# Supplementary material for: A Mendelian randomization investigation of the causal association between the gut microbiota and sleep disorders
Source: Front Microbiol. 2024 Mar 22;15:1372827. doi: 10.3389/fmicb.2024.1372827 (PMC10995228; doi:10.3389/fmicb.2024.1372827)
Supplement: Supplementary file 1 [file Data_Sheet_1.CSV]

X	Q	MRegger_interpreter	MRegger_interpreter_pval	steiger_pval	MRPRESSO_GLOBAL	trait
ebi-a-GCST90016982	0.467673352012692	-0.0778406874312431	0.0398788481448057	1.18282004323562e-51	0.53	Gut microbiota abundance (genus Coprobacter id.949)
ebi-a-GCST90017026	0.213079078469017	-0.000346161111284861	0.99420911432958	6.10184650495514e-51	0.245	Gut microbiota abundance (genus Lachnospiraceae UCG004 id.11324)
ebi-a-GCST90017037	0.930080969068629	-0.070079885100007	0.270889418894911	1.03293894553675e-37	0.933	Gut microbiota abundance (genus Oscillospira id.2064)
ebi-a-GCST90017042	0.830174511128465	0.0175100803810848	0.645000957871644	5.56444623832283e-71	0.839	Gut microbiota abundance (genus Peptococcus id.2037)
