# Supplementary material for: A Mendelian randomization investigation of the causal association between the gut microbiota and sleep disorders
Source: Front Microbiol. 2024 Mar 22;15:1372827. doi: 10.3389/fmicb.2024.1372827 (PMC10995228; doi:10.3389/fmicb.2024.1372827)
Supplement: Supplementary file 2 [file Data_Sheet_2.CSV]

id.exposure	SNP	effect_allele	other_allele	eaf	beta.exposure	se.exposure	pval.exposure	beta.outcome	se.outcome	pval.outcome	R2	F
ebi-a-GCST90016982	rs11532348	C	T	0.1829	-0.103931	0.0226826	5.71189e-06	-0.0053	0.0399	0.8945	0.00322856194629659	59.3971363051808
ebi-a-GCST90016982	rs12684609	T	C	0.1978	0.100827	0.0220366	6.10183e-06	-0.001	0.0356	0.9786	0.00322620998801501	59.3537263449793
ebi-a-GCST90016982	rs12996055	A	C	0.1918	0.0921817	0.0209405	8.07644e-06	-0.0038	0.0321	0.905	0.0026344312579435	48.437806479624
ebi-a-GCST90016982	rs143662916	C	T	0.0577	0.253264	0.0540141	3.07249e-06	0.0145	0.0834	0.8617	0.00697496324547129	128.805288146094
ebi-a-GCST90016982	rs189356	G	A	0.5219	0.0781125	0.0171916	6.26297e-06	-0.0585	0.0285	0.0399797	0.00304492858719387	56.0084421385531
ebi-a-GCST90016982	rs213863	T	C	0.6909	0.0887412	0.0188377	2.34882e-06	-0.0545	0.0293	0.0630798	0.00336352598913293	61.888503177586
ebi-a-GCST90016982	rs305411	A	G	0.1352	0.129218	0.0264518	1.00907e-06	-0.0309	0.0468	0.508899	0.00390452670877189	71.881875488179
ebi-a-GCST90016982	rs3828477	G	T	0.2813	-0.0912179	0.019569	2.88975e-06	0.0452	0.0296	0.1263	0.00336439913191825	61.9046231414758
ebi-a-GCST90016982	rs5011652	C	G	0.7545	-0.0899597	0.020001	5.51049e-06	0.0568	0.0317	0.0735495	0.00299803523844657	55.1432917344169
ebi-a-GCST90016982	rs55672356	T	A	0.0527	-0.193354	0.0413815	2.73691e-06	-0.0879	0.0808	0.2765	0.00373279783937913	68.7085218002575
ebi-a-GCST90016982	rs72821405	T	C	0.0885	-0.147365	0.0319978	4.75762e-06	0.0038	0.05	0.9394	0.00350363322592699	64.4755246876037
ebi-a-GCST90016982	rs74919520	G	A	0.1282	0.125703	0.0276296	5.76328e-06	-0.0715	0.0453	0.1142	0.00353204453344055	65.0002163129334
ebi-a-GCST90016982	rs76001613	C	G	0.0696	0.21591	0.0493019	9.12599e-06	-0.0105	0.0567	0.8531	0.00603746257700621	111.387486518542
ebi-a-GCST90017026	rs11128180	A	G	0.2237	0.0648288	0.0140126	4.51742e-06	-0.0092	0.0332	0.7828	0.00145969302046092	26.8069805716523
ebi-a-GCST90017026	rs12072562	T	C	0.0517	0.133104	0.0303566	7.07375e-06	0.0629	0.0738	0.3935	0.00173719473007652	31.9121145173084
ebi-a-GCST90017026	rs12673420	G	A	0.4414	0.0554351	0.0118375	2.98078e-06	0.0352	0.0282	0.2108	0.00151541969230614	27.8319433926023
ebi-a-GCST90017026	rs12747809	A	G	0.66	0.062197	0.0125685	8.64868e-07	0.0063	0.0313	0.8416	0.0017361679038792	31.8932190045238
ebi-a-GCST90017026	rs12894272	G	A	0.6998	-0.0579792	0.0125229	4.3395e-06	0.0041	0.0297	0.8892	0.00141240439080301	25.9373056829779
ebi-a-GCST90017026	rs233486	G	A	0.8757	0.0799088	0.017766	6.28463e-06	0.1002	0.0408	0.0140799	0.0013900988745987	25.527118380924
ebi-a-GCST90017026	rs2444793	T	C	0.5298	0.0542433	0.0118188	4.77079e-06	0.0117	0.0288	0.6836	0.00146594197404163	26.9219098776864
ebi-a-GCST90017026	rs2706242	G	C	0.0934	-0.0901399	0.0199712	9.83853e-06	0.1027	0.05	0.0401698	0.00137602628680042	25.2683399473375
ebi-a-GCST90017026	rs2726805	A	G	0.4085	0.0548397	0.0120844	6.30406e-06	0.0344	0.0286	0.2283	0.00145333906104532	26.6901214975655
ebi-a-GCST90017026	rs2882478	G	A	0.4553	-0.0577091	0.0118338	1.20812e-06	-0.0253	0.0283	0.3708	0.00165186147241341	30.3419563898752
ebi-a-GCST90017026	rs35182105	A	G	0.0726	-0.109724	0.024221	4.86508e-06	-0.1263	0.0627	0.0439097	0.00162120140283877	29.7778672454092
ebi-a-GCST90017026	rs6656451	T	C	0.5606	0.05436	0.011947	5.56775e-06	0.0415	0.0282	0.1406	0.00145580108189069	26.7354016663821
ebi-a-GCST90017026	rs7629954	A	G	0.0686	0.108441	0.023825	5.77218e-06	0.0286	0.0687	0.6771	0.00150271759882207	27.5983077900128
ebi-a-GCST90017037	rs12206468	G	A	0.0636	-0.133016	0.0269733	1.04222e-06	-0.0193	0.0526	0.714	0.00210744516811266	38.7279465166073
ebi-a-GCST90017037	rs12925026	T	C	0.0726	0.13559	0.030678	9.31022e-06	-0.0017	0.0606	0.977	0.00247564876848089	45.5111166563049
ebi-a-GCST90017037	rs1954532	C	T	0.7913	0.0826246	0.0175252	2.26772e-06	-0.0257	0.0354	0.4675	0.00225482245139725	41.4423793210552
ebi-a-GCST90017037	rs28889936	A	C	0.1083	0.114051	0.0252838	3.36589e-06	-0.0592	0.0477	0.214	0.00251232265121707	46.187009448047
ebi-a-GCST90017037	rs62422654	C	T	0.1471	0.0898456	0.0198088	6.46755e-06	-0.0453	0.0346	0.1912	0.00202551008282946	37.2191917470851
ebi-a-GCST90017037	rs72866977	A	C	0.0696	-0.130569	0.0281674	5.62704e-06	0.0144	0.0524	0.784099	0.00220794928077023	40.5789702188736
ebi-a-GCST90017037	rs73038677	T	A	0.1819	-0.08321	0.0168666	1.09428e-06	0.0432	0.0411	0.2933	0.0020607254345036	37.8676177810324
ebi-a-GCST90017037	rs751183	C	T	0.7545	0.0774322	0.0172216	6.85125e-06	-0.0465	0.0366	0.204	0.00222118091593255	40.8226902168177
ebi-a-GCST90017037	rs8076323	A	G	0.2575	0.0715392	0.0156539	5.61319e-06	-0.0241	0.03	0.4226	0.00195700459583693	35.957920093337
ebi-a-GCST90017042	rs10031059	C	T	0.7793	0.121167	0.0225844	1.23637e-07	0.0066	0.0331	0.8411	0.00505016671893273	93.0800269460687
ebi-a-GCST90017042	rs11001941	G	A	0.0676	-0.195611	0.0392217	1.32859e-06	0.0567	0.0495	0.2521	0.00482353576480365	88.882727871732
ebi-a-GCST90017042	rs11030569	A	T	0.0775	-0.17402	0.0374133	3.1299e-06	0.0244	0.0427	0.5675	0.004330084800195	79.7504211524171
ebi-a-GCST90017042	rs12069354	C	T	0.0666	0.16763	0.0379501	9.28346e-06	-0.0502	0.059	0.3949	0.00349361876338207	64.2905876863503
ebi-a-GCST90017042	rs2054133	A	G	0.5258	-0.0895433	0.0188332	2.14166e-06	0.0217	0.0296	0.4633	0.0039983270809771	73.6156615039333
ebi-a-GCST90017042	rs34282744	G	C	0.0616	0.191797	0.0399832	1.83535e-06	-0.1202	0.0514	0.0193901	0.00425287214521099	78.3222639736827
ebi-a-GCST90017042	rs36121075	A	G	0.1282	-0.14067	0.030628	6.98715e-06	0.0086	0.0375	0.8188	0.00442321307235353	81.4732548868818
ebi-a-GCST90017042	rs413827	G	A	0.2127	0.110229	0.0237523	3.30088e-06	-0.0121	0.0331	0.715201	0.00406939148502402	74.9294181887255
ebi-a-GCST90017042	rs5770862	T	C	0.0666	0.162018	0.0356813	3.21959e-06	0.0541	0.0488	0.2678	0.00326361225303072	60.0440820981348
ebi-a-GCST90017042	rs6918730	A	G	0.9026	-0.135311	0.0289742	1.14731e-06	0.0566	0.0598	0.3433	0.00321921875363857	59.2246907393306
ebi-a-GCST90017042	rs7033353	G	T	0.5805	-0.090152	0.018995	2.21958e-06	0.0303	0.0281	0.2813	0.00395835660328061	72.8768158160714
ebi-a-GCST90017042	rs72850165	T	C	0.1083	-0.134304	0.0300423	5.74156e-06	0.016	0.0533	0.7643	0.00348381523469924	64.1095495994992
ebi-a-GCST90017042	rs74592222	G	A	0.1173	0.137957	0.0302965	8.55342e-06	0.0322	0.0442	0.4659	0.00394120130308099	72.5597219666653
ebi-a-GCST90017042	rs75754569	C	G	0.1103	0.181434	0.0319429	1.09883e-08	-0.0582	0.0489	0.234	0.00646080226390607	119.248633758464
ebi-a-GCST90017042	rs7766680	G	C	0.2485	0.0976832	0.0214155	3.50768e-06	0.0015	0.0338	0.9638	0.00356389688546261	65.5884917069299
ebi-a-GCST90017042	rs77681628	C	T	0.0586	0.200307	0.0387328	2.68838e-07	-0.0197	0.0516	0.7026	0.00442684237811221	81.5404020370878
