# Supplementary material for: A Mendelian randomization investigation of the causal association between the gut microbiota and sleep disorders
Source: Front Microbiol. 2024 Mar 22;15:1372827. doi: 10.3389/fmicb.2024.1372827 (PMC10995228; doi:10.3389/fmicb.2024.1372827)
Supplement: Supplementary file 3 [file Data_Sheet_3.CSV]

id.exposure	id.outcome	outcome	exposure	method	nsnp	b	se	pval	lo_ci	up_ci	or	or_lci95	or_uci95	trait
ebi-a-GCST90016982	finn-b-F5_SLEEP	Sleep disorders || id:finn-b-F5_SLEEP	|| id:ebi-a-GCST90016982	Inverse variance weighted	13	-0.226862761	0.095024169	0.016967018	-0.413110133	-0.040615389	0.797030159	0.661589416	0.960198362	Gut microbiota abundance (genus Coprobacter id.949)
ebi-a-GCST90016982	finn-b-F5_SLEEP	Sleep disorders || id:finn-b-F5_SLEEP	|| id:ebi-a-GCST90016982	MR Egger	13	0.433734517	0.299034661	0.174843408	-0.152373418	1.019842453	1.543009172	0.858667579	2.772757889	Gut microbiota abundance (genus Coprobacter id.949)
ebi-a-GCST90016982	finn-b-F5_SLEEP	Sleep disorders || id:finn-b-F5_SLEEP	|| id:ebi-a-GCST90016982	Simple mode	13	-0.020821236	0.227225487	0.928501944	-0.46618319	0.424540719	0.97939403	0.627392341	1.528888069	Gut microbiota abundance (genus Coprobacter id.949)
ebi-a-GCST90016982	finn-b-F5_SLEEP	Sleep disorders || id:finn-b-F5_SLEEP	|| id:ebi-a-GCST90016982	Weighted median	13	-0.047879431	0.134040005	0.72094018	-0.310597842	0.214838979	0.953248712	0.733008602	1.239662269	Gut microbiota abundance (genus Coprobacter id.949)
ebi-a-GCST90016982	finn-b-F5_SLEEP	Sleep disorders || id:finn-b-F5_SLEEP	|| id:ebi-a-GCST90016982	Weighted mode	13	-0.020821236	0.214069236	0.924122372	-0.440396939	0.398754467	0.97939403	0.643780829	1.489967738	Gut microbiota abundance (genus Coprobacter id.949)
ebi-a-GCST90017026	finn-b-F5_SLEEP	Sleep disorders || id:finn-b-F5_SLEEP	|| id:ebi-a-GCST90017026	Inverse variance weighted	13	0.357561154	0.167026633	0.032294741	0.030188953	0.684933355	1.429838005	1.03064926	1.983639632	Gut microbiota abundance (genus Lachnospiraceae UCG004 id.11324)
ebi-a-GCST90017026	finn-b-F5_SLEEP	Sleep disorders || id:finn-b-F5_SLEEP	|| id:ebi-a-GCST90017026	MR Egger	13	0.362705555	0.714520893	0.621742646	-1.037755395	1.763166505	1.437212617	0.354248939	5.830871676	Gut microbiota abundance (genus Lachnospiraceae UCG004 id.11324)
ebi-a-GCST90017026	finn-b-F5_SLEEP	Sleep disorders || id:finn-b-F5_SLEEP	|| id:ebi-a-GCST90017026	Simple mode	13	0.401380177	0.323021313	0.237755974	-0.231741596	1.03450195	1.493885101	0.79315105	2.81370452	Gut microbiota abundance (genus Lachnospiraceae UCG004 id.11324)
ebi-a-GCST90017026	finn-b-F5_SLEEP	Sleep disorders || id:finn-b-F5_SLEEP	|| id:ebi-a-GCST90017026	Weighted median	13	0.406706417	0.209595369	0.052326715	-0.004100507	0.81751334	1.501863119	0.995907889	2.264860891	Gut microbiota abundance (genus Lachnospiraceae UCG004 id.11324)
ebi-a-GCST90017026	finn-b-F5_SLEEP	Sleep disorders || id:finn-b-F5_SLEEP	|| id:ebi-a-GCST90017026	Weighted mode	13	0.393647919	0.327525997	0.252591083	-0.248303035	1.035598874	1.48237854	0.780123502	2.816792633	Gut microbiota abundance (genus Lachnospiraceae UCG004 id.11324)
ebi-a-GCST90017037	finn-b-F5_SLEEP	Sleep disorders || id:finn-b-F5_SLEEP	|| id:ebi-a-GCST90017037	Inverse variance weighted	9	-0.293556097	0.141735176	0.038343931	-0.571357041	-0.015755153	0.745607395	0.564758518	0.98436831	Gut microbiota abundance (genus Oscillospira id.2064)
ebi-a-GCST90017037	finn-b-F5_SLEEP	Sleep disorders || id:finn-b-F5_SLEEP	|| id:ebi-a-GCST90017037	MR Egger	9	0.424731637	0.617416116	0.513646728	-0.78540395	1.634867224	1.529179989	0.455935489	5.128776974	Gut microbiota abundance (genus Oscillospira id.2064)
ebi-a-GCST90017037	finn-b-F5_SLEEP	Sleep disorders || id:finn-b-F5_SLEEP	|| id:ebi-a-GCST90017037	Simple mode	9	-0.472161522	0.284026676	0.135009386	-1.028853807	0.084530764	0.623652771	0.357416394	1.088206321	Gut microbiota abundance (genus Oscillospira id.2064)
ebi-a-GCST90017037	finn-b-F5_SLEEP	Sleep disorders || id:finn-b-F5_SLEEP	|| id:ebi-a-GCST90017037	Weighted median	9	-0.329084258	0.178280882	0.064910328	-0.678514786	0.020346269	0.719582383	0.507369986	1.020554666	Gut microbiota abundance (genus Oscillospira id.2064)
ebi-a-GCST90017037	finn-b-F5_SLEEP	Sleep disorders || id:finn-b-F5_SLEEP	|| id:ebi-a-GCST90017037	Weighted mode	9	-0.459210713	0.27445323	0.132828388	-0.997139044	0.078717617	0.631782106	0.368933435	1.081898769	Gut microbiota abundance (genus Oscillospira id.2064)
ebi-a-GCST90017042	finn-b-F5_SLEEP	Sleep disorders || id:finn-b-F5_SLEEP	|| id:ebi-a-GCST90017042	Inverse variance weighted	16	-0.152696152	0.074196491	0.039590428	-0.298121275	-0.007271028	0.858390503	0.742211323	0.992755342	Gut microbiota abundance (genus Peptococcus id.2037)
ebi-a-GCST90017042	finn-b-F5_SLEEP	Sleep disorders || id:finn-b-F5_SLEEP	|| id:ebi-a-GCST90017042	MR Egger	16	-0.276468253	0.273140709	0.328625381	-0.811824042	0.258887536	0.758457698	0.444047366	1.295488101	Gut microbiota abundance (genus Peptococcus id.2037)
ebi-a-GCST90017042	finn-b-F5_SLEEP	Sleep disorders || id:finn-b-F5_SLEEP	|| id:ebi-a-GCST90017042	Simple mode	16	-0.17819605	0.165477029	0.298556628	-0.502531027	0.146138927	0.836778357	0.604997455	1.157356965	Gut microbiota abundance (genus Peptococcus id.2037)
ebi-a-GCST90017042	finn-b-F5_SLEEP	Sleep disorders || id:finn-b-F5_SLEEP	|| id:ebi-a-GCST90017042	Weighted median	16	-0.124133447	0.102841123	0.227416374	-0.325702049	0.077435155	0.883261964	0.722020282	1.080512164	Gut microbiota abundance (genus Peptococcus id.2037)
ebi-a-GCST90017042	finn-b-F5_SLEEP	Sleep disorders || id:finn-b-F5_SLEEP	|| id:ebi-a-GCST90017042	Weighted mode	16	-0.154763977	0.162078362	0.354779177	-0.472437566	0.162909611	0.856617335	0.623480639	1.176930303	Gut microbiota abundance (genus Peptococcus id.2037)
