# Supplementary material for: A Mendelian randomization investigation of the causal association between the gut microbiota and sleep disorders
Source: Front Microbiol. 2024 Mar 22;15:1372827. doi: 10.3389/fmicb.2024.1372827 (PMC10995228; doi:10.3389/fmicb.2024.1372827)
Supplement: Supplementary file 4 [file Data_Sheet_4.CSV]

id.exposure	SNP	effect_allele	other_allele	eaf	beta.exposure	se.exposure	pval.exposure	beta.outcome	se.outcome	pval.outcome	R2	F
ebi-a-GCST90016908	rs10841473	G	C	0.2704	-0.0583765	0.0123353	2.59358e-06	-0.0519	0.0334	0.1204	0.00134461395523274	24.6907302114652
ebi-a-GCST90016908	rs11655079	T	C	0.2495	-0.0560674	0.0124286	5.92516e-06	0.0126	0.0365	0.7304	0.00117725915508695	21.6140236932556
ebi-a-GCST90016908	rs11745923	G	T	0.3966	0.0563759	0.0115529	1.58132e-06	0.007	0.0289	0.8092	0.00152116031817433	27.9375353848959
ebi-a-GCST90016908	rs12049045	A	G	0.3817	0.0510452	0.0114325	8.62621e-06	-0.0379	0.029	0.1909	0.00122987570247405	22.5812327414497
ebi-a-GCST90016908	rs12899991	T	A	0.84	-0.0719923	0.0154661	4.02819e-06	0.0246	0.0331	0.4571	0.00139316117049715	25.5834313877943
ebi-a-GCST90016908	rs134366	A	G	0.9404	-0.111877	0.023501	1.50428e-06	-0.043	0.0558	0.4409	0.00140304144564018	25.7651235663653
ebi-a-GCST90016908	rs1376754	G	A	0.4702	0.0509242	0.0112503	6.71382e-06	-0.0023	0.0282	0.9357	0.00129203121047541	23.7239203832681
ebi-a-GCST90016908	rs1515761	C	T	0.8668	-0.0762317	0.0169884	4.96364e-06	-0.0125	0.0543	0.8187	0.00134191291534386	24.6410652052224
ebi-a-GCST90016908	rs182549	T	C	0.5089	-0.111489	0.012066	3.78966e-20	0.0199	0.0287	0.488599	0.00621292943204009	114.644981102076
ebi-a-GCST90016908	rs4945008	G	A	0.6998	-0.0540741	0.0121393	5.39237e-06	-0.0201	0.0289	0.4873	0.00122855108954607	22.556882162253
ebi-a-GCST90016908	rs6660520	G	A	0.7853	-0.0711483	0.0134495	1.10652e-07	0.001	0.0316	0.9757	0.00170697316139274	31.3559976801088
ebi-a-GCST90016908	rs72767435	T	C	0.0676	-0.126352	0.0273626	2.56803e-06	0.1038	0.0623	0.0958098	0.00201253386869563	36.9802701302512
ebi-a-GCST90016908	rs7322849	T	C	0.0964	0.0944467	0.0192976	6.20798e-07	-0.0097	0.0493	0.8443	0.00155402080246534	28.5419883192012
ebi-a-GCST90016908	rs7700479	T	A	0.0795	-0.0769653	0.0173933	8.62144e-06	0.0249	0.0465	0.592199	0.00086698353583391	15.9125399903071
ebi-a-GCST90016908	rs80083040	T	G	0.0517	0.155784	0.0348017	8.62105e-06	0.0654	0.0692	0.3446	0.00237964400274345	43.7420021153111
ebi-a-GCST90016908	rs8047955	G	A	0.6481	-0.0575816	0.0116762	8.3372e-07	-0.0188	0.029	0.516799	0.00151237239107	27.7758924002452
ebi-a-GCST90016908	rs857444	C	T	0.3608	0.0509553	0.011539	8.92237e-06	0.0126	0.0292	0.6654	0.00119760063203729	21.987933152941
ebi-a-GCST90016908	rs961091	G	A	0.4334	0.0501255	0.011255	8.67601e-06	-0.0209	0.0292	0.4731	0.00123399360284664	22.6569331996302
ebi-a-GCST90016909	rs12977163	G	C	0.3678	0.0690234	0.0153829	7.14184e-06	0.0037	0.029	0.8995	0.00221558751173731	40.7196617643259
ebi-a-GCST90016909	rs140912403	C	T	0.0646	-0.160677	0.0317708	6.20369e-07	-0.1021	0.0604	0.0910102	0.0031200913399815	57.3953136135419
ebi-a-GCST90016909	rs17061716	G	C	0.1372	0.0927341	0.0207569	9.33254e-06	0.0677	0.0387	0.0804192	0.00203597840054313	37.4119418146169
ebi-a-GCST90016909	rs34569731	G	A	0.665	-0.0705145	0.0157564	7.37921e-06	-0.0041	0.0293	0.8896	0.00221540590815189	40.7163167122919
ebi-a-GCST90016909	rs55876211	C	T	0.172	-0.080811	0.0184159	7.53633e-06	0.0057	0.0322	0.8594	0.00186007194030787	34.173564529848
ebi-a-GCST90016909	rs62285697	C	T	0.1998	0.0805256	0.0180912	9.75933e-06	-0.015	0.0324	0.643101	0.00207344235362413	38.1017877412108
ebi-a-GCST90016909	rs76784716	A	G	0.0716	0.133271	0.0267738	5.09143e-07	0.022	0.044	0.6161	0.00236129073286349	43.4038385409682
ebi-a-GCST90016909	rs7960664	A	G	0.8489	-0.0969489	0.0215149	8.84301e-06	-0.0056	0.0507	0.9126	0.00241121960044792	44.3238194953479
ebi-a-GCST90016909	rs9813022	A	G	0.3022	-0.0751277	0.0153867	1.05334e-06	-0.0459	0.0291	0.1142	0.00238043105498438	43.7565040273477
ebi-a-GCST90016910	rs11110282	A	G	0.0676	-0.101189	0.0217379	4.85445e-06	0.0314	0.0663	0.6356	0.00129076019649185	23.7005522126985
ebi-a-GCST90016910	rs111552159	C	G	0.0636	0.128032	0.0286921	9.12809e-06	0.1238	0.0692	0.0735208	0.00195247542246408	35.8745384517657
ebi-a-GCST90016910	rs11730038	G	A	0.2406	-0.0630747	0.0128717	1.96024e-06	0.0079	0.0309	0.7985	0.00145380647441081	26.698717896682
ebi-a-GCST90016910	rs12797734	T	C	0.2525	0.0572158	0.0126793	7.21174e-06	-0.0241	0.0326	0.4596	0.00123576111244198	22.6894259902634
ebi-a-GCST90016910	rs13068444	A	G	0.1928	0.0601035	0.0136407	9.53038e-06	0.0349	0.0369	0.344	0.00112439188974991	20.6423085185179
ebi-a-GCST90016910	rs1595463	C	A	0.4871	0.0476864	0.0108547	7.97389e-06	-0.0333	0.0284	0.2412	0.00113623954221462	20.8600627532851
ebi-a-GCST90016910	rs1962325	G	C	0.6809	-0.0554219	0.0114789	1.38433e-06	-0.0306	0.0298	0.3051	0.00133475929788359	24.5095303280814
ebi-a-GCST90016910	rs28564647	T	G	0.2058	-0.0613034	0.0137579	7.81196e-06	0.0514	0.0377	0.1733	0.00122849777075708	22.5559019954623
ebi-a-GCST90016910	rs2952251	G	A	0.7475	0.0598868	0.0123903	1.07895e-06	0.0029	0.037	0.9384	0.00135383204701542	24.8602286524146
ebi-a-GCST90016910	rs34989881	A	G	0.0656	0.111056	0.0246039	6.54591e-06	-7e-04	0.0683	0.992	0.00151199626698949	27.7689741292748
ebi-a-GCST90016910	rs35344081	G	A	0.2406	0.0619529	0.0127066	1.01499e-06	-0.0561	0.032	0.0792392	0.00140255368085415	25.7561537878031
ebi-a-GCST90016910	rs4028634	C	T	0.5746	-0.0520614	0.0109842	2.2076e-06	-0.0285	0.0291	0.3288	0.00132502718396775	24.3305871890279
ebi-a-GCST90016910	rs4459992	T	C	0.3201	0.0535854	0.0116362	4.29833e-06	0.01	0.03	0.7391	0.00124983782756204	22.9482076197906
ebi-a-GCST90016910	rs57872228	C	T	0.171	-0.0714773	0.0146647	9.21977e-07	-0.0211	0.0444	0.6351	0.00144849471381419	26.6010275096544
ebi-a-GCST90016910	rs694949	A	G	0.1223	-0.081146	0.0180042	7.59591e-06	0.0466	0.0482	0.3338	0.00141363335640825	25.9599062792601
ebi-a-GCST90016910	rs74352383	T	A	0.0944	-0.104496	0.0217083	1.52753e-06	0.1182	0.0514	0.02133	0.00186697170764956	34.300565359961
ebi-a-GCST90016910	rs74663707	C	T	0.0726	0.0979154	0.0224074	8.45688e-06	-0.0775	0.0572	0.1754	0.00129102815264032	23.7054787034962
ebi-a-GCST90016910	rs7666190	A	C	0.9374	0.104044	0.0247934	8.46837e-06	-0.0229	0.0437	0.599799	0.00127046691231072	23.3274590027653
ebi-a-GCST90016910	rs76717940	T	A	0.0606	0.156331	0.0325945	1.07251e-06	0.01	0.0613	0.8701	0.00278255263065449	51.1688301037548
ebi-a-GCST90016910	rs77558518	A	G	0.0646	-0.107255	0.0222879	1.33773e-06	0.0513	0.0479	0.2841	0.00139025662614814	25.5300192887866
ebi-a-GCST90016910	rs78938557	T	C	0.0676	0.108007	0.0232858	1.06891e-06	-0.0254	0.0839	0.7624	0.00147056004834272	27.0068453543187
ebi-a-GCST90016910	rs9581006	T	C	0.9543	-0.225309	0.0467697	1.79457e-06	-0.0049	0.0754	0.9478	0.00442780207657217	81.5581578609184
ebi-a-GCST90016911	rs11146701	A	G	0.4254	0.0473596	0.010541	7.08223e-06	-0.0216	0.0376	0.5646	0.00109650130838551	20.1297132500897
ebi-a-GCST90016911	rs13291169	C	G	0.16	0.0689676	0.0148765	3.74576e-06	0.062	0.0405	0.1262	0.00127855522361549	23.4761612592693
ebi-a-GCST90016911	rs17343978	A	C	0.2604	-0.0552057	0.0120278	8.3593e-06	0.0475	0.0349	0.1732	0.00117391248120797	21.5525078383445
ebi-a-GCST90016911	rs2032750	C	T	0.5487	0.0508393	0.0106807	1.91509e-06	-0.0288	0.0283	0.3095	0.00128005730900856	23.5037771142835
ebi-a-GCST90016911	rs2363574	T	C	0.9682	0.222741	0.0508055	9.93482e-06	-0.002	0.0722	0.9784	0.00305507955711634	56.1957313484393
ebi-a-GCST90016911	rs4146051	G	A	0.9443	0.107377	0.0245661	8.76436e-06	-0.025	0.0517	0.6295	0.00121287965906656	22.26879655834
ebi-a-GCST90016911	rs4916508	A	G	0.5646	0.0466729	0.0105312	8.4711e-06	0.011	0.0285	0.6991	0.00107099851095498	19.6610276252029
ebi-a-GCST90016911	rs55773148	G	A	0.0527	-0.121514	0.0236759	3.89583e-07	0.0059	0.0628	0.9255	0.00147428274508354	27.0753136470696
ebi-a-GCST90016911	rs62531359	T	G	0.1451	0.0655728	0.0149891	9.08657e-06	-0.0767	0.0362	0.0342098	0.00106674393563766	19.5828401677149
ebi-a-GCST90016911	rs62575403	C	T	0.0437	0.140055	0.0311128	7.06122e-06	-0.0409	0.0702	0.5597	0.00163946754637938	30.1139266709761
ebi-a-GCST90016911	rs72706335	T	C	0.0656	-0.22241	0.0493458	7.65526e-06	8e-04	0.0891	0.9931	0.00606422470014157	111.884243745675
ebi-a-GCST90016911	rs73975615	G	A	0.0109	-0.207018	0.0442633	1.21616e-06	-0.184	0.1622	0.2566	0.000924087110461971	16.9615834122559
ebi-a-GCST90016911	rs7546249	A	T	0.7545	0.0567113	0.0118386	1.54814e-06	-0.0217	0.0309	0.4825	0.00119146130347146	21.8750806952184
ebi-a-GCST90016911	rs7631304	G	A	0.17	-0.0645771	0.0132957	8.36778e-07	0.0385	0.0394	0.3291	0.0011768309604925	21.6061529432322
ebi-a-GCST90016911	rs79585701	A	C	0.1292	0.0646823	0.0149628	9.98596e-06	-9e-04	0.0403	0.9828	0.000941416570525268	17.2799647154136
ebi-a-GCST90016911	rs929878	T	C	0.7555	0.0548532	0.012153	4.7338e-06	0.0451	0.0342	0.1875	0.00111159673996389	20.4071455339053
ebi-a-GCST90016912	rs11128180	A	G	0.2237	0.0592944	0.0128769	3.67147e-06	-0.0092	0.0332	0.7828	0.00122110475814931	22.4199962190028
ebi-a-GCST90016912	rs12467854	G	C	0.2078	0.0641363	0.0131766	1.09863e-06	-0.0514	0.0346	0.1368	0.00135431029863349	24.8690226298055
ebi-a-GCST90016912	rs1511453	A	G	0.0636	0.0923492	0.0199158	4.75762e-06	-0.119	0.0597	0.0462498	0.00101581539762761	18.6469646354909
ebi-a-GCST90016912	rs1928341	G	A	0.5785	-0.0525581	0.0110408	2.0153e-06	-0.0337	0.0286	0.2394	0.00134713230746504	24.737036315105
ebi-a-GCST90016912	rs2321387	G	A	0.5298	-0.0494596	0.0109424	5.80029e-06	-0.0156	0.0285	0.583899	0.00121878127677072	22.3772840682689
ebi-a-GCST90016912	rs2367850	G	C	0.2207	0.064006	0.0130374	9.11759e-07	0.0278	0.0345	0.4193	0.00140921864126275	25.8787202184201
ebi-a-GCST90016912	rs2613606	T	C	0.6064	0.0513106	0.0109091	2.19816e-06	-0.0542	0.0286	0.0575705	0.00125677769474464	23.0757905050225
ebi-a-GCST90016912	rs320161	G	A	0.7247	-0.0572286	0.01262	7.33247e-06	-0.0104	0.0338	0.7586	0.00130683486325892	23.9960966581371
ebi-a-GCST90016912	rs4033856	T	C	0.8708	-0.0832423	0.0167237	5.17166e-07	-0.0656	0.0504	0.1931	0.00155919011359935	28.6370789535716
ebi-a-GCST90016912	rs56386628	C	T	0.2177	-0.0622252	0.0135688	5.86949e-06	-0.0167	0.0323	0.605701	0.00131884682233404	24.2169514774642
ebi-a-GCST90016912	rs6087811	T	G	0.0815	-0.0978177	0.0198522	7.44303e-07	0.0447	0.0466	0.3379	0.00143252318295123	26.3072959402748
ebi-a-GCST90016912	rs62395635	T	C	0.0706	0.109741	0.0236	2.9409e-06	0.1195	0.0584	0.0406602	0.00158042973279109	29.0277968331156
ebi-a-GCST90016912	rs72747231	C	G	0.0417	-0.137281	0.0290338	2.05509e-06	0.0119	0.0666	0.8583	0.00150621998932509	27.6627283185963
ebi-a-GCST90016912	rs75242906	C	T	0.0537	-0.121083	0.028075	9.27278e-06	0.0339	0.0513	0.5088	0.00149004528237244	27.3652258137706
ebi-a-GCST90016913	rs10209007	G	C	0.0795	0.0794173	0.0182427	9.8935e-06	0.094	0.0636	0.139	0.000923105105896715	16.9435421021604
ebi-a-GCST90016913	rs10774377	G	A	0.666	-0.052659	0.0113858	3.24399e-06	0.0112	0.0285	0.6938	0.00123366120237353	22.6508225701324
ebi-a-GCST90016913	rs112334273	G	A	0.2455	0.0641008	0.0127404	3.81408e-07	0.0114	0.0315	0.7185	0.00152218569275841	27.9563960599073
ebi-a-GCST90016913	rs13105690	C	T	0.7326	0.0529097	0.011818	8.77789e-06	0.0271	0.0314	0.3873	0.00109680371064379	20.1352708856079
ebi-a-GCST90016913	rs13179700	C	T	0.6451	-0.0511937	0.0109569	3.37085e-06	-0.0543	0.0297	0.0672001	0.0012000409749508	22.0327916514219
ebi-a-GCST90016913	rs13421739	C	G	0.0567	0.0888472	0.0179655	9.54201e-06	-0.0446	0.0555	0.422	0.000844404191311933	15.497770442596
ebi-a-GCST90016913	rs1842454	G	A	0.2068	-0.0547202	0.0127338	8.72027e-06	-0.0116	0.0361	0.7485	0.000982332669632568	18.03172965285
ebi-a-GCST90016913	rs2273429	A	G	0.1074	-0.0724037	0.0153105	4.52137e-06	0.061	0.0459	0.1839	0.00100510788499156	18.4502128493898
ebi-a-GCST90016913	rs6797343	T	G	0.826	-0.0592279	0.0134556	9.35643e-06	-0.0642	0.0358	0.0729794	0.00100835152669768	18.5098146964901
ebi-a-GCST90016913	rs6814436	C	T	0.8678	-0.0739995	0.0150815	9.65095e-07	-0.0031	0.0407	0.9401	0.00125643106934968	23.0694180833662
ebi-a-GCST90016913	rs6815608	C	T	0.9155	-0.103803	0.0210883	4.01856e-07	0.0403	0.0391	0.3024	0.00166711233027708	30.6225571552391
ebi-a-GCST90016913	rs6934062	G	C	0.2843	0.0524406	0.0116115	6.53085e-06	-0.0369	0.0303	0.2223	0.00111911103116685	20.545250506017
ebi-a-GCST90016913	rs7269302	A	T	0.0706	-0.0963981	0.0212007	9.04045e-06	0.0272	0.0591	0.646001	0.00121947896362006	22.3901095023959
ebi-a-GCST90016913	rs72738886	T	C	0.0775	0.0866169	0.0190393	8.24233e-06	-0.016	0.0535	0.765301	0.00107276191219016	19.6934343119933
ebi-a-GCST90016913	rs72915163	T	C	0.2654	-0.0581025	0.0120557	1.34295e-06	0.0081	0.0344	0.8127	0.00131635030051188	24.1710493789004
ebi-a-GCST90016913	rs76860606	C	G	0.0716	0.0947036	0.0225117	7.53165e-06	-0.0384	0.0501	0.4442	0.00119237023528285	21.8917884916114
ebi-a-GCST90016913	rs992074	T	C	0.9652	-0.255639	0.0508787	8.77506e-07	-0.0244	0.0949	0.7971	0.00439016429050428	80.8618294754956
ebi-a-GCST90016914	rs11250875	T	C	0.2087	0.06075	0.0130939	4.82848e-06	0.0115	0.0344	0.7387	0.00121895079514875	22.3804002881648
ebi-a-GCST90016914	rs11656361	A	C	0.1292	0.0773006	0.017553	8.0201e-06	-0.0515	0.0366	0.1586	0.00134454907871523	24.6895373001107
ebi-a-GCST90016914	rs12974142	G	A	0.1083	0.0789796	0.0177205	8.51236e-06	-0.0746	0.0554	0.178	0.00120477813939456	22.1198710573136
ebi-a-GCST90016914	rs13307134	T	C	0.7644	-0.0565686	0.0126265	7.79938e-06	-0.1133	0.038	0.00287899	0.00115259523935102	21.1606811996312
ebi-a-GCST90016914	rs1397793	A	G	0.6143	0.0498855	0.0112446	9.77372e-06	-0.003	0.031	0.9219	0.00117925793938854	21.6507639277627
ebi-a-GCST90016914	rs1816223	G	A	0.7893	0.0586265	0.0129006	4.84117e-06	0.0491	0.0352	0.1633	0.0011432061951212	20.9881089422994
ebi-a-GCST90016914	rs240104	T	C	0.2445	-0.0603429	0.0126849	1.51604e-06	-0.0104	0.0315	0.740699	0.00134522733539388	24.702008693787
ebi-a-GCST90016914	rs2442778	A	G	0.9543	0.116408	0.0258545	9.02693e-06	0.0232	0.0631	0.7134	0.00118194365879392	21.7001311473675
ebi-a-GCST90016914	rs3025411	A	G	0.1044	0.0926543	0.0209468	8.26913e-06	-0.0208	0.0462	0.6521	0.00160537219925634	29.4866524420424
ebi-a-GCST90016914	rs34739816	G	T	0.0815	0.0965017	0.0207666	3.88356e-06	0.0016	0.0602	0.9782	0.00139423728696323	25.603220332786
ebi-a-GCST90016914	rs67561917	A	G	0.1421	-0.0714367	0.0154113	5.39126e-06	-0.0563	0.0364	0.1218	0.00124423814026776	22.84526396498
ebi-a-GCST90016914	rs719099	A	G	0.1362	0.0778402	0.0155815	5.43313e-07	-0.0958	0.0474	0.0432404	0.00142570012998508	26.1818164027151
ebi-a-GCST90016914	rs76779974	C	G	0.1123	0.0774888	0.0171877	5.63093e-06	0.0803	0.0488	0.0999309	0.00119716453468378	21.9799168139161
ebi-a-GCST90016914	rs80046645	C	G	0.0408	0.25584	0.0561995	4.65693e-06	-0.055	0.0742	0.4587	0.00512313997226803	94.4319288005477
ebi-a-GCST90016914	rs8010111	A	G	0.9354	0.103377	0.0229286	6.8962e-06	0.0533	0.0519	0.3052	0.00129153960642884	23.7148820120725
ebi-a-GCST90016915	rs1035691	G	A	0.662	0.055176	0.0121602	9.65162e-06	-0.0471	0.0288	0.1025	0.00136240149445171	25.0178028973107
ebi-a-GCST90016915	rs112381107	C	T	0.0477	0.206594	0.0456908	4.63052e-06	0.0999	0.059	0.0905295	0.00387755143892372	71.3833308241354
ebi-a-GCST90016915	rs11599763	C	T	0.6103	0.0544219	0.0117397	3.94121e-06	0.0156	0.0289	0.5883	0.00140880593115831	25.8711305677708
ebi-a-GCST90016915	rs16851319	G	C	0.1869	-0.0705516	0.0150849	5.67884e-06	0.0199	0.0372	0.593	0.00151285391248148	27.7847493137921
ebi-a-GCST90016915	rs17084793	G	A	0.161	-0.0710762	0.015953	5.6863e-06	-7e-04	0.04	0.9861	0.00136479126427942	25.0617462567147
ebi-a-GCST90016915	rs17791387	A	G	0.1412	-0.0735881	0.0154246	1.60221e-06	0.0399	0.0481	0.4067	0.00131332408197698	24.1154083618422
ebi-a-GCST90016915	rs2692012	G	A	0.9364	-0.110335	0.0253336	3.14188e-06	0.0368	0.061	0.546799	0.00145002374802473	26.6291483888309
ebi-a-GCST90016915	rs2838334	G	A	0.3231	0.0561722	0.0124124	5.44553e-06	0.0306	0.0296	0.3015	0.00138017556645137	25.3446395898877
ebi-a-GCST90016915	rs3935584	C	T	0.496	-0.0523484	0.011566	7.50119e-06	0.0105	0.0283	0.7116	0.00137008979992056	25.1591770828388
ebi-a-GCST90016915	rs4506934	C	T	0.1123	-0.0936514	0.02012	3.58889e-06	-0.0722	0.0441	0.1016	0.0017486565537558	32.1230360402722
ebi-a-GCST90016915	rs55744759	A	G	0.1163	-0.0779693	0.0170738	7.31375e-06	-0.0199	0.0447	0.6561	0.00124957358435662	22.9433497937706
ebi-a-GCST90016915	rs6058181	C	T	0.1233	0.0825716	0.0165958	3.39555e-07	-0.0664	0.0382	0.0823	0.00147402713672272	27.0706124505811
ebi-a-GCST90016915	rs62020470	A	G	0.2594	-0.0585411	0.0129358	4.85087e-06	0.0274	0.0367	0.4562	0.00131675638350034	24.1785157756204
ebi-a-GCST90016915	rs9928243	C	A	0.4254	-0.0538457	0.0117718	5.02077e-06	-0.0175	0.0282	0.5358	0.0014174089062335	26.029338739062
ebi-a-GCST90016916	rs1074800	G	A	0.6014	-0.0492438	0.010887	6.14582e-06	0.0383	0.0286	0.1798	0.00116260940361047	21.3447468468105
ebi-a-GCST90016916	rs10781552	C	T	0.3121	-0.0552212	0.0116074	2.33115e-06	0.0372	0.0313	0.2351	0.00130936507803802	24.0426173646231
ebi-a-GCST90016916	rs17530232	A	G	0.0765	0.10305	0.0224648	2.79126e-06	0.0291	0.0636	0.647	0.00150045965638875	27.556777011022
ebi-a-GCST90016916	rs1884466	C	T	0.4513	-0.0475363	0.0106939	9.52708e-06	-0.0312	0.0283	0.269	0.00111913129392377	20.5456229175342
ebi-a-GCST90016916	rs2300774	A	G	0.5924	-0.0524152	0.0106784	8.95468e-07	-0.0041	0.0283	0.8858	0.00132676411115933	24.3625235923995
ebi-a-GCST90016916	rs290833	T	G	0.3688	-0.0497374	0.0111376	8.02897e-06	0.0413	0.0283	0.1444	0.00115173895521384	21.1449424145961
ebi-a-GCST90016916	rs35161940	T	C	0.1272	-0.0806041	0.0167641	1.8451e-06	-0.0168	0.0455	0.7112	0.00144260060785599	26.4926282284492
ebi-a-GCST90016916	rs4078432	T	C	0.8191	0.0608929	0.0133764	4.23107e-06	0.0435	0.0374	0.2444	0.00109885098990521	20.1728964601261
ebi-a-GCST90016916	rs56970041	T	G	0.1113	0.0724145	0.0164471	5.40344e-06	0.0681	0.0593	0.2506	0.00103736457429598	19.0429460410529
ebi-a-GCST90016916	rs62504403	C	T	0.2356	0.0681159	0.0127883	1.12264e-07	-0.0023	0.0357	0.9485	0.0016711789574779	30.6973805386356
ebi-a-GCST90016916	rs7234058	T	C	0.0974	-0.0945759	0.0194091	9.12347e-07	-0.0718	0.0488	0.1406	0.00157269768436119	28.8855583866016
ebi-a-GCST90016916	rs7826267	G	T	0.9254	0.0839071	0.0199131	9.28453e-06	-0.0837	0.0573	0.1441	0.000972065972568251	17.8430904660441
ebi-a-GCST90016916	rs8003149	C	T	0.2823	0.0538798	0.0116888	4.08479e-06	0.0314	0.0298	0.2921	0.00117634786872663	21.5972731229174
ebi-a-GCST90016917	rs11181912	G	A	0.3449	-0.0579153	0.0118796	9.94764e-07	0.0303	0.0302	0.315	0.00151571451682394	27.8373663097433
ebi-a-GCST90016917	rs12404135	A	G	0.1173	-0.0788843	0.0172415	8.89488e-06	0.0657	0.0532	0.2165	0.00128861234170691	23.6610630600984
ebi-a-GCST90016917	rs6469506	T	A	0.3907	0.0541424	0.0116333	3.2898e-06	0.0149	0.0298	0.617701	0.00139565986978587	25.6293805901104
ebi-a-GCST90016917	rs6706173	A	C	0.1501	0.074251	0.0146392	1.99494e-07	0.0067	0.0411	0.8705	0.00140664054453092	25.8313096731125
ebi-a-GCST90016917	rs75101789	C	T	0.1561	0.0729012	0.0163003	8.7878e-06	-0.0283	0.0503	0.5745	0.00140021020932507	25.7130585056356
ebi-a-GCST90016917	rs79795896	A	G	0.0537	-0.15921	0.0351373	7.9241e-06	-0.0295	0.0676	0.6627	0.00257616577458214	47.3637448326813
ebi-a-GCST90016917	rs9494710	C	T	0.3757	-0.0549673	0.0120924	4.54611e-06	0.0261	0.0302	0.387	0.00141733768792795	26.0280290277062
ebi-a-GCST90016917	rs9973122	A	T	0.8579	-0.0740614	0.0162596	6.77002e-06	-0.1288	0.0524	0.0140201	0.00133734844215717	24.5571371814316
ebi-a-GCST90016918	rs1002941	A	G	0.7207	-0.105025	0.0233484	8.14836e-06	-0.0129	0.0327	0.692299	0.00444059160796939	81.7947861478866
ebi-a-GCST90016918	rs11770843	C	T	0.2594	0.109431	0.0234879	1.9073e-06	0.0087	0.0301	0.773599	0.00460112901432296	84.7655209625694
ebi-a-GCST90016918	rs17114848	G	A	0.1093	0.152377	0.0324332	4.05864e-06	-0.0442	0.0478	0.3549	0.00452085364574221	83.279910442361
ebi-a-GCST90016918	rs2031282	A	G	0.17	0.122368	0.0270329	4.38258e-06	-0.0658	0.0374	0.0785398	0.0042256423190528	77.8186626810273
ebi-a-GCST90016918	rs2731834	G	C	0.7763	-0.109438	0.023693	4.24356e-06	-0.0275	0.033	0.4052	0.00415969857297373	76.5991819389948
ebi-a-GCST90016918	rs2825714	A	G	0.1571	-0.13741	0.0289246	1.72211e-06	0.0087	0.0382	0.8195	0.00500056312236736	92.1611843577858
ebi-a-GCST90016918	rs62570196	C	T	0.0686	-0.21635	0.0439866	1.07924e-06	0.1024	0.0712	0.1505	0.0059814178722158	110.347274098134
ebi-a-GCST90016918	rs72640280	A	G	0.0537	0.220207	0.0486196	5.18036e-06	-0.058	0.0622	0.3505	0.00492827986188573	90.8223942840188
ebi-a-GCST90016918	rs73113483	T	A	0.1233	-0.131217	0.0288713	8.66343e-06	0.0691	0.043	0.1077	0.00372241069597351	68.5166143207616
ebi-a-GCST90016918	rs77599476	A	G	0.0656	0.230292	0.0480168	1.86132e-06	0.0934	0.0613	0.1278	0.00650166169416303	120.0077217551
ebi-a-GCST90016919	rs10148250	A	G	0.5437	-0.0861928	0.0193381	8.67142e-06	0.0028	0.03	0.9248	0.00368622445271481	67.8480872923311
ebi-a-GCST90016919	rs10738747	A	G	0.504	-0.0814624	0.0184409	9.95795e-06	0.0049	0.0284	0.8642	0.00331784895095636	61.0452529912356
ebi-a-GCST90016919	rs11150282	T	C	0.3211	0.0989487	0.0196972	6.02893e-07	0.0083	0.0294	0.777499	0.00426870650040953	78.6151246983402
ebi-a-GCST90016919	rs113884518	T	C	0.0487	-0.205352	0.0454982	8.05675e-06	-0.0222	0.0932	0.8121	0.00390727813942424	71.9327276951944
ebi-a-GCST90016919	rs1221147	A	T	0.8439	-0.123968	0.0278958	7.10739e-06	-0.0193	0.0392	0.6227	0.00404895616502587	74.5516143728722
ebi-a-GCST90016919	rs16851659	G	C	0.3887	-0.0896103	0.0186432	1.27488e-06	0.004	0.0297	0.8918	0.00381605648631039	70.2469100225949
ebi-a-GCST90016919	rs28678345	T	C	0.0467	0.214848	0.0470878	6.69083e-06	-0.0326	0.0658	0.62	0.00410997423857984	75.6797494075241
ebi-a-GCST90016919	rs367480	A	G	0.5726	0.083758	0.0185796	8.19917e-06	0.0078	0.0294	0.7894	0.00343374827556354	63.1850373904652
ebi-a-GCST90016919	rs4129395	G	A	0.4264	0.0896187	0.0185106	1.48057e-06	0.0332	0.0281	0.2379	0.00392874294297001	72.329451911952
ebi-a-GCST90016919	rs73074665	A	T	0.0855	0.166216	0.0355728	2.86609e-06	0.1448	0.0579	0.0124099	0.00432041508474595	79.5715539661433
ebi-a-GCST90016919	rs789069	A	C	0.172	-0.103539	0.0234287	6.84636e-06	0.0018	0.0403	0.9654	0.00305349147396547	56.1664303658239
ebi-a-GCST90016919	rs79790072	T	C	0.0567	0.226722	0.0487841	3.29011e-06	-0.0075	0.0823	0.9276	0.00549857580805984	101.390385891233
ebi-a-GCST90016919	rs9864379	T	C	0.1133	-0.159735	0.0292553	5.36056e-08	-0.0267	0.0396	0.4992	0.0051266867985878	94.4976423279233
ebi-a-GCST90016920	rs10202904	G	T	0.5328	0.121754	0.0235357	3.01432e-07	-0.0271	0.0288	0.3462	0.00738012167510925	136.342898458313
ebi-a-GCST90016920	rs10424197	A	G	0.675	0.111274	0.0247517	9.27897e-06	0.0094	0.0325	0.772999	0.005432559974595	100.166445034213
ebi-a-GCST90016920	rs11018665	A	T	0.341	0.111465	0.0250516	6.51869e-06	-0.0021	0.0331	0.9492	0.00558401826247155	102.974739724398
ebi-a-GCST90016920	rs12825290	C	G	0.0606	-0.216781	0.0493496	6.07561e-06	-0.0555	0.0582	0.3404	0.0053505152515902	98.6455532206699
ebi-a-GCST90016920	rs4257531	G	A	0.1143	0.164498	0.0364959	7.44338e-06	0.0024	0.0463	0.9594	0.00547878319383372	101.02341157806
ebi-a-GCST90016920	rs56131665	G	A	0.0934	0.178661	0.039298	6.17988e-06	-0.0307	0.0453	0.4979	0.00540570208605976	99.6685433066311
ebi-a-GCST90016920	rs6508769	C	T	0.835	-0.153519	0.0344519	8.22527e-06	-0.0112	0.0399	0.7791	0.00649418537012355	119.868821665319
ebi-a-GCST90016920	rs6776814	T	C	0.0895	-0.199566	0.0411825	1.63061e-06	-0.0358	0.1005	0.721499	0.0064909174569667	119.808108871214
ebi-a-GCST90016920	rs73068003	G	T	0.1223	-0.15814	0.0351803	8.44578e-06	0.002	0.0481	0.9675	0.00536890871569503	98.9864974975663
ebi-a-GCST90016920	rs73457410	A	G	0.0666	0.21534	0.0436695	1.40854e-06	0.0886	0.0582	0.1282	0.00576529373267453	106.337020628366
ebi-a-GCST90016920	rs75208022	C	T	0.0765	-0.227245	0.048763	5.92107e-06	-0.0883	0.0487	0.0696996	0.00729654059922739	134.787443562854
ebi-a-GCST90016920	rs894996	C	A	0.0716	0.216999	0.0449076	1.87556e-06	0.0457	0.0561	0.4148	0.00626027793350703	115.524190283872
ebi-a-GCST90016921	rs10108398	G	A	0.2913	0.0769142	0.0153953	1.09001e-06	0.035	0.0316	0.267	0.0024425640876036	44.9014148218011
ebi-a-GCST90016921	rs11890098	A	G	0.2555	0.074438	0.0153389	9.56577e-07	-0.0823	0.0314	0.008682	0.00210802129718344	38.7385562493457
ebi-a-GCST90016921	rs12566890	T	G	0.0954	-0.101147	0.0230978	3.65098e-06	0.0451	0.0419	0.2813	0.00176579777885319	32.4384794635959
ebi-a-GCST90016921	rs17214486	C	A	0.4016	0.06099	0.0135623	6.60861e-06	0.0252	0.0303	0.4047	0.00178785606198989	32.8444255701287
ebi-a-GCST90016921	rs2464826	A	C	0.1262	0.0944239	0.0211806	8.39499e-06	0.0081	0.0443	0.8544	0.00196637008844244	36.1303403023132
ebi-a-GCST90016921	rs28537087	G	A	0.164	0.0820873	0.0188312	8.07402e-06	0.0649	0.0326	0.0469299	0.00184770257259629	33.9458916876711
ebi-a-GCST90016921	rs3768491	G	A	0.7137	0.0681052	0.0149061	4.2335e-06	-0.0096	0.031	0.7565	0.00189551657203896	34.8259961508922
ebi-a-GCST90016921	rs4885016	C	T	0.8429	0.0819606	0.0181628	7.26993e-06	0.0023	0.041	0.9559	0.00177906777260026	32.6826895336147
ebi-a-GCST90016921	rs6043847	T	C	0.0696	-0.114937	0.0248606	4.55481e-06	0.0664	0.0597	0.2661	0.00171091585778866	31.4285465988917
ebi-a-GCST90016921	rs72901605	T	C	0.1859	-0.0841852	0.0178119	3.25792e-06	-0.0516	0.0443	0.2446	0.00214515479349343	39.4224157872796
ebi-a-GCST90016921	rs74603314	T	C	0.0457	0.221639	0.0462918	1.5569e-06	-0.1515	0.0727	0.0371604	0.00428473023013351	78.9114974387693
ebi-a-GCST90016921	rs78169027	A	G	0.1083	-0.108283	0.0237289	5.87611e-06	-0.058	0.0602	0.3349	0.00226463272027142	41.6230958491162
ebi-a-GCST90016922	rs1135612	G	A	0.2445	0.0529785	0.0119177	9.26296e-06	0.0552	0.0345	0.11	0.00103691377365291	19.0346620845393
ebi-a-GCST90016922	rs13086907	G	A	0.1998	0.0625312	0.0131735	1.95488e-06	0.023	0.0338	0.496	0.0012503095624551	22.9568799628432
ebi-a-GCST90016922	rs1447205	C	G	0.6382	0.0502053	0.0108382	2.93326e-06	-0.0016	0.0294	0.9556	0.00116400404925763	21.3703814658468
ebi-a-GCST90016922	rs1643968	T	C	0.2803	-0.0565284	0.0112298	4.14601e-07	0.0289	0.0293	0.3236	0.00128925250090392	23.6728326202353
ebi-a-GCST90016922	rs1649999	A	G	0.0974	0.0748989	0.0166458	7.58124e-06	0.0406	0.0482	0.3993	0.000986359338590176	18.1057162934145
ebi-a-GCST90016922	rs2834062	A	G	0.3648	0.0489057	0.0108842	8.43918e-06	-0.0293	0.0308	0.3419	0.00110844531891315	20.3492262628239
ebi-a-GCST90016922	rs4463806	C	T	0.7962	0.0543966	0.0129365	7.80657e-06	-0.0042	0.0359	0.9077	0.000960284368482869	17.6266213181598
ebi-a-GCST90016922	rs4722181	T	G	0.4761	0.0501306	0.0105798	2.00111e-06	-0.0143	0.0282	0.6133	0.00125366753868927	23.0186130124032
ebi-a-GCST90016922	rs60274479	T	C	0.2227	-0.0659623	0.0134137	1.1623e-06	-0.0071	0.0354	0.8414	0.0015063658490263	27.6654111700301
ebi-a-GCST90016922	rs61249479	A	C	0.0875	0.0777075	0.0168628	2.95474e-06	-0.0302	0.0388	0.4357	0.000964265871638672	17.6997748429267
ebi-a-GCST90016922	rs71405394	G	A	0.0517	-0.114178	0.02405	2.16631e-06	-0.0509	0.0562	0.3648	0.00127829518233439	23.4713804061439
ebi-a-GCST90016922	rs73232831	G	A	0.0636	-0.151829	0.0314932	1.87452e-06	0.0232	0.0785	0.767499	0.00274573095281913	50.4898457450625
ebi-a-GCST90016922	rs9423647	G	A	0.5149	0.047817	0.0105282	6.06108e-06	-0.0146	0.0284	0.6071	0.00114221750809357	20.9699368924822
ebi-a-GCST90016923	rs11184341	C	G	0.7217	-0.0655342	0.0142231	4.13409e-06	0.0165	0.0316	0.6008	0.00172518594656255	31.691132985321
ebi-a-GCST90016923	rs111862613	T	C	0.166	0.090699	0.0196746	3.73844e-06	-0.0375	0.0375	0.3177	0.00227776613591369	41.865034157468
ebi-a-GCST90016923	rs117107102	A	G	0.0447	0.204683	0.0431572	2.91823e-06	0.0486	0.0664	0.4643	0.00357800418315907	65.8490488831319
ebi-a-GCST90016923	rs11729256	T	C	0.2386	0.0749798	0.0150177	6.73085e-07	0.0627	0.0375	0.0948506	0.00204268717781489	37.5354706914641
ebi-a-GCST90016923	rs12908520	G	A	0.4563	0.0618926	0.0130946	2.17165e-06	0.0397	0.0284	0.1627	0.00190071609157946	34.9217079396103
ebi-a-GCST90016923	rs2602429	T	C	0.7783	-0.0746844	0.0156194	2.58297e-06	-0.0105	0.032	0.7438	0.00192487491070744	35.3664320703265
ebi-a-GCST90016923	rs4242783	A	G	0.7127	-0.0689292	0.0147693	2.63615e-06	0.0378	0.0313	0.227	0.00194571334038303	35.7500505862891
ebi-a-GCST90016923	rs4936098	G	A	0.66	-0.0648843	0.0135928	1.1222e-06	0.017	0.0295	0.5658	0.00188943560705671	34.7140601435066
ebi-a-GCST90016923	rs61779207	G	A	0.1779	-0.0758309	0.0167762	6.7228e-06	-0.0461	0.0337	0.1711	0.00168198846401668	30.8962716255933
ebi-a-GCST90016923	rs74542928	T	C	0.0785	0.112164	0.0236422	1.63222e-06	-0.0313	0.0665	0.6375	0.00182012816236025	33.4383723646065
ebi-a-GCST90016923	rs9349825	A	G	0.2793	-0.0704036	0.0147128	2.53688e-06	0.0268	0.0362	0.4592	0.00199546992690185	36.6660936066552
ebi-a-GCST90016923	rs941682	G	A	0.3111	-0.0631436	0.0143767	9.60993e-06	0.0193	0.0316	0.541	0.001709011042399	31.3934963273958
ebi-a-GCST90016924	rs262812	T	C	0.2664	-0.065675	0.0142257	3.24908e-06	-0.0448	0.0307	0.1449	0.0016858685220552	30.9676643680079
ebi-a-GCST90016924	rs2933324	G	A	0.7465	0.0662557	0.0140257	2.23676e-06	0.0083	0.0335	0.8044	0.00166143848013679	30.5181628989319
ebi-a-GCST90016924	rs45497800	T	C	0.0825	-0.117863	0.0257351	5.86422e-06	0.0345	0.0403	0.3915	0.00210302773074199	38.6465973923615
ebi-a-GCST90016924	rs6427992	C	G	0.6074	0.0595857	0.01296	4.24326e-06	0.0336	0.0291	0.2485	0.00169332051474532	31.1047819648075
ebi-a-GCST90016924	rs6589457	G	A	0.9453	-0.165911	0.0349516	2.3151e-06	0.0643	0.0642	0.3165	0.00284667142442735	52.3512874952936
ebi-a-GCST90016924	rs6923842	T	C	0.169	-0.0796106	0.0169192	2.21304e-06	-0.0608	0.0447	0.1742	0.00178016196728201	32.7028264839469
ebi-a-GCST90016924	rs74540770	G	A	0.0646	-0.108969	0.0243533	7.0881e-06	0.0011	0.0522	0.9831	0.00143504595905095	26.3536915556493
ebi-a-GCST90016924	rs78702810	T	C	0.0467	-0.143755	0.0323244	9.16474e-06	-0.019	0.0462	0.680801	0.00184001933763596	33.8044755021908
ebi-a-GCST90016925	rs2889192	T	G	0.7932	-0.0887537	0.0195009	3.64418e-06	-0.0175	0.0398	0.6608	0.002584259788335	47.5129417833636
ebi-a-GCST90016925	rs34583783	G	T	0.1024	0.123756	0.026427	5.47974e-06	0.0066	0.0585	0.9102	0.00281543382391063	51.7751950983926
ebi-a-GCST90016925	rs35011108	A	G	0.0636	0.241826	0.0503796	1.82671e-06	-0.0322	0.0561	0.565999	0.0069655353567995	128.62996393472
ebi-a-GCST90016925	rs4073240	G	A	0.3827	0.0747546	0.0164684	6.05327e-06	0.0522	0.029	0.0720394	0.00264034439980899	48.5468159172329
ebi-a-GCST90016925	rs58484246	T	C	0.326	0.0761407	0.0169007	6.12421e-06	0.0084	0.0294	0.774801	0.00254765855823514	46.8382906128489
ebi-a-GCST90016926	rs112135816	T	G	0.1471	-0.0775052	0.0171554	5.27667e-06	-0.0468	0.0599	0.4348	0.00150730960074304	27.6827699633669
ebi-a-GCST90016926	rs112159068	A	T	0.0726	0.131484	0.0281089	3.56484e-06	0.0143	0.0843	0.8655	0.00232798149236873	42.7901392593093
ebi-a-GCST90016926	rs1153990	A	G	0.2207	-0.058727	0.0128306	5.96788e-06	0.0265	0.0303	0.383	0.00118634946032422	21.7811164191346
ebi-a-GCST90016926	rs147968	C	T	0.4414	0.0489475	0.0110321	9.12704e-06	-0.0115	0.0282	0.683299	0.0011814743187237	21.6915040116794
ebi-a-GCST90016926	rs17000015	A	T	0.2614	-0.0609257	0.0125363	1.1272e-06	0.0422	0.0315	0.1799	0.00143332916399328	26.322118469369
ebi-a-GCST90016926	rs2367850	G	C	0.2207	0.0629104	0.0131712	1.84629e-06	0.0278	0.0345	0.4193	0.00136138793722813	24.9991655553172
ebi-a-GCST90016926	rs28480294	C	T	0.6561	0.0516967	0.0115503	6.60602e-06	-0.0024	0.0295	0.9343	0.00120602928019927	22.1428698897289
ebi-a-GCST90016926	rs4033856	T	C	0.8708	-0.081834	0.0168931	1.02903e-06	-0.0656	0.0504	0.1931	0.00150687937704834	27.6748566871171
ebi-a-GCST90016926	rs62191117	A	G	0.2058	0.0684302	0.0133636	2.75943e-07	-0.0611	0.0349	0.0803693	0.00153073801373014	28.1137084179655
ebi-a-GCST90016926	rs62395635	T	C	0.0706	0.110583	0.0238514	3.34696e-06	0.1195	0.0584	0.0406602	0.00160477481604133	29.475662377235
ebi-a-GCST90016926	rs67737557	C	G	0.165	0.0738409	0.0151678	1.03743e-06	0.0016	0.0354	0.9638	0.0015024304542048	27.5930262722026
ebi-a-GCST90016926	rs6969323	A	C	0.2515	-0.0593564	0.0129137	3.8858e-06	0.0288	0.0342	0.3999	0.00132646225187145	24.3569733805777
ebi-a-GCST90016926	rs7302582	G	C	0.0507	-0.106817	0.023298	3.33557e-06	0.0551	0.0626	0.379	0.00109830304785708	20.1628261850556
ebi-a-GCST90016926	rs74776516	T	G	0.0755	-0.0944052	0.0213287	6.85046e-06	-0.0112	0.057	0.8446	0.00124415845729989	22.8437990958073
ebi-a-GCST90016926	rs7638039	T	C	0.2326	0.0603335	0.0127779	2.70477e-06	-0.0087	0.0326	0.788501	0.0012995067528189	23.861362835329
ebi-a-GCST90016926	rs9537886	A	C	0.5229	-0.0570888	0.0110683	2.35109e-07	-0.0139	0.0284	0.6234	0.00162614730085497	29.8688603697483
ebi-a-GCST90016927	rs11585893	A	G	0.1481	-0.0740746	0.0147633	1.79511e-06	-0.0289	0.0329	0.3793	0.00138456166330972	25.4252946700521
ebi-a-GCST90016927	rs13207588	A	G	0.2326	-0.059205	0.0131195	7.48497e-06	0.0359	0.0362	0.3222	0.00125134848404422	22.9759794574665
ebi-a-GCST90016927	rs1340391	T	C	0.1918	-0.0592004	0.0132244	6.73008e-06	0.0036	0.0415	0.9306	0.00108654252127103	19.9466896815658
ebi-a-GCST90016927	rs17619981	T	G	0.0656	0.0880978	0.0187002	2.68683e-06	0.0742	0.0412	0.0716704	0.000951473706515093	17.4647420729472
ebi-a-GCST90016927	rs2023437	T	C	0.1243	-0.0782325	0.0167634	5.01822e-06	-0.0126	0.0429	0.7693	0.00133238854912805	24.4659393513456
ebi-a-GCST90016927	rs2366421	T	A	0.2336	-0.0528153	0.0117124	7.64945e-06	-0.0049	0.037	0.8957	0.000998798386667367	18.3342770610555
ebi-a-GCST90016927	rs28757219	T	A	0.1521	0.0818398	0.0170319	1.2942e-06	-0.0404	0.0437	0.3558	0.00172755929957022	31.734806195081
ebi-a-GCST90016927	rs495004	C	G	0.2097	-0.0607475	0.0129865	3.4209e-06	0.0082	0.0337	0.8086	0.00122314298103	22.4574646764188
ebi-a-GCST90016927	rs66474973	G	T	0.1153	0.0812515	0.0164479	6.80973e-07	-0.0262	0.0467	0.5751	0.0013468465088089	24.7317811916923
ebi-a-GCST90016927	rs66710942	T	C	0.5845	-0.0488038	0.0107412	5.8626e-06	0.0217	0.0282	0.4417	0.00115689199674195	21.2396574259435
ebi-a-GCST90016927	rs6795673	C	T	0.4115	0.0538565	0.0105251	3.37909e-07	0.0274	0.0282	0.3305	0.0014048260599787	25.7979419089769
ebi-a-GCST90016927	rs9507307	C	T	0.1899	0.0604456	0.0129128	2.12711e-06	-0.038	0.0327	0.2445	0.00112414666994824	20.6378015493976
ebi-a-GCST90016928	rs10872669	G	A	0.8926	0.123071	0.0275665	9.49008e-06	0.0681	0.0492	0.1664	0.00290404016299703	53.4093915271155
ebi-a-GCST90016928	rs11135366	C	G	0.2863	0.0842142	0.0183739	8.77829e-06	-0.0423	0.0331	0.2013	0.00289826235047245	53.3028205409115
ebi-a-GCST90016928	rs12748533	G	T	0.2972	-0.0821108	0.0172701	2.59018e-06	0.0387	0.0313	0.2162	0.00281650885176421	51.7950204572473
ebi-a-GCST90016928	rs17043785	T	C	0.0596	-0.176187	0.0347133	5.11835e-07	0.0283	0.0493	0.5651	0.00347965828959415	64.0327859289411
ebi-a-GCST90016928	rs1850003	A	G	0.3072	0.084048	0.0177806	2.4053e-06	0.0395	0.0335	0.2382	0.00300686446719664	55.3061787832518
ebi-a-GCST90016928	rs61508842	T	C	0.1223	0.122574	0.0272389	7.82781e-06	0.1351	0.0495	0.00628898	0.00322551650615696	59.3409268288836
ebi-a-GCST90016928	rs6831034	T	A	0.1978	-0.0956546	0.0205228	6.10394e-06	0.0342	0.0501	0.495	0.00290369275167993	53.4029835365196
ebi-a-GCST90016928	rs738193	T	C	0.3549	0.0847328	0.0165856	3.82164e-07	2e-04	0.0295	0.9933	0.00328750296178302	60.4850741736666
ebi-a-GCST90016928	rs78609301	A	G	0.2167	-0.0867065	0.0195709	7.093e-06	-0.0458	0.0308	0.1363	0.00255223314944909	46.9226089325737
ebi-a-GCST90016928	rs941000	T	C	0.5915	-0.0850266	0.0163382	3.15559e-07	-1e-04	0.0293	0.9974	0.00349370661080326	64.2922099478281
ebi-a-GCST90016929	rs10496759	G	C	0.1849	0.0637133	0.0144305	8.79792e-06	-0.0405	0.034	0.2342	0.00122359586154528	22.4657899566346
ebi-a-GCST90016929	rs10831953	G	A	0.333	0.0537537	0.0123746	9.94741e-06	-0.0458	0.0307	0.1352	0.0012835618172569	23.5682078565629
ebi-a-GCST90016929	rs10841473	G	C	0.2704	-0.0613031	0.0128844	2.28066e-06	-0.0519	0.0334	0.1204	0.00148281298864346	27.2322048528088
ebi-a-GCST90016929	rs10857328	T	A	0.2972	0.0562	0.0126395	7.24136e-06	0.0252	0.0314	0.4216	0.0013194203700608	24.2274969992313
ebi-a-GCST90016929	rs12446429	T	C	0.1362	0.0810099	0.019073	8.52884e-06	0.0417	0.0365	0.254	0.00154417492211032	28.3608738718612
ebi-a-GCST90016929	rs13020688	G	A	0.3529	0.0584045	0.0122081	1.57373e-06	0.0083	0.0308	0.788401	0.00155792187173285	28.6137492696565
ebi-a-GCST90016929	rs182549	T	C	0.5089	-0.11707	0.0126703	5.94155e-20	0.0199	0.0287	0.488599	0.00685052124292414	126.491390510482
ebi-a-GCST90016929	rs4957061	T	C	0.4652	0.0569873	0.0116907	1.1517e-06	-0.0399	0.0287	0.1648	0.00161591034902177	29.6805250479505
ebi-a-GCST90016929	rs540489	T	G	0.2336	-0.0632518	0.013817	5.36809e-06	-0.0184	0.0372	0.621001	0.00143253126181574	26.3074445158644
ebi-a-GCST90016929	rs55888705	A	G	0.3867	0.053673	0.0120586	8.66204e-06	-0.0056	0.0313	0.857	0.00136643467196286	25.0919655461649
ebi-a-GCST90016929	rs677208	C	G	0.83	-0.0728589	0.0164821	6.00109e-06	-0.0267	0.0372	0.473301	0.00149803592905906	27.5121971268685
ebi-a-GCST90016929	rs6899771	A	G	0.0954	-0.0914312	0.0202604	7.27998e-06	-0.0257	0.0468	0.5825	0.00144285866953049	26.4973742480037
ebi-a-GCST90016929	rs7174549	T	C	0.6441	-0.0551726	0.0124655	6.86784e-06	-0.0158	0.0293	0.5897	0.00139559107631574	25.62811552681
ebi-a-GCST90016929	rs7322849	T	C	0.0964	0.110676	0.0200996	1.74032e-08	-0.0097	0.0493	0.8443	0.00213397909763102	39.2165960886912
ebi-a-GCST90016929	rs73797465	T	G	0.0865	-0.0942612	0.0208421	4.84953e-06	0.1003	0.0444	0.0237799	0.00140417288809032	25.7859303260584
ebi-a-GCST90016929	rs76671854	C	G	0.1252	-0.0892981	0.0183177	1.03631e-06	-0.0086	0.0427	0.8394	0.00174673706493172	32.0877130945089
ebi-a-GCST90016929	rs857444	C	T	0.3608	0.0553965	0.0120669	3.8249e-06	0.0126	0.0292	0.6654	0.00141546111732746	25.9935187846932
ebi-a-GCST90016931	rs10875374	T	C	0.5517	0.0536759	0.0119436	8.09823e-06	-0.0206	0.0281	0.4639	0.00142514938166812	26.1716879258948
ebi-a-GCST90016931	rs12186080	G	A	0.161	0.0748236	0.016246	5.33962e-06	0.0111	0.038	0.7698	0.00151249877581568	27.778217070221
ebi-a-GCST90016931	rs12341505	G	A	0.1113	0.0814503	0.0179338	4.54485e-06	-0.0353	0.0485	0.4666	0.00131239847381053	24.0983899028674
ebi-a-GCST90016931	rs12490337	C	G	0.2455	-0.0616944	0.013693	6.9051e-06	0.0163	0.0354	0.6438	0.00141004257523973	25.8938722069958
ebi-a-GCST90016931	rs2795528	G	A	0.0487	-0.180969	0.0390911	3.80627e-06	-0.0243	0.0616	0.6934	0.00303448382427337	55.8157363185236
ebi-a-GCST90016931	rs2817172	C	T	0.4125	0.0563367	0.012392	5.27024e-06	-0.0176	0.0289	0.542199	0.0015383127070145	28.2530404323407
ebi-a-GCST90016931	rs4723021	T	C	0.0577	-0.106376	0.0241944	7.42147e-06	0.0268	0.0562	0.6332	0.00123050196461803	22.5927454448215
ebi-a-GCST90016931	rs550843	T	C	0.1491	-0.0734787	0.0168383	7.0912e-06	-0.003	0.0314	0.9239	0.00136996379823195	25.1568601196185
ebi-a-GCST90016931	rs56188186	A	G	0.0755	0.0967773	0.0217471	8.24442e-06	0.0683	0.0668	0.3062	0.00130746739009959	24.0077263189186
ebi-a-GCST90016931	rs62397761	A	G	0.2863	0.0615805	0.0136198	9.07716e-06	-0.0158	0.0302	0.599601	0.00154972079997883	28.4628895619936
ebi-a-GCST90016931	rs881532	G	A	0.5229	0.0533035	0.0119011	7.8966e-06	-0.0107	0.0281	0.702901	0.00141765158254761	26.0338015807688
ebi-a-GCST90016932	rs10517600	G	T	0.4642	-0.0626993	0.0139364	6.82763e-06	-0.0319	0.029	0.2714	0.00195552433821726	35.9306686111858
ebi-a-GCST90016932	rs10904722	C	T	0.2813	-0.0672314	0.0147123	5.04836e-06	0.0279	0.0331	0.3996	0.00182764432619538	33.5767079335178
ebi-a-GCST90016932	rs118104867	C	T	0.0487	0.214464	0.0455098	3.43598e-06	-0.0499	0.0546	0.3601	0.0042617233815987	78.4859688603766
ebi-a-GCST90016932	rs13409132	A	G	0.0447	-0.165419	0.0352154	4.3723e-06	-0.0015	0.0778	0.9844	0.00233694277927144	42.9552406256918
ebi-a-GCST90016932	rs17121075	G	A	0.168	0.0769254	0.0172234	7.91425e-06	0.0528	0.0344	0.1254	0.00165425375855481	30.3859715319922
ebi-a-GCST90016932	rs2191834	T	G	0.7604	-0.0746375	0.0159136	2.50196e-06	0.0116	0.0331	0.725301	0.00202989271969295	37.2998874637373
ebi-a-GCST90016932	rs28691777	C	T	0.0716	0.137134	0.0266996	6.95697e-07	0.0259	0.0691	0.707499	0.00250016365556026	45.9629159275697
ebi-a-GCST90016932	rs34088226	A	G	0.0706	-0.117807	0.026924	7.66214e-06	-0.0529	0.061	0.3856	0.00182129190861251	33.4597910668701
ebi-a-GCST90016932	rs55682560	C	T	0.0696	-0.131519	0.0261319	4.97038e-07	-0.0654	0.0528	0.2155	0.00224019556509868	41.1729417142098
ebi-a-GCST90016932	rs6588624	A	G	0.5288	0.0662317	0.0138147	1.79287e-06	0.0035	0.0282	0.9007	0.00218604213625874	40.1754659561367
ebi-a-GCST90016932	rs66714985	A	C	0.0845	0.116908	0.0252447	4.85333e-06	0.0028	0.0466	0.952	0.00211462574364985	38.8601816275234
ebi-a-GCST90016932	rs7226487	A	G	0.4761	-0.0643682	0.0138701	3.58286e-06	0.0408	0.0282	0.1474	0.00206689923662307	37.9813017247347
ebi-a-GCST90016932	rs7538034	T	G	0.2078	-0.078598	0.0165982	2.36706e-06	0.0028	0.0384	0.9414	0.00203391766021635	37.3739976869758
ebi-a-GCST90016932	rs7725895	A	G	0.0895	-0.116224	0.0240367	3.94357e-06	0.0624	0.0431	0.1472	0.00220153004831539	40.4607335466876
ebi-a-GCST90016932	rs989682	A	G	0.2823	0.070194	0.0155364	6.84715e-06	-0.0036	0.0333	0.9134	0.00199656660509948	36.686285015842
ebi-a-GCST90016932	rs9979874	G	C	0.2873	-0.0738925	0.0150911	1.05271e-06	0.0321	0.03	0.2852	0.00223600670225348	41.0957813484539
ebi-a-GCST90016933	rs11250875	T	C	0.2087	0.06075	0.0130939	4.82848e-06	0.0115	0.0344	0.7387	0.00121895079514875	22.3804002881648
ebi-a-GCST90016933	rs11656361	A	C	0.1292	0.0773006	0.017553	8.0201e-06	-0.0515	0.0366	0.1586	0.00134454907871523	24.6895373001107
ebi-a-GCST90016933	rs12974142	G	A	0.1083	0.0789796	0.0177205	8.51236e-06	-0.0746	0.0554	0.178	0.00120477813939456	22.1198710573136
ebi-a-GCST90016933	rs13307134	T	C	0.7644	-0.0565686	0.0126265	7.79938e-06	-0.1133	0.038	0.00287899	0.00115259523935102	21.1606811996312
ebi-a-GCST90016933	rs1397793	A	G	0.6143	0.0498855	0.0112446	9.77372e-06	-0.003	0.031	0.9219	0.00117925793938854	21.6507639277627
ebi-a-GCST90016933	rs1816223	G	A	0.7893	0.0586265	0.0129006	4.84117e-06	0.0491	0.0352	0.1633	0.0011432061951212	20.9881089422994
ebi-a-GCST90016933	rs240104	T	C	0.2445	-0.0603429	0.0126849	1.51604e-06	-0.0104	0.0315	0.740699	0.00134522733539388	24.702008693787
ebi-a-GCST90016933	rs2442778	A	G	0.9543	0.116408	0.0258545	9.02693e-06	0.0232	0.0631	0.7134	0.00118194365879392	21.7001311473675
ebi-a-GCST90016933	rs3025411	A	G	0.1044	0.0926543	0.0209468	8.26913e-06	-0.0208	0.0462	0.6521	0.00160537219925634	29.4866524420424
ebi-a-GCST90016933	rs34739816	G	T	0.0815	0.0965017	0.0207666	3.88356e-06	0.0016	0.0602	0.9782	0.00139423728696323	25.603220332786
ebi-a-GCST90016933	rs67561917	A	G	0.1421	-0.0714367	0.0154113	5.39126e-06	-0.0563	0.0364	0.1218	0.00124423814026776	22.84526396498
ebi-a-GCST90016933	rs719099	A	G	0.1362	0.0778402	0.0155815	5.43313e-07	-0.0958	0.0474	0.0432404	0.00142570012998508	26.1818164027151
ebi-a-GCST90016933	rs76779974	C	G	0.1123	0.0774888	0.0171877	5.63093e-06	0.0803	0.0488	0.0999309	0.00119716453468378	21.9799168139161
ebi-a-GCST90016933	rs80046645	C	G	0.0407999999999999	0.25584	0.0561995	4.65693e-06	-0.055	0.0742	0.4587	0.00512313997226802	94.4319288005474
ebi-a-GCST90016933	rs8010111	A	G	0.9354	0.103377	0.0229286	6.8962e-06	0.0533	0.0519	0.3052	0.00129153960642884	23.7148820120725
ebi-a-GCST90016934	rs112893842	T	C	0.0974	0.110761	0.0232545	2.7503e-06	-0.0287	0.0497	0.5645	0.00215703910208852	39.6412908685601
ebi-a-GCST90016934	rs1582238	C	T	0.6282	-0.0801923	0.0167061	1.692e-06	0.0121	0.0294	0.680201	0.00300401884318935	55.253680644217
ebi-a-GCST90016934	rs17051335	C	T	0.0795	-0.134314	0.0292201	4.58121e-06	0.0825	0.0463	0.0748704	0.00264036205710526	48.547141433418
ebi-a-GCST90016934	rs1908593	T	C	0.5378	0.070223	0.0156601	7.85905e-06	0.0126	0.0287	0.6595	0.00245154287362083	45.0668765966156
ebi-a-GCST90016934	rs28696126	T	A	0.8082	0.107106	0.0238173	5.56327e-06	-0.0071	0.042	0.8653	0.00355651828082242	65.4522142301514
ebi-a-GCST90016934	rs4344384	T	G	0.5258	-0.0708803	0.0156121	5.86017e-06	0.0215	0.0282	0.4461	0.00250532009078897	46.0579497316915
ebi-a-GCST90016934	rs4677103	A	G	0.171	0.0977203	0.0197033	9.42193e-07	0.0028	0.0371	0.94	0.00270738625522409	49.7828304993395
ebi-a-GCST90016934	rs540220	C	T	0.9404	0.123954	0.0289814	9.48135e-06	0.0186	0.0494	0.7065	0.00172230462535702	31.6381126876165
ebi-a-GCST90016934	rs55658617	T	C	0.0696	0.177314	0.0361844	1.40608e-06	0.01	0.0781	0.8977	0.00407188019235568	74.9754299354861
ebi-a-GCST90016934	rs72731813	C	T	0.0815	-0.149751	0.0293415	2.75778e-07	-0.031	0.0661	0.639	0.00335742428466072	61.775854285492
ebi-a-GCST90016934	rs9608282	T	G	0.0656	0.139014	0.0299429	4.60829e-06	-0.0777	0.0787	0.3232	0.00236910191995404	43.5477600901565
ebi-a-GCST90016934	rs9725395	A	G	0.0875	-0.138357	0.0295185	3.41374e-06	0.0188	0.0444	0.6711	0.00305684343076219	56.2282758690303
ebi-a-GCST90016935	rs112381107	C	T	0.0477	0.211435	0.0456962	2.81877e-06	0.0999	0.059	0.0905295	0.0040614014468309	74.7816982293703
ebi-a-GCST90016935	rs11599763	C	T	0.6103	0.0555931	0.0117493	2.49701e-06	0.0156	0.0289	0.5883	0.00147009552427682	26.9983018068375
ebi-a-GCST90016935	rs16851319	G	C	0.1869	-0.0732697	0.0150964	2.39651e-06	0.0199	0.0372	0.593	0.00163166908383749	29.9704495153148
ebi-a-GCST90016935	rs17791387	A	G	0.1412	-0.0729251	0.0154381	2.09677e-06	0.0399	0.0481	0.4067	0.0012897656158511	23.6822664364326
ebi-a-GCST90016935	rs2692012	G	A	0.9364	-0.114231	0.0253568	1.5639e-06	0.0368	0.061	0.546799	0.00155423424520642	28.5459146266688
ebi-a-GCST90016935	rs2838334	G	A	0.3231	0.0571419	0.012423	3.82375e-06	0.0306	0.0296	0.3015	0.0014282387813701	26.22850333841
ebi-a-GCST90016935	rs3935584	C	T	0.496	-0.0525838	0.0115757	6.78141e-06	0.0105	0.0283	0.7116	0.00138243952942728	25.3862710752767
ebi-a-GCST90016935	rs4506934	C	T	0.1123	-0.0943381	0.020138	3.16046e-06	-0.0722	0.0441	0.1016	0.00177439466134585	32.5966886901496
ebi-a-GCST90016935	rs6058181	C	T	0.1233	0.0834742	0.0166111	2.69911e-07	-0.0664	0.0382	0.0823	0.00150642879988623	27.6665690487227
ebi-a-GCST90016935	rs7164160	A	T	0.2584	-0.0574455	0.0129468	7.34345e-06	0.0273	0.0367	0.4583	0.00126474873534429	23.2223327246889
ebi-a-GCST90016935	rs72647048	T	C	0.1163	-0.0770089	0.017089	9.60882e-06	-0.0204	0.0447	0.6478	0.00121897950920008	22.3809281325014
ebi-a-GCST90016935	rs9928243	C	A	0.4254	-0.0541732	0.0117819	4.48477e-06	-0.0175	0.0282	0.5358	0.0014347032527962	26.3473889343835
ebi-a-GCST90016936	rs11026530	T	C	0.1342	0.0822408	0.0186379	9.42692e-06	-0.0868	0.0395	0.0279602	0.00157171842928206	28.8675442074133
ebi-a-GCST90016936	rs111229068	A	T	0.1054	0.110561	0.0241719	3.65359e-06	-0.0482	0.052	0.3534	0.00230517242956051	42.369921989293
ebi-a-GCST90016936	rs2374342	C	A	0.3569	0.0582927	0.0126195	4.51617e-06	-0.0329	0.0286	0.2507	0.00155985200702086	28.6492547021953
ebi-a-GCST90016936	rs35673018	G	A	0.0944	0.0899642	0.0202934	7.63115e-06	0.0579	0.0496	0.2429	0.001383814409539	25.4115535160505
ebi-a-GCST90016936	rs4792380	A	T	0.0517	0.115598	0.0257683	9.48965e-06	0.0148	0.0828	0.8583	0.00131028850150009	24.059595551911
ebi-a-GCST90016936	rs504442	T	G	0.1392	0.084159	0.0189479	5.17095e-06	0.0452	0.0462	0.328	0.00169735475801337	31.1790133991924
ebi-a-GCST90016936	rs61973590	C	G	0.2942	-0.0605392	0.0133696	8.53532e-06	-0.0192	0.0295	0.514	0.00152204563296491	27.9538198066719
ebi-a-GCST90016936	rs62210023	A	G	0.3519	0.0606754	0.0130125	3.13163e-06	-0.0292	0.0295	0.3233	0.00167925472943601	30.8459714718757
ebi-a-GCST90016936	rs78143293	A	G	0.1441	-0.0848521	0.0170415	1.19564e-06	0.0028	0.0431	0.9489	0.00177599685790469	32.626174363411
ebi-a-GCST90016936	rs79757635	C	A	0.161	0.0758597	0.0171286	9.31859e-06	-0.0248	0.0418	0.5526	0.00155467664436959	28.5540526231648
ebi-a-GCST90016936	rs80319214	C	G	0.1153	0.0990404	0.0215877	6.95312e-06	0.1104	0.0541	0.04128	0.00200115211215048	36.7707112190367
ebi-a-GCST90016937	rs1074800	G	A	0.6014	-0.0492438	0.010887	6.14582e-06	0.0383	0.0286	0.1798	0.00116260940361047	21.3447468468105
ebi-a-GCST90016937	rs10781552	C	T	0.3121	-0.0552212	0.0116074	2.33115e-06	0.0372	0.0313	0.2351	0.00130936507803802	24.0426173646231
ebi-a-GCST90016937	rs17530232	A	G	0.0765	0.10305	0.0224648	2.79126e-06	0.0291	0.0636	0.647	0.00150045965638875	27.556777011022
ebi-a-GCST90016937	rs1884466	C	T	0.4513	-0.0475363	0.0106939	9.52708e-06	-0.0312	0.0283	0.269	0.00111913129392377	20.5456229175342
ebi-a-GCST90016937	rs2300774	A	G	0.5924	-0.0524152	0.0106784	8.95468e-07	-0.0041	0.0283	0.8858	0.00132676411115933	24.3625235923995
ebi-a-GCST90016937	rs290833	T	G	0.3688	-0.0497374	0.0111376	8.02897e-06	0.0413	0.0283	0.1444	0.00115173895521384	21.1449424145961
ebi-a-GCST90016937	rs35161940	T	C	0.1272	-0.0806041	0.0167641	1.8451e-06	-0.0168	0.0455	0.7112	0.00144260060785599	26.4926282284492
ebi-a-GCST90016937	rs4078432	T	C	0.8191	0.0608929	0.0133764	4.23107e-06	0.0435	0.0374	0.2444	0.00109885098990521	20.1728964601261
ebi-a-GCST90016937	rs56970041	T	G	0.1113	0.0724145	0.0164471	5.40344e-06	0.0681	0.0593	0.2506	0.00103736457429598	19.0429460410529
ebi-a-GCST90016937	rs62504403	C	T	0.2356	0.0681159	0.0127883	1.12264e-07	-0.0023	0.0357	0.9485	0.0016711789574779	30.6973805386356
ebi-a-GCST90016937	rs7234058	T	C	0.0974	-0.0945759	0.0194091	9.12347e-07	-0.0718	0.0488	0.1406	0.00157269768436119	28.8855583866016
ebi-a-GCST90016937	rs7826267	G	T	0.9254	0.0839071	0.0199131	9.28453e-06	-0.0837	0.0573	0.1441	0.000972065972568251	17.8430904660441
ebi-a-GCST90016937	rs8003149	C	T	0.2823	0.0538798	0.0116888	4.08479e-06	0.0314	0.0298	0.2921	0.00117634786872663	21.5972731229174
ebi-a-GCST90016938	rs10759623	C	T	0.1809	-0.162115	0.032151	5.78309e-07	0.0146	0.0336	0.6638	0.00778846530711258	143.945995191477
ebi-a-GCST90016938	rs11547158	A	G	0.1203	-0.177599	0.0372795	2.70222e-06	-0.0256	0.0416	0.5378	0.00667592189710759	123.245835319898
ebi-a-GCST90016938	rs17379710	T	C	0.4354	-0.116383	0.0252125	3.97109e-06	-0.0192	0.0286	0.5027	0.00665945041765675	122.939712679942
ebi-a-GCST90016938	rs2155352	A	G	0.2286	-0.150538	0.0302319	6.63437e-07	-0.0551	0.0333	0.097789	0.00799241709280285	147.745790630242
ebi-a-GCST90016938	rs2156611	T	C	0.492	-0.112486	0.0251099	9.42671e-06	-0.0075	0.0281	0.7904	0.00632493050117491	116.724852107888
ebi-a-GCST90016938	rs3733511	A	G	0.2942	0.128253	0.0274718	3.38556e-06	-0.031	0.0308	0.3153	0.00683108018584068	126.12995226571
ebi-a-GCST90016938	rs488164	G	T	0.6163	-0.117998	0.025516	4.79789e-06	-0.0179	0.0295	0.5432	0.00658511335502316	121.558283782364
ebi-a-GCST90016938	rs6025153	C	G	0.6262	-0.118619	0.0261969	7.07082e-06	0.0343	0.0289	0.2348	0.00658704867847673	121.594245882557
ebi-a-GCST90016938	rs697771	A	G	0.4324	-0.117677	0.0251491	3.19374e-06	0.0181	0.0283	0.523	0.00679737522183358	125.503360249199
ebi-a-GCST90016938	rs78222136	G	C	0.0805	0.224835	0.0511672	8.4126e-06	0.0747	0.0496	0.1318	0.00748351178500039	138.267364565544
ebi-a-GCST90016939	rs10404377	A	C	0.5775	0.0503183	0.011165	6.99021e-06	0.0632	0.0291	0.0297002	0.00123555083252488	22.6855603297931
ebi-a-GCST90016939	rs118170811	A	G	0.0398	0.151619	0.0317112	1.80356e-06	0.0345	0.0821	0.674	0.00175704152391186	32.2773400923193
ebi-a-GCST90016939	rs12643275	A	T	0.3499	-0.0550907	0.0116474	2.41524e-06	-0.0168	0.0306	0.583201	0.00138073611823966	25.3549474279687
ebi-a-GCST90016939	rs12904405	A	G	0.1024	-0.0851896	0.0192688	7.67414e-06	0.005	0.0479	0.9172	0.00133409253586297	24.4972705484429
ebi-a-GCST90016939	rs1999289	A	T	0.2505	-0.0637366	0.013927	2.53805e-06	-0.0277	0.0336	0.4099	0.00152541196324769	28.0157401271854
ebi-a-GCST90016939	rs3098182	T	G	0.5676	-0.0508511	0.011014	4.04027e-06	0.036	0.0282	0.2007	0.00126928390065264	23.3057097323246
ebi-a-GCST90016939	rs482905	G	T	0.2495	0.0596528	0.012717	3.72349e-06	0.0321	0.0325	0.3226	0.00133264019793781	24.4705664102481
ebi-a-GCST90016939	rs6501525	A	G	0.3857	0.0561559	0.0115587	1.23726e-06	-0.0437	0.0299	0.143	0.00149434520317112	27.4443136141557
ebi-a-GCST90016939	rs66753613	G	A	0.2048	0.0651136	0.0144251	8.08295e-06	-0.0049	0.0364	0.8928	0.00138095565849567	25.3589844986307
ebi-a-GCST90016939	rs6797051	C	T	0.1173	-0.0805985	0.0171364	4.89283e-06	0.015	0.0481	0.7556	0.00134522538180978	24.7019727723819
ebi-a-GCST90016939	rs7514702	T	C	0.1769	-0.0663236	0.0141626	3.91643e-06	-0.0222	0.0394	0.573801	0.00128099257673729	23.5209720628186
ebi-a-GCST90016940	rs10402491	C	T	0.1203	0.0661701	0.014851	7.58351e-06	-0.0604	0.0377	0.1093	0.000926731226429236	17.0101610776966
ebi-a-GCST90016940	rs11139361	C	T	0.6372	-0.0494463	0.0110503	4.26265e-06	0.0075	0.0302	0.8047	0.00113042210172195	20.7531403098634
ebi-a-GCST90016940	rs112040820	A	G	0.2704	0.0549584	0.0117086	2.41835e-06	-0.0404	0.0322	0.2107	0.00119176237311936	21.8806148917917
ebi-a-GCST90016940	rs11841382	G	T	0.0736	-0.0718128	0.017462	9.57767e-06	0	0.0509	0.9996	0.000703250544365745	12.9052841306691
ebi-a-GCST90016940	rs11979110	T	C	0.4473	-0.0500924	0.0105069	1.81844e-06	0.0394	0.0282	0.1623	0.00124068644713713	22.7799708687237
ebi-a-GCST90016940	rs1205443	A	G	0.336	0.0501415	0.0112157	7.28836e-06	0.0185	0.0297	0.534101	0.00112184277728813	20.5954577153926
ebi-a-GCST90016940	rs12760724	A	C	0.3439	-0.0484566	0.0107934	7.26742e-06	0.0037	0.03	0.9006	0.00105959057270211	19.4513824236535
ebi-a-GCST90016940	rs13005175	G	A	0.9115	-0.0993483	0.0218395	8.37067e-06	-0.0319	0.0687	0.642401	0.00159239505219647	29.247914701837
ebi-a-GCST90016940	rs2159863	A	G	0.1978	-0.0585831	0.0128742	3.69556e-06	-0.0121	0.0364	0.738501	0.00108913982607381	19.9944228527698
ebi-a-GCST90016940	rs2910921	C	T	0.9553	-0.160302	0.035832	8.41977e-06	0.0207	0.0845	0.8067	0.0021945990063348	40.3330714967968
ebi-a-GCST90016940	rs3127230	C	T	0.334	-0.0503537	0.0112201	6.20326e-06	-0.0577	0.0307	0.0603698	0.00112801134569044	20.7088318545592
ebi-a-GCST90016940	rs35524804	T	C	0.2674	-0.0607481	0.0125216	2.44997e-06	0.0139	0.0343	0.685001	0.00144585157125367	26.5524169674428
ebi-a-GCST90016940	rs7359994	C	T	0.668	0.0503142	0.0112482	5.35895e-06	0.0078	0.0287	0.7843	0.00112286019202087	20.6141570175857
ebi-a-GCST90016940	rs79086868	T	C	0.1093	0.0776723	0.0164472	3.01426e-06	0.0334	0.047	0.4771	0.0011746647622284	21.5663356242526
ebi-a-GCST90016940	rs959845	T	C	0.5547	0.0493666	0.0107801	5.16952e-06	0.0137	0.029	0.6356	0.00120394678491475	22.1045888904933
ebi-a-GCST90016940	rs9929145	G	A	0.0616	-0.125721	0.0245233	2.83596e-07	-0.0183	0.0653	0.779701	0.00182731896039547	33.5707195080032
ebi-a-GCST90016941	rs1530559	G	A	0.5676	0.0772453	0.0176921	9.6525e-06	-0.0199	0.0284	0.4834	0.00292888416568556	53.8676499372857
ebi-a-GCST90016941	rs1590596	C	G	0.2087	-0.10381	0.0220135	3.89933e-06	0.0057	0.0386	0.8825	0.00355936063107678	65.5047101391053
ebi-a-GCST90016941	rs16861661	G	A	0.0497	-0.193287	0.0379293	2.70128e-07	-0.0294	0.0563	0.6013	0.00352900606352015	64.9441013201814
ebi-a-GCST90016941	rs62314653	C	A	0.0626	0.177082	0.0392269	6.59189e-06	0.1115	0.0602	0.0641195	0.00368025672313476	67.7378404315038
ebi-a-GCST90016941	rs74599091	A	G	0.0348	0.191613	0.0425039	7.6952e-06	-0.0102	0.1063	0.9235	0.00246647372771454	45.342030144943
ebi-a-GCST90016941	rs768253	T	G	0.3907	-0.0792344	0.0170604	3.60761e-06	-0.0098	0.0283	0.7284	0.0029890427894465	54.9773964633513
ebi-a-GCST90016941	rs77478751	A	G	0.0537	-0.219178	0.0473566	5.9595e-06	0.0664	0.0441	0.1324	0.00488232899353361	89.9714191517333
ebi-a-GCST90016941	rs921925	A	C	0.2624	0.0999419	0.0201687	5.77192e-07	-0.0347	0.0344	0.3145	0.00386642809205565	71.1777620508395
ebi-a-GCST90016941	rs9345899	A	G	0.1312	-0.124042	0.0278946	9.44583e-06	0.1032	0.0461	0.0251299	0.0035076896632825	64.5504359421894
ebi-a-GCST90016942	rs10202904	G	T	0.5328	0.121754	0.0235357	3.01432e-07	-0.0271	0.0288	0.3462	0.00738012167510925	136.342898458313
ebi-a-GCST90016942	rs10424197	A	G	0.675	0.111274	0.0247517	9.27897e-06	0.0094	0.0325	0.772999	0.005432559974595	100.166445034213
ebi-a-GCST90016942	rs11018665	A	T	0.341	0.111465	0.0250516	6.51869e-06	-0.0021	0.0331	0.9492	0.00558401826247155	102.974739724398
ebi-a-GCST90016942	rs12825290	C	G	0.0606	-0.216781	0.0493496	6.07561e-06	-0.0555	0.0582	0.3404	0.0053505152515902	98.6455532206699
ebi-a-GCST90016942	rs4257531	G	A	0.1143	0.164498	0.0364959	7.44338e-06	0.0024	0.0463	0.9594	0.00547878319383372	101.02341157806
ebi-a-GCST90016942	rs56131665	G	A	0.0934	0.178661	0.039298	6.17988e-06	-0.0307	0.0453	0.4979	0.00540570208605976	99.6685433066311
ebi-a-GCST90016942	rs6508769	C	T	0.835	-0.153519	0.0344519	8.22527e-06	-0.0112	0.0399	0.7791	0.00649418537012355	119.868821665319
ebi-a-GCST90016942	rs6776814	T	C	0.0895	-0.199566	0.0411825	1.63061e-06	-0.0358	0.1005	0.721499	0.0064909174569667	119.808108871214
ebi-a-GCST90016942	rs73068003	G	T	0.1223	-0.15814	0.0351803	8.44578e-06	0.002	0.0481	0.9675	0.00536890871569503	98.9864974975663
ebi-a-GCST90016942	rs73457410	A	G	0.0666	0.21534	0.0436695	1.40854e-06	0.0886	0.0582	0.1282	0.00576529373267453	106.337020628366
ebi-a-GCST90016942	rs75208022	C	T	0.0765	-0.227245	0.048763	5.92107e-06	-0.0883	0.0487	0.0696996	0.00729654059922739	134.787443562854
ebi-a-GCST90016942	rs894996	C	A	0.0716	0.216999	0.0449076	1.87556e-06	0.0457	0.0561	0.4148	0.00626027793350703	115.524190283872
ebi-a-GCST90016943	rs111966731	T	C	0.0716	0.204031	0.0445746	4.56321e-06	0.0506	0.0499	0.3103	0.00553439899798019	102.05461981058
ebi-a-GCST90016943	rs11246212	C	T	0.8748	-0.13607	0.0291797	4.50837e-06	0.0091	0.0407	0.8222	0.00405571910414141	74.6766444251735
ebi-a-GCST90016943	rs12002250	A	C	0.0596	0.196145	0.044523	5.53197e-06	-0.0242	0.0695	0.727301	0.00431264151814287	79.4277636308316
ebi-a-GCST90016943	rs12509763	C	G	0.1163	-0.16332	0.0360823	8.04841e-06	0.0414	0.048	0.3892	0.00548268516499709	101.095756761557
ebi-a-GCST90016943	rs1569853	T	C	0.1382	-0.140043	0.0281704	7.45178e-07	0.0349	0.0429	0.4152	0.00467161817873541	86.0702213724613
ebi-a-GCST90016943	rs17138946	G	T	0.0467	-0.189444	0.0430248	8.09003e-06	0.0928	0.0567	0.1018	0.00319549527179758	58.7868453806819
ebi-a-GCST90016943	rs36057338	G	T	0.0755	0.181604	0.0398742	6.25792e-06	0.1864	0.0797	0.01942	0.00460399329910719	84.8185330769541
ebi-a-GCST90016943	rs4428215	G	A	0.2604	0.12561	0.0230053	4.87933e-08	-0.0061	0.0323	0.8512	0.00607737883804733	112.12842001908
ebi-a-GCST90016943	rs561239	A	G	0.2823	0.105525	0.0236769	7.19383e-06	-0.0669	0.0348	0.0547104	0.00451226442200389	83.120968760769
ebi-a-GCST90016943	rs6000536	C	T	0.2107	-0.118383	0.0241355	7.3872e-07	-0.0288	0.0378	0.4461	0.00466138867773367	85.8808696858677
ebi-a-GCST90016943	rs62435498	C	A	0.0646	0.181521	0.0400608	7.4583e-06	-0.0521	0.0467	0.2644	0.00398211346087911	73.3159490733031
ebi-a-GCST90016943	rs736744	T	C	0.5845	-0.105642	0.0200648	1.49417e-07	0.0057	0.0285	0.8415	0.005420742386582	99.9473627910492
ebi-a-GCST90016943	rs7993559	A	C	0.5378	-0.0921059	0.0201114	5.03733e-06	-0.0112	0.0285	0.6948	0.00421750528822725	77.668177926644
ebi-a-GCST90016943	rs80330081	A	C	0.0656	-0.18756	0.0423688	6.64003e-06	0.0201	0.0459	0.661301	0.00431267879013581	79.4284530583485
ebi-a-GCST90016943	rs934049	G	A	0.2276	0.109751	0.0238636	4.21143e-06	0.0103	0.0347	0.7665	0.00423507875215896	77.9931814225469
ebi-a-GCST90016944	rs10965428	C	A	0.0795	-0.119902	0.0258219	4.29151e-06	-0.0127	0.061	0.8355	0.00210413583019664	38.667003481618
ebi-a-GCST90016944	rs111582866	G	A	0.1014	-0.113957	0.0256403	7.06627e-06	0.1289	0.0502	0.0101899	0.00236655379010619	43.5008104107175
ebi-a-GCST90016944	rs12050685	A	G	0.3598	-0.0670948	0.015239	9.18523e-06	-0.0299	0.0313	0.3405	0.00207388442388611	38.1099281516125
ebi-a-GCST90016944	rs12191680	C	G	0.165	0.102214	0.0197189	3.04902e-07	-2e-04	0.0472	0.997	0.0028788642298878	52.9450338116731
ebi-a-GCST90016944	rs16970009	A	G	0.0437	0.187381	0.0429572	7.31526e-06	0.0313	0.101	0.7567	0.00293465257029266	53.9740539301219
ebi-a-GCST90016944	rs35510	A	G	0.0785	0.122729	0.0264958	4.01578e-06	-0.0478	0.0705	0.4977	0.0021791613277304	40.0487330782688
ebi-a-GCST90016944	rs4822728	T	C	0.4374	0.0685479	0.0149032	4.71846e-06	0.0217	0.0282	0.442	0.00231258024384502	42.5063959631715
ebi-a-GCST90016944	rs62568866	T	A	0.0994	-0.118018	0.0259206	7.2267e-06	-0.0014	0.0457	0.975	0.00249370355159017	45.8438567173752
ebi-a-GCST90016944	rs6972479	A	G	0.2425	-0.0781862	0.0175366	7.74819e-06	-0.0306	0.0351	0.3838	0.00224586986567628	41.2774654124729
ebi-a-GCST90016944	rs72756943	G	A	0.0855	0.13988	0.0303029	3.3522e-06	-0.0525	0.0577	0.3629	0.0030597861006648	56.2825701398146
ebi-a-GCST90016944	rs73139353	A	C	0.0646	-0.222573	0.0484634	8.71325e-06	0.0094	0.0503	0.851	0.00598693907132406	110.449744581192
ebi-a-GCST90016944	rs731534	C	G	0.1362	-0.0986502	0.0216316	9.46303e-06	0.0635	0.045	0.1582	0.00228989855515889	42.0885381872875
ebi-a-GCST90016944	rs76022354	C	T	0.0328	0.24289	0.0500406	1.82856e-06	-0.0089	0.0649	0.8912	0.00374316866821747	68.9001318525585
ebi-a-GCST90016944	rs78909003	T	C	0.0497	-0.241159	0.0498372	2.04894e-06	0.0232	0.0627	0.7112	0.00549356240514387	101.297431145004
ebi-a-GCST90016944	rs9382510	C	T	0.2455	-0.0881865	0.0169965	2.476e-07	0.0311	0.0318	0.3277	0.00288101121604294	52.9846330017515
ebi-a-GCST90016944	rs9895850	T	C	0.0497	-0.176406	0.041017	9.0826e-06	0.0173	0.0689	0.8023	0.00293950239649473	54.0635147781737
ebi-a-GCST90016944	rs9938097	C	T	0.6332	0.0710386	0.0158024	8.22602e-06	0.0211	0.0291	0.4683	0.00234416953089777	43.0883873423467
ebi-a-GCST90016945	rs117452796	A	G	0.0676	-0.257982	0.0549569	3.15297e-06	-0.0436	0.0819	0.5944	0.00838991898182535	155.156081239853
ebi-a-GCST90016945	rs12144792	C	T	0.3588	0.064399	0.0141246	5.82237e-06	-0.0287	0.029	0.3231	0.00190824525402787	35.0603051292307
ebi-a-GCST90016945	rs12634826	T	G	0.2952	-0.0739885	0.0150931	1.01109e-06	-0.0158	0.0294	0.5918	0.00227793165505923	41.8680833228138
ebi-a-GCST90016945	rs12992764	T	G	0.4026	0.0684213	0.0141137	1.46157e-06	-0.0338	0.0286	0.2376	0.00225191310070419	41.3887863910095
ebi-a-GCST90016945	rs150600492	A	C	0.0626	0.135774	0.0289757	2.31308e-06	0.0287	0.0613	0.639699	0.00216352791811547	39.7607985601329
ebi-a-GCST90016945	rs35703006	G	T	0.2157	0.0812655	0.0164355	4.94778e-07	-0.0535	0.0328	0.1029	0.00223447129206325	41.0674987007395
ebi-a-GCST90016945	rs4990837	G	A	0.826	-0.0910387	0.0185869	1.74193e-06	0.0659	0.0353	0.06186	0.0023823819297512	43.7924501697213
ebi-a-GCST90016945	rs75430375	C	T	0.0646	-0.147941	0.0317498	3.40847e-06	-0.092	0.0681	0.1765	0.00264506883874414	48.6339124111149
ebi-a-GCST90016945	rs75898026	A	G	0.1829	-0.0821779	0.0173541	2.02209e-06	0.0566	0.0349	0.1046	0.00201850109609081	37.0901395875249
ebi-a-GCST90016946	rs10805326	A	G	0.7217	-0.0566637	0.012276	4.03395e-06	0.0668	0.031	0.0310399	0.00128976256122275	23.6822102758837
ebi-a-GCST90016946	rs117020988	C	T	0.0636	0.182411	0.0372126	1.02795e-06	-0.0446	0.0514	0.3854	0.00396324175452214	72.9671136057764
ebi-a-GCST90016946	rs12377846	C	A	0.0487	-0.252	0.0511627	7.26256e-07	-0.0633	0.0843	0.4528	0.00588406599648	108.540662665878
ebi-a-GCST90016946	rs12986312	T	G	0.3221	0.0571818	0.0125947	5.76713e-06	0.0263	0.0307	0.3917	0.00142791382614775	26.2225272531186
ebi-a-GCST90016946	rs1467258	G	A	0.167	0.072584	0.0162321	7.89805e-06	0.0118	0.0361	0.7438	0.00146579509459443	26.9192084884254
ebi-a-GCST90016946	rs1520207	T	C	0.5626	-0.0525658	0.0112476	3.16548e-06	-0.0204	0.0282	0.4684	0.00135992531696068	24.9722708858246
ebi-a-GCST90016946	rs4692811	C	T	0.2644	0.0642075	0.0126913	4.21124e-07	-0.009	0.0297	0.7625	0.00160363190416426	29.4546362529851
ebi-a-GCST90016946	rs59865771	C	T	0.2813	-0.0573764	0.0127192	7.69024e-06	-0.0567	0.0297	0.0566096	0.0013311100543978	24.4424317441954
ebi-a-GCST90016946	rs61841503	G	A	0.1372	0.0919658	0.0161331	9.80122e-09	-0.0184	0.0419	0.6601	0.00200238207839569	36.7933569121049
ebi-a-GCST90016946	rs6721459	G	A	0.4394	-0.0509823	0.0111975	5.07762e-06	-0.0079	0.0286	0.783401	0.00128050709778146	23.512046501545
ebi-a-GCST90016946	rs75819860	T	A	0.0775	0.126264	0.0268383	2.48737e-06	0.0302	0.0452	0.5032	0.0022795921880568	41.8986734332339
ebi-a-GCST90016946	rs76982728	T	C	0.0387999999999999	0.124203	0.0266923	3.24056e-06	0.1178	0.0997	0.2373	0.00115064049752032	21.1247524391843
ebi-a-GCST90016946	rs77540684	T	G	0.0517	0.106725	0.0245638	8.13711e-06	0.0119	0.0476	0.802	0.00111685968928339	20.5038729312298
ebi-a-GCST90016946	rs9573937	A	G	0.1769	-0.0693637	0.0142907	1.70589e-06	0.069	0.038	0.0694097	0.00140111871068971	25.7297653723126
ebi-a-GCST90016947	rs10119172	C	G	0.1511	-0.0737324	0.014259	1.32425e-07	0.0122	0.0369	0.7416	0.00139465803912615	25.6109576494709
ebi-a-GCST90016947	rs10762312	A	G	0.7386	0.052368	0.0118814	8.70362e-06	-0.0226	0.0303	0.4564	0.00105895342209595	19.4396735632398
ebi-a-GCST90016947	rs10858364	G	T	0.2763	0.055316	0.012085	4.31062e-06	0.0231	0.0335	0.492	0.00122368881128521	22.4674986480613
ebi-a-GCST90016947	rs17065783	A	G	0.2237	-0.059133	0.0122235	1.79349e-06	0.0229	0.039	0.558	0.00121446608493797	22.2979591807809
ebi-a-GCST90016947	rs1980561	A	G	0.3857	-0.0485289	0.0109284	8.9454e-06	0.0374	0.0282	0.1847	0.00111599190520718	20.4879239149328
ebi-a-GCST90016947	rs3111851	G	C	0.7535	-0.0581896	0.0121147	2.19498e-06	-0.0205	0.0321	0.5221	0.00125782701941751	23.0950814996042
ebi-a-GCST90016947	rs35233670	T	C	0.4414	-0.0473576	0.010602	7.90988e-06	-0.0189	0.0281	0.5031	0.00110596816433573	20.3036994427905
ebi-a-GCST90016947	rs35961441	A	C	0.0736	0.0915257	0.0207306	8.37394e-06	-0.0864	0.0749	0.2485	0.00114233234665928	20.9720476214115
ebi-a-GCST90016947	rs6953849	A	G	0.1471	0.0718149	0.0150724	2.44478e-06	0.0368	0.0367	0.3157	0.00129410615544351	23.7620693186945
ebi-a-GCST90016947	rs7330827	T	C	0.0755	-0.103842	0.0237355	8.04896e-06	-0.0188	0.0591	0.751	0.00150532387899392	27.6462458470285
ebi-a-GCST90016947	rs864093	A	C	0.2565	-0.0527939	0.0117499	9.59798e-06	0.0179	0.0348	0.6072	0.00106307970910399	19.5155022399933
ebi-a-GCST90016948	rs10131942	C	G	0.164	0.0701212	0.0158326	8.60815e-06	-0.0049	0.0381	0.8979	0.00134827598930596	24.7580657975493
ebi-a-GCST90016948	rs12057990	C	T	0.2406	0.0589878	0.0132268	8.9747e-06	0.0299	0.0317	0.3448	0.00127151242871571	23.3466805122293
ebi-a-GCST90016948	rs12118202	T	C	0.1899	-0.0751986	0.0147265	5.5423e-07	0.0087	0.0364	0.8115	0.0017398551902879	31.9610721167089
ebi-a-GCST90016948	rs13069367	A	C	0.3549	-0.0539768	0.0119687	7.39486e-06	0.0042	0.0286	0.8838	0.00133406596599069	24.4967820074898
ebi-a-GCST90016948	rs148376875	T	G	0.1203	0.084515	0.0179163	2.08027e-06	0.0686	0.0394	0.0821391	0.00151181206388126	27.7655859752927
ebi-a-GCST90016948	rs2206482	T	G	0.4423	-0.0569105	0.0117486	1.30377e-06	-0.0163	0.0288	0.5714	0.00159783666285985	29.3480220691685
ebi-a-GCST90016948	rs2278540	G	A	0.326	0.0554249	0.0123265	8.43587e-06	-0.0047	0.0292	0.8716	0.00134994889801831	24.7888265409319
ebi-a-GCST90016948	rs34071565	T	A	0.0676	-0.1567	0.0347882	5.60144e-06	-0.0886	0.0575	0.1234	0.0030954012197472	56.9397188428825
ebi-a-GCST90016948	rs34660375	A	G	0.1909	-0.0805894	0.0178291	7.40321e-06	0.0464	0.0399	0.2453	0.00200629120818703	36.8653307647339
ebi-a-GCST90016948	rs3758087	C	T	0.7078	-0.0564199	0.0124655	8.60578e-06	0.0199	0.0315	0.5281	0.00131669561640178	24.1773984881813
ebi-a-GCST90016948	rs3860225	A	G	0.1382	0.083936	0.0167936	5.4968e-07	0.0252	0.0488	0.605399	0.00167818975805039	30.8263762920992
ebi-a-GCST90016948	rs4493272	T	C	0.4712	-0.0604992	0.0118027	3.02315e-07	0.0048	0.0282	0.8649	0.00182400484537852	33.5097227512169
ebi-a-GCST90016948	rs4685827	T	C	0.2237	-0.0679529	0.0145407	2.77192e-06	0.0078	0.0329	0.8139	0.00160376805002959	29.4571409229
ebi-a-GCST90016948	rs7252711	G	A	0.8728	0.0740876	0.0161926	5.56583e-06	0.0201	0.045	0.656	0.00121877320454486	22.3771356783029
ebi-a-GCST90016948	rs7975087	C	A	0.2286	-0.0601448	0.0135454	7.59451e-06	-0.0194	0.0372	0.6022	0.00127579832131529	23.4254757989802
ebi-a-GCST90016948	rs912860	A	G	0.9732	0.229046	0.0483124	9.29929e-07	0.0761	0.0947	0.4215	0.00273660624373737	50.3215956906177
ebi-a-GCST90016948	rs9586501	G	A	0.3141	0.0592681	0.0127329	2.58988e-06	-0.0118	0.032	0.7134	0.00151356384437287	27.7978075345468
ebi-a-GCST90016948	rs9958960	G	A	0.165	-0.0914807	0.0173611	1.06324e-07	0.0505	0.0391	0.1965	0.00230600037509462	42.385175108183
ebi-a-GCST90016949	rs1035406	G	A	0.0994	-0.11354	0.0250863	5.84454e-06	-0.0699	0.0442	0.1136	0.00230805472790525	42.4230222574197
ebi-a-GCST90016949	rs11591293	G	T	0.4195	0.0743184	0.0158724	2.67147e-06	0.0218	0.0285	0.445	0.00269002853712957	49.4627996564844
ebi-a-GCST90016949	rs12977163	G	C	0.3678	0.0730952	0.0163491	7.62588e-06	0.0037	0.029	0.8995	0.00248469982582434	45.6779213291373
ebi-a-GCST90016949	rs13336560	C	T	0.4563	-0.0701719	0.0158061	9.17339e-06	0.0315	0.0288	0.2737	0.00244324078274473	44.9138849092948
ebi-a-GCST90016949	rs1549633	A	C	0.1561	0.0999312	0.0218634	4.70392e-06	-0.0092	0.0442	0.8352	0.00263103176071771	48.3751369497854
ebi-a-GCST90016949	rs1923415	A	G	0.1372	-0.0999238	0.0227326	9.63696e-06	0.0192	0.0497	0.6989	0.00236391646933134	43.4522176274767
ebi-a-GCST90016949	rs3754624	C	T	0.162	0.0971389	0.0200064	1.71479e-06	0.0169	0.0368	0.6462	0.00256197797159723	47.102226910909
ebi-a-GCST90016949	rs4278423	T	C	0.1064	0.107529	0.0235725	3.12018e-06	0.0102	0.0593	0.8629	0.00219870010755174	40.4086089852057
ebi-a-GCST90016949	rs4822789	G	C	0.3926	0.0734321	0.0160521	7.00519e-06	0.0362	0.0289	0.2105	0.00257173949822503	47.2821563073876
ebi-a-GCST90016949	rs55876211	C	T	0.172	-0.0911851	0.0196395	2.86682e-06	0.0057	0.0322	0.8594	0.00236829902829923	43.5329666635997
ebi-a-GCST90016949	rs61933850	G	A	0.0905	0.164808	0.0360647	7.22587e-06	-0.0398	0.0412	0.334	0.00447134166451325	82.3637398655499
ebi-a-GCST90016949	rs6679026	T	C	0.1074	0.111984	0.0251088	9.94672e-06	9e-04	0.0466	0.985	0.00240438002816268	44.1977892381805
ebi-a-GCST90016949	rs7001029	C	T	0.0934	0.117366	0.0261324	5.34749e-06	-0.0753	0.0488	0.1224	0.00233279831820911	42.8788833462756
ebi-a-GCST90016949	rs72714493	A	G	0.2157	0.0816858	0.0180791	7.3492e-06	-0.078	0.0393	0.0470197	0.00225764414872853	41.4943578936877
ebi-a-GCST90016949	rs74354280	C	T	0.1531	-0.0911896	0.0204907	6.67298e-06	0.0633	0.0313	0.0433301	0.00215639313530451	39.6293938681075
ebi-a-GCST90016949	rs76784716	A	G	0.0716	0.136049	0.0285767	1.48988e-06	0.022	0.044	0.6161	0.0024607577277021	45.2366917493991
ebi-a-GCST90016949	rs9813022	A	G	0.3022	-0.0842444	0.0163583	2.53122e-07	-0.0459	0.0291	0.1142	0.00299321218037914	55.0543142076614
ebi-a-GCST90016950	rs10217435	C	T	0.0875	-0.0883756	0.0197506	6.50759e-06	-0.0277	0.0402	0.4912	0.00124719876597155	22.899691437288
ebi-a-GCST90016950	rs10832801	A	C	0.2674	-0.0534763	0.0122666	7.50412e-06	-0.0432	0.0315	0.1713	0.00112042041882521	20.5693159219769
ebi-a-GCST90016950	rs1939881	G	A	0.0577	-0.105589	0.0206213	5.64378e-07	0.0705	0.0595	0.2366	0.00121236210642197	22.2592826183286
ebi-a-GCST90016950	rs2447496	A	G	0.7167	0.0549203	0.0121904	6.08611e-06	0.0126	0.032	0.6943	0.00122484117214807	22.488682479059
ebi-a-GCST90016950	rs2833282	G	A	0.1282	0.0711137	0.0156966	4.31102e-06	-0.0251	0.039	0.5211	0.00113042417355255	20.7531783891358
ebi-a-GCST90016950	rs35909684	A	C	0.0775	-0.0850181	0.0191539	7.09823e-06	0.0306	0.0543	0.5732	0.00103352470688163	18.9723845029277
ebi-a-GCST90016950	rs36021379	A	G	0.1342	-0.0656005	0.0144903	7.19515e-06	0.002	0.0388	0.9585	0.00100003313945253	18.3569652849051
ebi-a-GCST90016950	rs4264350	T	C	0.3936	-0.0526393	0.0108555	1.34831e-06	-0.0112	0.0283	0.693	0.00132270954884721	24.2879736414178
ebi-a-GCST90016950	rs59663348	G	A	0.1948	0.0570915	0.0125048	6.12238e-06	-0.0173	0.0327	0.5961	0.00102250542695591	18.7698968409007
ebi-a-GCST90016950	rs62532512	A	C	0.5169	0.0504257	0.0107399	2.76427e-06	0.0012	0.0285	0.9651	0.00126992313989283	23.3174619238154
ebi-a-GCST90016950	rs6744030	C	T	0.1382	0.0696747	0.0157103	9.31515e-06	-0.023	0.0344	0.5034	0.00115636448088244	21.2299614237432
ebi-a-GCST90016950	rs6837275	A	G	0.2535	0.0570355	0.011887	1.447e-06	0.0105	0.0308	0.733599	0.00123119906682225	22.6055604322956
ebi-a-GCST90016950	rs74474130	T	G	0.0656	0.137747	0.0295688	3.61377e-06	0.0177	0.077	0.8182	0.00232611382783742	42.7557300698173
ebi-a-GCST90016950	rs77885767	C	T	0.0477	-0.156209	0.0336482	2.84695e-06	0.1044	0.0673	0.1209	0.00221683956249287	40.7427239793956
ebi-a-GCST90016950	rs9389714	C	T	0.1789	-0.0636841	0.0143416	8.79063e-06	-0.0019	0.0502	0.97	0.00119151199734252	21.876012538661
ebi-a-GCST90016950	rs9578457	G	A	0.0567	-0.141478	0.0315848	3.99448e-06	-0.0064	0.0659	0.9224	0.00214111854257887	39.3480807390966
ebi-a-GCST90016950	rs9603208	G	T	0.1034	0.0821173	0.0159596	1.91801e-07	-0.0238	0.0466	0.610401	0.00125031255392856	22.9569349579195
ebi-a-GCST90016951	rs10093275	T	C	0.7177	-0.0534595	0.011677	5.35229e-06	0.0065	0.0299	0.8285	0.00115806678369074	21.2612506274522
ebi-a-GCST90016951	rs10166469	C	T	0.7237	0.053336	0.0120209	8.52158e-06	0.0288	0.0323	0.3737	0.00113765436490465	20.8860668687604
ebi-a-GCST90016951	rs1612733	T	C	0.0596	0.108708	0.0238006	4.22435e-06	0.082	0.0623	0.1883	0.00132468276919998	24.3242545424553
ebi-a-GCST90016951	rs17376049	T	C	0.1083	0.0848534	0.0172114	7.29625e-07	0.001	0.0453	0.9825	0.00139064320002077	25.5371280354314
ebi-a-GCST90016951	rs2113833	C	T	0.9583	-0.169146	0.0355009	1.14464e-06	-0.1794	0.0799	0.0246899	0.0022866042307546	42.0278494419212
ebi-a-GCST90016951	rs3009418	A	C	0.9215	-0.0927607	0.0210123	8.6902e-06	0.0371	0.0679	0.5848	0.00124486720669882	22.8568285527575
ebi-a-GCST90016951	rs499272	G	C	0.1362	0.0706431	0.016046	9.29351e-06	0.0586	0.0421	0.1636	0.00117424792341776	21.5586736473971
ebi-a-GCST90016951	rs55793120	T	C	0.0507	0.13822	0.0266152	1.44338e-07	0.0834	0.0595	0.1613	0.00183900628351097	33.7858295799152
ebi-a-GCST90016951	rs56199908	T	C	0.0537	-0.199327	0.0410444	1.66414e-06	0.0878	0.0636	0.1678	0.00403799133105694	74.3489052638513
ebi-a-GCST90016951	rs76724913	T	G	0.0765	0.0901053	0.0203104	9.60484e-06	0.0723	0.0476	0.1291	0.00114717323160422	21.0610233633909
ebi-a-GCST90016952	rs10028567	C	T	0.0815	-0.0934027	0.0190343	3.72495e-06	-0.039	0.0429	0.3632	0.00130612765878101	23.9830939891284
ebi-a-GCST90016952	rs11110281	T	C	0.0676	-0.130554	0.0225943	1.40136e-08	0.0325	0.0663	0.624701	0.00214861855351748	39.4862078331619
ebi-a-GCST90016952	rs16950051	A	G	0.0586	0.107008	0.0236973	5.33814e-06	-0.0316	0.0571	0.5797	0.00126338087950221	23.1971854488659
ebi-a-GCST90016952	rs2370083	G	T	0.0885	-0.0842751	0.0184509	4.25667e-06	0.0051	0.0571	0.9294	0.00114585190840865	21.0367372819591
ebi-a-GCST90016952	rs2952251	G	A	0.7475	0.0639298	0.0126525	3.72237e-07	0.0029	0.037	0.9384	0.0015427987085935	28.3355587816832
ebi-a-GCST90016952	rs35344081	G	A	0.2406	0.0609349	0.0129703	2.63846e-06	-0.0561	0.032	0.0792392	0.0013568393087731	24.9155256088259
ebi-a-GCST90016952	rs395407	C	G	0.8579	0.0826855	0.0172536	1.32559e-06	-0.0107	0.039	0.784401	0.00166693803173815	30.6193501853452
ebi-a-GCST90016952	rs4968759	A	G	0.4264	-0.0544035	0.0111271	8.91887e-07	-5e-04	0.0281	0.9868	0.00144780481094435	26.5883393487216
ebi-a-GCST90016952	rs57646748	G	A	0.0676	-0.088021	0.019876	7.88352e-06	0.0247	0.0739	0.738401	0.000976678332246752	17.9278369866699
ebi-a-GCST90016952	rs6563952	C	G	0.9076	-0.0801931	0.0178576	8.70583e-06	-0.0257	0.0487	0.5974	0.00107862494157908	19.8011822277007
ebi-a-GCST90016952	rs6806351	T	C	0.2087	-0.0619209	0.0135744	6.93793e-06	0.0071	0.034	0.8339	0.00126639191893273	23.2525418404699
ebi-a-GCST90016952	rs76717940	T	A	0.0606	0.150606	0.0334079	3.08937e-06	0.01	0.0613	0.8701	0.00258248450166161	47.4802177178624
ebi-a-GCST90016952	rs77968078	G	A	0.0567	-0.0993013	0.0224788	7.93341e-06	-0.0279	0.0596	0.639501	0.00105480640235998	19.3634645128173
ebi-a-GCST90016952	rs7916711	A	G	0.0646	0.0959639	0.021545	6.32732e-06	-0.0068	0.0406	0.868	0.00111295001135091	20.4320171218406
ebi-a-GCST90016952	rs957755	T	G	0.1909	-0.0642449	0.0142702	7.41515e-06	0.0135	0.0406	0.7392	0.00127501542878468	23.4110824243491
ebi-a-GCST90016952	rs9903102	C	A	0.164	-0.0693015	0.0154096	4.91802e-06	-0.0938	0.0351	0.00752108	0.00131693818638017	24.1818584746825
ebi-a-GCST90016953	rs11150282	T	C	0.3211	0.098235	0.0197127	7.36055e-07	0.0083	0.0294	0.777499	0.00420734968389936	77.4803654946186
ebi-a-GCST90016953	rs113884518	T	C	0.0487	-0.20591	0.0455376	7.7398e-06	-0.0222	0.0932	0.8121	0.00392854136936902	72.3257262390891
ebi-a-GCST90016953	rs1221147	A	T	0.8439	-0.126305	0.0279161	4.85959e-06	-0.0193	0.0392	0.6227	0.00420305402144438	77.4009249139702
ebi-a-GCST90016953	rs16851659	G	C	0.3887	-0.0895168	0.0186555	1.27025e-06	0.004	0.0297	0.8918	0.00380809724195966	70.0998342083669
ebi-a-GCST90016953	rs28678345	T	C	0.0467	0.213083	0.0471377	8.05954e-06	-0.0326	0.0658	0.62	0.00404272382994706	74.4363953829993
ebi-a-GCST90016953	rs367480	A	G	0.5726	0.0841649	0.0185948	7.52419e-06	0.0078	0.0294	0.7894	0.00346719191040302	63.8025810458355
ebi-a-GCST90016953	rs4129395	G	A	0.4264	0.0904264	0.0185253	1.21742e-06	0.0332	0.0281	0.2379	0.00399987866166176	73.6443433350112
ebi-a-GCST90016953	rs73074665	A	T	0.0855	0.164631	0.0356037	3.62376e-06	0.1448	0.0579	0.0124099	0.0042384108485741	78.0548064797188
ebi-a-GCST90016953	rs789069	A	C	0.172	-0.10413	0.0234459	6.5001e-06	0.0018	0.0403	0.9654	0.0030884495829408	56.8114477440598
ebi-a-GCST90016953	rs79790072	T	C	0.0567	0.226103	0.0488017	3.5381e-06	-0.0075	0.0823	0.9276	0.00546859219712938	100.834466286495
ebi-a-GCST90016953	rs8028558	A	G	0.4046	0.08346	0.0188504	9.78228e-06	0.0176	0.0293	0.5482	0.00335599623675389	61.749490045808
ebi-a-GCST90016953	rs9864379	T	C	0.1133	-0.160521	0.0292752	4.65876e-08	-0.0267	0.0396	0.4992	0.00517726419101248	95.4347617091616
ebi-a-GCST90016954	rs10071529	C	G	0.9125	-0.125105	0.0278674	8.6441e-06	0.0212	0.0449	0.6363	0.00249931074492969	45.94719676309
ebi-a-GCST90016954	rs11779863	G	A	0.2068	-0.0772768	0.0172171	6.68852e-06	0.0062	0.0386	0.8718	0.00195912206182453	35.9969026959672
ebi-a-GCST90016954	rs12566890	T	G	0.0954	-0.103134	0.0241775	8.11204e-06	0.0451	0.0419	0.2813	0.00183585627264266	33.7278518160404
ebi-a-GCST90016954	rs13100746	C	T	0.4095	0.0638979	0.0142685	7.28853e-06	-0.0038	0.0283	0.8919	0.00197459018692635	36.2816762898226
ebi-a-GCST90016954	rs17235252	T	C	0.0944	-0.122002	0.0255463	2.15879e-06	0.0291	0.0436	0.5047	0.00254490927311655	46.7876164894824
ebi-a-GCST90016954	rs3932485	C	T	0.4284	0.0626209	0.0141623	9.92865e-06	0.0252	0.0288	0.381	0.00192048220826109	35.2855680407225
ebi-a-GCST90016954	rs515984	C	T	0.826	0.0875451	0.0190685	6.61363e-06	0.0376	0.0449	0.402	0.00220304301801211	40.488600994035
ebi-a-GCST90016954	rs62188991	G	C	0.1113	-0.110864	0.0241355	5.26708e-06	0.065	0.0605	0.2829	0.00243142808105713	44.6962037553531
ebi-a-GCST90016954	rs638542	A	G	0.7137	0.070592	0.0157049	5.17285e-06	-0.0118	0.031	0.704001	0.00203646998394298	37.4209932951614
ebi-a-GCST90016954	rs74603314	T	C	0.0457	0.230767	0.0489701	2.27641e-06	-0.1515	0.0727	0.0371604	0.00464492309625961	85.5760941152524
ebi-a-GCST90016954	rs76373661	G	A	0.1133	0.0908218	0.0202986	5.15941e-06	0.0459	0.0384	0.2313	0.00165735988874281	30.4431208471459
ebi-a-GCST90016954	rs7706512	A	G	0.496	-0.0657351	0.0138979	2.27206e-06	-0.0165	0.0282	0.559099	0.0021604134106971	39.703436963029
ebi-a-GCST90016954	rs7801843	A	G	0.1292	-0.0869495	0.0194509	9.46891e-06	-0.0042	0.0392	0.9141	0.00170115978517915	31.2490277299153
ebi-a-GCST90016954	rs7853673	A	G	0.4861	0.0624389	0.0139833	6.73256e-06	-0.0464	0.0282	0.1004	0.00194780161332016	35.7884948731173
ebi-a-GCST90016954	rs949341	A	G	0.6799	-0.0656602	0.0147216	7.73286e-06	0.014	0.0317	0.6592	0.00187657148785918	34.4772670005943
ebi-a-GCST90016955	rs11251024	G	A	0.33	0.104201	0.0206737	6.62796e-07	-0.0131	0.032	0.6834	0.0048013405629222	88.4717663231882
ebi-a-GCST90016955	rs11606187	A	G	0.1074	-0.154539	0.0326288	3.30583e-06	0.0275	0.0397	0.488599	0.00457896532585654	84.355326259551
ebi-a-GCST90016955	rs13219468	G	C	0.2256	0.115344	0.0236958	1.40637e-06	-0.0026	0.0312	0.9325	0.00464862433793016	85.6446026934564
ebi-a-GCST90016955	rs13385922	T	C	0.4056	0.0929494	0.0201348	3.96826e-06	0.0247	0.0296	0.4045	0.00416581446957897	76.7122748476941
ebi-a-GCST90016955	rs166849	A	G	0.6103	-0.0911053	0.0202239	7.73891e-06	0.0093	0.0286	0.743901	0.00394812647517077	72.6877236277562
ebi-a-GCST90016955	rs2172426	T	C	0.5527	0.10212	0.0198947	3.17424e-07	-0.0015	0.0288	0.9595	0.00515632129357565	95.0467112627587
ebi-a-GCST90016955	rs267959	G	A	0.6571	-0.0988612	0.0209676	2.61993e-06	-0.0107	0.0314	0.733301	0.00440433863874165	81.1240597883016
ebi-a-GCST90016955	rs2930903	C	G	0.3887	0.0908335	0.0209434	6.84353e-06	-0.0264	0.0294	0.3697	0.00392094752085586	72.1853706876948
ebi-a-GCST90016955	rs4383094	C	T	0.9036	-0.149188	0.0320662	4.28134e-06	-0.0471	0.0406	0.2454	0.00387749311712036	71.3822529763536
ebi-a-GCST90016955	rs55921101	A	T	0.2266	-0.109245	0.0236201	4.32136e-06	0.0304	0.033	0.3583	0.00418308998397622	77.0317348044648
ebi-a-GCST90016955	rs60583455	T	C	0.3757	0.108934	0.021177	2.59579e-07	-0.0176	0.0294	0.549	0.00556661810331557	102.65206763665
ebi-a-GCST90016955	rs60775321	T	C	0.3012	-0.0962425	0.0213842	7.10461e-06	-0.0321	0.0311	0.3012	0.00389916533633684	71.7827868921404
ebi-a-GCST90016955	rs72671304	T	C	0.0696	0.172322	0.0370028	3.79577e-06	0.0236	0.0542	0.663201	0.00384583271917927	70.7971544171918
ebi-a-GCST90016955	rs7911787	G	T	0.0656	-0.223071	0.0470232	3.38821e-06	-0.0335	0.0798	0.674599	0.0061003238779172	112.554357306687
ebi-a-GCST90016955	rs8126061	T	C	0.0954	-0.159135	0.0351904	7.36326e-06	-0.0131	0.0425	0.757399	0.00437085471207512	80.5046076537406
ebi-a-GCST90016955	rs9542068	T	C	0.3211	0.0990709	0.0218149	6.52334e-06	-0.0294	0.0298	0.3235	0.00427925657413874	78.8102563642123
ebi-a-GCST90016956	rs111810795	C	T	0.1074	-0.0867108	0.0180573	1.72926e-06	0.0698	0.0475	0.1419	0.00144157600767515	26.4737848017494
ebi-a-GCST90016956	rs114889439	A	G	0.0527	-0.253809	0.0539169	6.19028e-06	-0.108	0.0778	0.165	0.00643194295776901	118.712522130283
ebi-a-GCST90016956	rs11700976	C	A	0.4503	0.0503337	0.0113763	9.2538e-06	0.0137	0.0282	0.6277	0.00125422482392125	23.0288581866721
ebi-a-GCST90016956	rs12186441	G	A	0.0368000000000001	0.208096	0.0453999	4.52856e-06	-0.0229	0.0706	0.745799	0.00306988249835898	56.4688580138259
ebi-a-GCST90016956	rs12668619	A	G	0.3549	0.055301	0.0117654	2.57365e-06	0.0529	0.03	0.0783592	0.00140032552842908	25.7151791621814
ebi-a-GCST90016956	rs12741784	C	T	0.336	-0.0621452	0.0119266	1.28493e-07	0.0397	0.0324	0.2209	0.00172326684521951	31.6558188306846
ebi-a-GCST90016956	rs1442060	A	G	0.506	0.0514024	0.0112125	4.50671e-06	0.0299	0.0285	0.2935	0.00132091312399575	24.2549435410792
ebi-a-GCST90016956	rs1447205	C	G	0.6382	0.0520689	0.0115656	7.34903e-06	-0.0016	0.0294	0.9556	0.00125202258732051	22.9883721674829
ebi-a-GCST90016956	rs1693340	T	C	0.1262	0.0818934	0.018245	9.25273e-06	0.0938	0.0549	0.0876294	0.00147910564810974	27.1640178272301
ebi-a-GCST90016956	rs2175069	G	A	0.6143	0.0526752	0.0114886	4.63554e-06	-0.0043	0.0291	0.8839	0.00131483887564883	24.1432597982159
ebi-a-GCST90016956	rs2561116	T	G	0.1133	-0.083617	0.0187159	7.88515e-06	0.0339	0.0603	0.573499	0.00140483648528661	25.7981336265567
ebi-a-GCST90016956	rs2585520	G	T	0.0825	-0.0904972	0.0200428	5.26926e-06	0.1571	0.0742	0.03422	0.00123982474987688	22.7641297947712
ebi-a-GCST90016956	rs4263802	A	G	0.6163	-0.050942	0.0114921	7.45006e-06	-0.0533	0.0301	0.0765597	0.00122734298758324	22.5346734797743
ebi-a-GCST90016956	rs4461038	G	A	0.6938	0.0554965	0.0119467	3.73474e-06	0.0067	0.031	0.8301	0.0013085811684927	24.0282043235095
ebi-a-GCST90016956	rs4797169	T	C	0.2505	0.0587799	0.0128297	4.49345e-06	0.011	0.0334	0.7417	0.00129737955228743	23.8222527334327
ebi-a-GCST90016956	rs61264131	A	C	0.0497	0.202367	0.0464388	6.74544e-06	0.0562	0.0476	0.2379	0.00386835658657046	71.2134019168863
ebi-a-GCST90016956	rs6692542	G	A	0.6272	-0.0534397	0.0118254	8.67981e-06	0.0242	0.0297	0.4153	0.00133548794419362	24.5229279953167
ebi-a-GCST90016956	rs6909981	C	T	0.2018	-0.0638696	0.0141765	5.47621e-06	0.0068	0.0436	0.8764	0.00131416916703697	24.1309463307634
ebi-a-GCST90016956	rs75768969	C	G	0.161	-0.0703773	0.0156855	7.19234e-06	0.017	0.0514	0.7403	0.00133808294429644	24.5706425902885
ebi-a-GCST90016956	rs79535861	A	C	0.0885	0.100666	0.0207016	1.57688e-06	0.0423	0.0486	0.3849	0.00163491644992904	30.030194718138
ebi-a-GCST90016956	rs9345168	A	C	0.5338	-0.0509102	0.0113253	8.48887e-06	-0.0094	0.0283	0.7387	0.00129000216930148	23.6866155661143
ebi-a-GCST90016957	rs11184341	C	G	0.7217	-0.0655301	0.014223	4.13847e-06	0.0165	0.0316	0.6008	0.00172497008854889	31.6871608885332
ebi-a-GCST90016957	rs111862613	T	C	0.166	0.0907065	0.0196746	3.7313e-06	-0.0375	0.0375	0.3177	0.00227814285345932	41.8719739850312
ebi-a-GCST90016957	rs117107102	A	G	0.0447	0.204683	0.0431572	2.91823e-06	0.0486	0.0664	0.4643	0.00357800418315907	65.8490488831319
ebi-a-GCST90016957	rs11729256	T	C	0.2386	0.0749798	0.0150177	6.73085e-07	0.0627	0.0375	0.0948506	0.00204268717781489	37.5354706914641
ebi-a-GCST90016957	rs12908520	G	A	0.4563	0.0619104	0.0130946	2.15139e-06	0.0397	0.0284	0.1627	0.00190180952153696	34.9418357218205
ebi-a-GCST90016957	rs2602429	T	C	0.7783	-0.0745516	0.0156195	2.69942e-06	-0.0105	0.032	0.7438	0.00191803556755436	35.2405288255187
ebi-a-GCST90016957	rs4242783	A	G	0.7127	-0.0687992	0.0147694	2.75442e-06	0.0378	0.0313	0.227	0.0019383810571093	35.6150673972608
ebi-a-GCST90016957	rs4936098	G	A	0.66	-0.0648691	0.0135928	1.1293e-06	0.017	0.0295	0.5658	0.00188855046050273	34.6977668282209
ebi-a-GCST90016957	rs61779207	G	A	0.1779	-0.0758811	0.0167762	6.63025e-06	-0.0461	0.0337	0.1711	0.00168421615138738	30.9372608184919
ebi-a-GCST90016957	rs74542928	T	C	0.0785	0.112124	0.0236422	1.64611e-06	-0.0313	0.0665	0.6375	0.00181883020321849	33.4144835385054
ebi-a-GCST90016957	rs9349825	A	G	0.2793	-0.0704354	0.0147128	2.51287e-06	0.0268	0.0362	0.4592	0.00199727296750238	36.6992901782583
ebi-a-GCST90016957	rs941682	G	A	0.3111	-0.0631526	0.0143767	9.5812e-06	0.0193	0.0316	0.541	0.00170949825553011	31.4024614630016
ebi-a-GCST90016958	rs11671100	A	C	0.2008	-0.160034	0.0349472	4.08037e-06	0.0414	0.0352	0.2391	0.00822003563390188	151.988363216067
ebi-a-GCST90016958	rs11764871	G	T	0.2505	0.127099	0.025656	7.4929e-07	0.0268	0.0306	0.3805	0.0060658774261976	111.914922443315
ebi-a-GCST90016958	rs2546105	T	A	0.7545	-0.126643	0.0257111	1.02501e-06	-0.0347	0.0327	0.2888	0.00594159596365182	109.608234625883
ebi-a-GCST90016958	rs2944282	T	C	0.3002	-0.124197	0.0257026	1.56603e-06	-0.0201	0.0313	0.5213	0.00648092256895786	119.622421722242
ebi-a-GCST90016958	rs34962571	A	C	0.0825	-0.186945	0.0418412	6.24827e-06	-0.0573	0.0472	0.2252	0.00529075590457219	97.5379311632666
ebi-a-GCST90016958	rs4396289	C	T	0.16	-0.152918	0.0288525	1.53784e-07	0.0544	0.0424	0.1995	0.0062855962778112	115.994358248959
ebi-a-GCST90016958	rs61702987	T	C	0.175	0.145501	0.0300007	3.07921e-06	-0.0065	0.0454	0.8866	0.00611299371403875	112.789560603018
ebi-a-GCST90016958	rs62570196	C	T	0.0686	-0.246101	0.0483077	2.69855e-07	0.1024	0.0712	0.1505	0.00773957479811756	143.035355480396
ebi-a-GCST90016958	rs6545794	A	G	0.0885	-0.197786	0.0410495	5.97008e-07	0.0459	0.0434	0.2899	0.00631133211490856	116.472303714121
ebi-a-GCST90016958	rs67832247	C	T	0.2694	-0.123489	0.0266695	3.23802e-06	-0.0195	0.0304	0.5199	0.00600293723435156	110.746668302271
ebi-a-GCST90016958	rs7077363	G	A	0.164	0.148942	0.0318366	2.83374e-06	0.0356	0.0381	0.35	0.00608295331936371	112.231899375335
ebi-a-GCST90016958	rs7314815	G	A	0.503	0.101088	0.0225594	6.40088e-06	-0.0269	0.0284	0.3437	0.00510920793389261	94.173808662104
ebi-a-GCST90016958	rs7627405	C	T	0.167	-0.134158	0.0301427	8.19426e-06	0.0229	0.0357	0.5213	0.00500754220990201	92.2904574062158
ebi-a-GCST90016958	rs7860510	G	C	0.0974	0.164855	0.0375128	9.60086e-06	0.0318	0.0531	0.5495	0.00477846631768374	88.0482509351088
ebi-a-GCST90016959	rs10787984	G	C	0.1759	0.094316	0.0213513	9.62299e-06	-0.1078	0.0469	0.02157	0.00257897122688879	47.4154574591837
ebi-a-GCST90016959	rs2715439	T	C	0.5457	-0.0746684	0.0164822	6.27004e-06	0.024	0.0281	0.3938	0.00276439677047049	50.8340334146895
ebi-a-GCST90016959	rs34583783	G	T	0.1024	0.126596	0.0268461	4.48528e-06	0.0066	0.0585	0.9102	0.00294613581436551	54.185877518224
ebi-a-GCST90016959	rs35011108	A	G	0.0636	0.232634	0.0512044	6.33826e-06	-0.0322	0.0561	0.565999	0.0064460681498254	118.974918162091
ebi-a-GCST90016959	rs4073240	G	A	0.3827	0.0749687	0.0167368	7.94273e-06	0.0522	0.029	0.0720394	0.00265549015011842	48.8260354290227
ebi-a-GCST90016959	rs4146653	G	A	0.1968	0.0985224	0.0214182	4.49645e-06	0.0503	0.0407	0.2162	0.00306865987702002	56.4462993187188
ebi-a-GCST90016959	rs71315246	A	G	0.1431	-0.0969809	0.021925	9.82969e-06	2e-04	0.041	0.9955	0.00230659949447994	42.3962126123526
ebi-a-GCST90016959	rs7915461	C	T	0.9423	-0.18776	0.0401636	5.91984e-06	0.0173	0.0554	0.7545	0.00383355018624499	70.5701776329688
ebi-a-GCST90016960	rs1046175	G	C	0.8738	-0.112758	0.0255994	6.35887e-06	-0.0303	0.056	0.589	0.00280411692831449	51.5664947121875
ebi-a-GCST90016960	rs11604400	C	T	0.1153	-0.102524	0.0234834	9.74473e-06	0.0075	0.046	0.8704	0.00214440303954021	39.4085707980917
ebi-a-GCST90016960	rs12522517	A	T	0.1272	-0.104884	0.0234695	4.41255e-06	0.1015	0.0399	0.0109199	0.00244258861357935	44.901866784354
ebi-a-GCST90016960	rs13231526	C	A	0.0636	0.143237	0.0311654	4.8136e-06	-0.0578	0.0519	0.2657	0.00244376223565664	44.9234942161307
ebi-a-GCST90016960	rs2147798	G	C	0.8042	-0.0922959	0.0192121	1.39878e-06	-0.0078	0.0325	0.811	0.00268269666921911	49.3276225689061
ebi-a-GCST90016960	rs2717140	C	T	0.1113	-0.119225	0.0251081	2.04593e-06	0.0247	0.047	0.5988	0.00281199796709239	51.7118322878081
ebi-a-GCST90016960	rs55719207	G	A	0.4175	-0.0699243	0.0158036	9.60506e-06	0.0362	0.0289	0.2103	0.0023781468025137	43.7144153616123
ebi-a-GCST90016960	rs6664405	T	C	0.1441	-0.0953084	0.0210752	5.2342e-06	0.0342	0.0405	0.3985	0.00224067753804446	41.1818198714209
ebi-a-GCST90016960	rs7680684	T	C	0.675	0.083381	0.0168901	9.769e-07	0.0188	0.0296	0.5248	0.00305036162188875	56.1086831960719
ebi-a-GCST90016960	rs80078995	A	T	0.1342	-0.11324	0.0232586	1.57358e-06	0.0747	0.04	0.0614894	0.00297988712906227	54.8084932964814
ebi-a-GCST90016960	rs9490822	C	T	0.4473	-0.0734512	0.0155789	2.54419e-06	-0.054	0.0283	0.0565705	0.00266757199402219	49.0487763685607
ebi-a-GCST90016960	rs9915817	C	T	0.671	-0.0749219	0.016833	8.21675e-06	-0.0221	0.031	0.4754	0.00247836905971761	45.5612494079562
ebi-a-GCST90016961	rs11184341	C	G	0.7217	-0.0655855	0.0142236	4.0635e-06	0.0165	0.0316	0.6008	0.00172788794578252	31.7408537884097
ebi-a-GCST90016961	rs111862613	T	C	0.166	0.0911199	0.0196748	3.39234e-06	-0.0375	0.0375	0.3177	0.00229895570310306	42.2553929601364
ebi-a-GCST90016961	rs117107102	A	G	0.0447	0.204406	0.0431629	3.01141e-06	0.0486	0.0664	0.4643	0.00356832642271943	65.6703030172735
ebi-a-GCST90016961	rs11729256	T	C	0.2386	0.0750473	0.0150184	6.58385e-07	0.0627	0.0375	0.0948506	0.00204636666076473	37.6032218045417
ebi-a-GCST90016961	rs12908520	G	A	0.4563	0.061772	0.0130954	2.2648e-06	0.0397	0.0284	0.1627	0.00189331607824471	34.7854901706813
ebi-a-GCST90016961	rs2602429	T	C	0.7783	-0.0745352	0.0156201	2.71569e-06	-0.0105	0.032	0.7438	0.00191719179428975	35.224996197349
ebi-a-GCST90016961	rs4242783	A	G	0.7127	-0.0685454	0.0147701	2.99799e-06	0.0378	0.0313	0.227	0.00192410607452484	35.3522787288871
ebi-a-GCST90016961	rs4936098	G	A	0.66	-0.0649225	0.0135934	1.1036e-06	0.017	0.0295	0.5658	0.001891661035605	34.7550247971247
ebi-a-GCST90016961	rs61779207	G	A	0.1779	-0.0760539	0.0167769	6.32121e-06	-0.0461	0.0337	0.1711	0.00169189563751627	31.0785638874347
ebi-a-GCST90016961	rs74542928	T	C	0.0785	0.112623	0.0236434	1.4802e-06	-0.0313	0.0665	0.6375	0.00183505538013314	33.7131109865785
ebi-a-GCST90016961	rs9349825	A	G	0.2793	-0.0703407	0.0147133	2.59884e-06	0.0268	0.0362	0.4592	0.00199190593331186	36.6004757098012
ebi-a-GCST90016961	rs941682	G	A	0.3111	-0.0632957	0.0143777	9.17128e-06	0.0193	0.0316	0.541	0.00171725427374335	31.54517996702
ebi-a-GCST90016962	rs1107244	G	A	0.0785	0.0758558	0.0171182	3.59062e-06	-0.0274	0.0523	0.6003	0.000832477640851064	15.2786941491874
ebi-a-GCST90016962	rs11769002	G	A	0.4006	-0.0528793	0.0109389	1.44961e-06	-0.0321	0.0286	0.2622	0.00134285485648497	24.6583849902587
ebi-a-GCST90016962	rs11958296	A	G	0.0706	-0.0981222	0.0218272	9.29566e-06	0.0082	0.0692	0.9061	0.00126349031940924	23.1991974387086
ebi-a-GCST90016962	rs12990744	C	T	0.1233	-0.0776618	0.0172986	8.20729e-06	0.0222	0.0471	0.6384	0.00130394412851875	23.942947694843
ebi-a-GCST90016962	rs1689282	A	C	0.34	-0.0520061	0.0113942	5.27582e-06	-0.0106	0.0301	0.7252	0.00121383993541985	22.2864489174439
ebi-a-GCST90016962	rs2290844	C	T	0.1133	0.0813969	0.0191632	9.10144e-06	0.0098	0.0439	0.8244	0.00133122769515739	24.4445947953848
ebi-a-GCST90016962	rs2450745	A	C	0.0825	-0.080524	0.0184702	7.11836e-06	0.0413	0.0557	0.4586	0.0009816138953742	18.0185228457716
ebi-a-GCST90016962	rs2875322	C	T	0.7932	0.0580945	0.0131432	8.77708e-06	0.0213	0.0376	0.569799	0.00110721834315921	20.3266760454266
ebi-a-GCST90016962	rs34417064	A	G	0.5119	-0.048202	0.0106868	7.00745e-06	0.0103	0.0282	0.715	0.00116105835936125	21.3162375898104
ebi-a-GCST90016962	rs4810359	A	G	0.1471	-0.0652428	0.0146155	7.4967e-06	-0.0672	0.0429	0.117	0.00106808536713668	19.6074919377774
ebi-a-GCST90016962	rs62576416	T	C	0.3976	0.0492647	0.0109733	7.50361e-06	-0.0101	0.029	0.7286	0.00116260723032088	21.3447069001956
ebi-a-GCST90016962	rs7129639	A	C	0.5984	0.0524955	0.0109584	1.78423e-06	-0.026	0.0301	0.3874	0.00132452279775206	24.3213131989805
ebi-a-GCST90016962	rs8130320	A	G	0.4821	-0.049002	0.010717	4.83615e-06	0.0223	0.0284	0.4326	0.00119905926757672	22.0147458338372
ebi-a-GCST90016963	rs1901739	G	T	0.505	-0.115769	0.0248626	3.58798e-06	-0.0072	0.0282	0.7982	0.00670056055743195	123.703764064483
ebi-a-GCST90016963	rs35110698	T	C	0.1491	-0.146322	0.0320852	5.72321e-06	-0.0328	0.0401	0.4134	0.00543257111413131	100.166651548743
ebi-a-GCST90016963	rs35778461	C	T	0.1918	0.146679	0.0297186	1.20629e-06	0.0227	0.0336	0.4993	0.00667011505859513	123.137913998966
ebi-a-GCST90016963	rs594561	T	C	0.5586	-0.112231	0.0251681	9.41109e-06	0.0037	0.0281	0.8966	0.00621139175188844	114.616429490901
ebi-a-GCST90016963	rs602075	G	A	0.7694	-0.168974	0.0296976	3.56574e-08	-0.032	0.032	0.3182	0.0101316750060601	187.69633452234
ebi-a-GCST90016963	rs6742198	A	G	0.8042	-0.149152	0.0316484	3.34511e-06	5e-04	0.0331	0.9878	0.00700591581485785	129.380916018538
ebi-a-GCST90016963	rs685403	G	C	0.1083	-0.175203	0.0404474	4.88394e-06	0.024	0.0414	0.5629	0.00592871120142874	109.369123962125
ebi-a-GCST90016963	rs76904847	G	A	0.1899	0.148523	0.0334857	6.08751e-06	-0.0538	0.0375	0.1512	0.00678704952733497	125.311408971297
ebi-a-GCST90016963	rs7898615	T	G	0.1153	0.167966	0.0373586	8.87279e-06	0.0767	0.0411	0.0617106	0.00575569921248598	106.159031613222
ebi-a-GCST90016964	rs12675596	G	T	0.2445	0.145669	0.0290678	9.63718e-07	-0.0097	0.0345	0.7776	0.00783930579160706	144.893050536726
ebi-a-GCST90016964	rs17380632	A	T	0.3032	0.125564	0.0280409	9.27129e-06	-0.012	0.0332	0.718399	0.00666189248045115	122.985097804787
ebi-a-GCST90016964	rs2154444	G	T	0.7773	-0.138234	0.0308961	8.36758e-06	-0.005	0.0318	0.8758	0.00661559074070428	122.124629571641
ebi-a-GCST90016964	rs34619204	G	A	0.1998	-0.156037	0.0344392	8.84199e-06	0.0427	0.0371	0.2504	0.00778536915938781	143.888323359936
ebi-a-GCST90016964	rs4364940	A	G	0.2793	0.126418	0.0282207	8.58361e-06	0.0179	0.0305	0.557799	0.00643388485143031	118.748595193272
ebi-a-GCST90016964	rs4680035	G	A	0.4543	0.119599	0.0259446	4.99057e-06	0.0327	0.0289	0.2578	0.00709221320939264	130.985986376668
ebi-a-GCST90016964	rs58212166	A	G	0.1332	-0.161506	0.0359102	7.93615e-06	-0.0437	0.0363	0.2284	0.00602324384411072	111.123569972072
ebi-a-GCST90016965	rs10794359	C	T	0.5129	0.0953524	0.02006	2.23496e-06	-0.0019	0.0286	0.946	0.00454301406675258	83.6899967887666
ebi-a-GCST90016965	rs1563175	A	C	0.4443	0.0923834	0.0202157	5.53847e-06	0.0267	0.0282	0.3446	0.0042143887009184	77.6105409844386
ebi-a-GCST90016965	rs17012738	T	G	0.4076	0.0903417	0.0200239	7.24169e-06	-0.0185	0.0281	0.5094	0.00394144742679312	72.5642711724219
ebi-a-GCST90016965	rs17096874	C	T	0.1809	-0.126337	0.0268919	2.86029e-06	-0.0499	0.0344	0.1471	0.00473005954876743	87.1520664694959
ebi-a-GCST90016965	rs17105491	G	C	0.0596	-0.193107	0.0411187	1.56819e-06	0.0039	0.0591	0.9477	0.0041800830434788	76.9761294648429
ebi-a-GCST90016965	rs356049	G	A	0.1859	0.132603	0.0289802	6.55843e-06	-0.0424	0.0567	0.4544	0.00532223246059447	98.1213233546158
ebi-a-GCST90016965	rs4244069	A	G	0.8867	0.146775	0.0326594	9.81206e-06	-0.0742	0.0422	0.0787807	0.00432853359041689	79.721727154941
ebi-a-GCST90016965	rs4506496	A	G	0.663	-0.10309	0.0212861	1.48659e-06	0.0283	0.0311	0.3626	0.0047490473990622	87.503589900026
ebi-a-GCST90016965	rs712981	A	C	0.4185	0.10076	0.0202902	6.83109e-07	-0.0356	0.0289	0.2187	0.0049414168828728	91.0656963676028
ebi-a-GCST90016965	rs79598899	C	T	0.0825	0.182586	0.0357284	3.74731e-07	-0.0481	0.0679	0.4788	0.00504690309516195	93.0195697133769
ebi-a-GCST90016965	rs816292	T	C	0.2425	-0.113003	0.02204	2.6404e-07	0.003	0.0309	0.9221	0.00469142007953149	86.4367726291708
ebi-a-GCST90016965	rs9299345	T	C	0.1173	-0.1364	0.0302372	8.04304e-06	-0.0152	0.0477	0.749899	0.0038527415358432	70.9248293201369
ebi-a-GCST90016966	rs10502061	A	G	0.0944	0.0835752	0.0192017	7.93542e-06	-0.1037	0.0444	0.01957	0.00119424450843651	21.9262410887196
ebi-a-GCST90016966	rs13376554	A	T	0.0308	0.197389	0.0458642	7.72058e-06	-0.0962	0.0904	0.2873	0.00232616229183881	42.756622951777
ebi-a-GCST90016966	rs2014785	T	C	0.3887	0.0515687	0.0112199	4.68058e-06	0.0385	0.0287	0.1794	0.00126377947824147	23.2045134599053
ebi-a-GCST90016966	rs2396460	C	T	0.5606	0.0512653	0.0109555	2.91092e-06	-0.0034	0.0284	0.9059	0.00129476260584353	23.7741385315155
ebi-a-GCST90016966	rs2804244	G	A	0.5447	0.053089	0.0110983	2.04052e-06	0.0098	0.0291	0.7356	0.00139795795926414	25.6716409317537
ebi-a-GCST90016966	rs3900776	G	A	0.0706	-0.110013	0.0236302	2.74764e-06	0.0661	0.0864	0.444	0.00158827383163889	29.172098805741
ebi-a-GCST90016966	rs60983350	G	A	0.4354	-0.0539901	0.0116575	4.42059e-06	-0.0379	0.0305	0.2144	0.00143313650295232	26.3185753021108
ebi-a-GCST90016966	rs62157625	T	C	0.1133	0.088573	0.0185548	1.44907e-06	0.0014	0.0433	0.9733	0.00157630162501945	28.9518560573571
ebi-a-GCST90016966	rs62215703	G	A	0.2197	0.0644965	0.0136702	1.9777e-06	0.0045	0.034	0.8937	0.00142624440834035	26.1918259053872
ebi-a-GCST90016966	rs6474958	G	A	0.5974	0.0500065	0.0112001	6.74481e-06	-0.0131	0.0305	0.666801	0.00120287888753537	22.0849585700196
ebi-a-GCST90016966	rs6726833	C	A	0.0944	-0.0877497	0.0189408	3.32216e-06	-0.0264	0.0525	0.6155	0.0013165267401416	24.1742934644866
ebi-a-GCST90016966	rs6854026	C	T	0.4881	0.0508482	0.0109075	3.1958e-06	-0.0102	0.0284	0.718199	0.00129203744513889	23.7240350105403
ebi-a-GCST90016966	rs7193624	T	C	0.8509	-0.0750642	0.0150723	5.35476e-07	-0.0838	0.0509	0.0993711	0.00142972293391766	26.2557976782709
ebi-a-GCST90016966	rs7823228	C	G	0.7843	0.0621085	0.0136614	5.84198e-06	0.021	0.0376	0.5761	0.00130516204879279	23.9653403034125
ebi-a-GCST90016966	rs78735375	A	C	0.0527	-0.137429	0.0305304	5.33384e-06	-0.0412	0.0718	0.5661	0.00188575349337026	34.6462819085652
ebi-a-GCST90016967	rs10150232	A	G	0.2535	0.0567088	0.0124877	6.67667e-06	0.0123	0.0354	0.728799	0.0012171348177751	22.3470176215805
ebi-a-GCST90016967	rs11018566	A	G	0.0517	-0.156465	0.0366032	6.13705e-06	0.0046	0.0623	0.9417	0.00240049440593132	44.1261910908371
ebi-a-GCST90016967	rs115414803	A	C	0.0586	-0.144356	0.0317524	6.83471e-06	0.0623	0.0585	0.2871	0.00229917212142473	42.2593799509386
ebi-a-GCST90016967	rs12056802	C	G	0.0825	0.0774194	0.0177178	6.12675e-06	0.0804	0.0423	0.0571294	0.0009073808713052	16.6546625402018
ebi-a-GCST90016967	rs1272208	T	G	0.7197	0.0611743	0.0129831	4.27986e-06	8e-04	0.0332	0.98	0.00150988062839532	27.7300600439981
ebi-a-GCST90016967	rs1431492	C	T	0.1829	-0.0654996	0.0146188	7.35563e-06	0.0122	0.0386	0.7526	0.00128231938393539	23.5453655412426
ebi-a-GCST90016967	rs17734739	T	C	0.1899	0.0660052	0.014908	7.4278e-06	-0.0315	0.0404	0.4359	0.00134044776599223	24.6141250817432
ebi-a-GCST90016967	rs2704155	T	A	0.0348000000000001	-0.106235	0.0234815	5.41826e-06	0.1924	0.7697	0.8026	0.000758161622995034	13.9137166885094
ebi-a-GCST90016967	rs34449434	A	C	0.4563	-0.0497004	0.0113402	9.85054e-06	0.0029	0.0296	0.9227	0.00122563051587664	22.5031930001915
ebi-a-GCST90016967	rs4669806	G	T	0.2495	0.0576389	0.0122994	2.42058e-06	0.0204	0.0343	0.551899	0.00124417826493575	22.8441632337678
ebi-a-GCST90016967	rs6494922	A	G	0.0726	0.0903106	0.0202257	6.62369e-06	-0.0579	0.0624	0.3534	0.0010982751651212	20.1623137464517
ebi-a-GCST90016967	rs6563550	T	C	0.0785	0.0877135	0.0176745	2.34515e-07	-0.0272	0.0523	0.6025	0.00111308382987856	20.4344765577415
ebi-a-GCST90016967	rs7155595	C	A	0.3091	0.0539336	0.0118903	7.54988e-06	0.011	0.0308	0.7217	0.00124240449256836	22.8115547628384
ebi-a-GCST90016967	rs8005030	C	T	0.3022	0.0554447	0.0117854	2.28297e-06	-0.0022	0.0299	0.9413	0.00129650888294118	23.806244903362
ebi-a-GCST90016967	rs9347879	T	C	0.4602	0.050618	0.011049	4.22328e-06	0.0402	0.0281	0.1526	0.00127297376469021	23.3735468087645
ebi-a-GCST90016968	rs11585893	A	G	0.1481	-0.0740746	0.0147633	1.79511e-06	-0.0289	0.0329	0.3793	0.00138456166330972	25.4252946700521
ebi-a-GCST90016968	rs13207588	A	G	0.2326	-0.059205	0.0131195	7.48497e-06	0.0359	0.0362	0.3222	0.00125134848404422	22.9759794574665
ebi-a-GCST90016968	rs1340391	T	C	0.1918	-0.0592004	0.0132244	6.73008e-06	0.0036	0.0415	0.9306	0.00108654252127103	19.9466896815658
ebi-a-GCST90016968	rs17619981	T	G	0.0656	0.0880978	0.0187002	2.68683e-06	0.0742	0.0412	0.0716704	0.000951473706515093	17.4647420729472
ebi-a-GCST90016968	rs2023437	T	C	0.1243	-0.0782325	0.0167634	5.01822e-06	-0.0126	0.0429	0.7693	0.00133238854912805	24.4659393513456
ebi-a-GCST90016968	rs2366421	T	A	0.2336	-0.0528153	0.0117124	7.64945e-06	-0.0049	0.037	0.8957	0.000998798386667367	18.3342770610555
ebi-a-GCST90016968	rs28757219	T	A	0.1521	0.0818398	0.0170319	1.2942e-06	-0.0404	0.0437	0.3558	0.00172755929957022	31.734806195081
ebi-a-GCST90016968	rs495004	C	G	0.2097	-0.0607475	0.0129865	3.4209e-06	0.0082	0.0337	0.8086	0.00122314298103	22.4574646764188
ebi-a-GCST90016968	rs66474973	G	T	0.1153	0.0812515	0.0164479	6.80973e-07	-0.0262	0.0467	0.5751	0.0013468465088089	24.7317811916923
ebi-a-GCST90016968	rs66710942	T	C	0.5845	-0.0488038	0.0107412	5.8626e-06	0.0217	0.0282	0.4417	0.00115689199674195	21.2396574259435
ebi-a-GCST90016968	rs6795673	C	T	0.4115	0.0538565	0.0105251	3.37909e-07	0.0274	0.0282	0.3305	0.0014048260599787	25.7979419089769
ebi-a-GCST90016968	rs9507307	C	T	0.1899	0.0604456	0.0129128	2.12711e-06	-0.038	0.0327	0.2445	0.00112414666994824	20.6378015493976
ebi-a-GCST90016969	rs11155559	T	C	0.0954	0.0956023	0.0212961	8.91908e-06	0.0126	0.049	0.7968	0.0015775082351536	28.974052823181
ebi-a-GCST90016969	rs113258194	A	G	0.1024	0.098992	0.0214121	7.31122e-06	0.0329	0.0476	0.489	0.0018014117599327	33.0939046025791
ebi-a-GCST90016969	rs12909713	C	T	0.4692	-0.0550716	0.0120039	4.94527e-06	-0.0059	0.0281	0.8349	0.0015106863385762	27.7448798878223
ebi-a-GCST90016969	rs13242616	C	T	0.6302	0.0583747	0.0123176	2.29018e-06	0.0182	0.0304	0.549	0.0015882710671711	29.172047949512
ebi-a-GCST90016969	rs199035	G	A	0.5089	0.0559495	0.0119716	3.00296e-06	-0.0021	0.0284	0.9408	0.00156467736562451	28.7380192590898
ebi-a-GCST90016969	rs2057922	C	G	0.8936	-0.0915241	0.0194623	3.82631e-06	0.1036	0.0383	0.00674994	0.00159288974990594	29.2570154337724
ebi-a-GCST90016969	rs2276875	A	G	0.2545	-0.0697176	0.0139537	4.65029e-07	-0.0189	0.0325	0.5612	0.00184437950101206	33.884727586517
ebi-a-GCST90016969	rs2428166	G	A	0.0487	-0.165859	0.0337309	8.50883e-07	-0.0115	0.1224	0.9254	0.00254891022113082	46.8613610372209
ebi-a-GCST90016969	rs28418786	C	G	0.1561	-0.0791324	0.0174957	6.47635e-06	0.034	0.0453	0.4528	0.00164980479242952	30.3041161596431
ebi-a-GCST90016969	rs28479800	A	T	0.0974	-0.09152	0.0210002	7.93414e-06	-0.013	0.0462	0.7784	0.00147270684242739	27.0463293907899
ebi-a-GCST90016969	rs35177866	A	G	0.1243	0.0917125	0.0190133	2.94761e-06	-0.0344	0.0547	0.5294	0.00183110622130662	33.6404250779685
ebi-a-GCST90016969	rs62251337	G	A	0.8419	0.0690763	0.0149374	4.2416e-06	-0.0153	0.0405	0.7059	0.00127022457009312	23.3230036186124
ebi-a-GCST90016969	rs72684847	T	C	0.0656	-0.114369	0.0253873	6.76176e-06	-0.0233	0.0533	0.6617	0.00160355297713656	29.453184235998
ebi-a-GCST90016969	rs76181748	C	T	0.1441	-0.0778559	0.017164	6.77657e-06	-0.0406	0.0335	0.225	0.00149520266250933	27.4600848170272
ebi-a-GCST90016969	rs77455852	T	G	0.1213	-0.0891491	0.0195601	3.16352e-06	0.0626	0.0405	0.1218	0.00169420262072029	31.1210129604858
ebi-a-GCST90016969	rs79795328	A	G	0.1252	-0.0818645	0.0176441	4.23302e-06	0.007	0.0407	0.8636	0.00146802795656905	26.9602751051344
ebi-a-GCST90016970	rs10841473	G	C	0.2704	-0.0624207	0.0129438	1.6452e-06	-0.0519	0.0334	0.1204	0.00153737132910691	28.2357242260442
ebi-a-GCST90016970	rs12022129	A	G	0.7793	-0.0619356	0.0138937	7.9965e-06	0.005	0.0315	0.8743	0.00131952524469691	24.2294252755675
ebi-a-GCST90016970	rs182549	T	C	0.5089	-0.119703	0.0127294	1.2782e-20	0.0199	0.0287	0.488599	0.00716213413470353	132.286670641562
ebi-a-GCST90016970	rs2491158	A	G	0.8181	-0.0712624	0.015983	8.04711e-06	0.0328	0.0418	0.4321	0.0015114367459678	27.7586825403686
ebi-a-GCST90016970	rs2686790	C	T	0.8847	-0.070741	0.0157926	7.49894e-06	0.0344	0.0398	0.3878	0.00102093412322094	18.7410233018184
ebi-a-GCST90016970	rs4957061	T	C	0.4652	0.0534239	0.0117431	5.77936e-06	-0.0399	0.0287	0.1648	0.00142014365536904	26.0796311749049
ebi-a-GCST90016970	rs540489	T	G	0.2336	-0.0637641	0.0138746	5.19457e-06	-0.0184	0.0372	0.621001	0.00145583044929064	26.7359417772215
ebi-a-GCST90016970	rs55888705	A	G	0.3867	0.0546319	0.0121139	6.67022e-06	-0.0056	0.0313	0.857	0.00141569514259515	25.9978225159638
ebi-a-GCST90016970	rs5746486	T	C	0.3539	-0.0536216	0.0120801	8.99953e-06	-0.0407	0.0289	0.1592	0.00131489125379784	24.1442228395863
ebi-a-GCST90016970	rs62181700	G	A	0.2813	-0.0624643	0.0131205	2.17245e-06	-0.0324	0.0329	0.3239	0.00157765169218633	28.976691858257
ebi-a-GCST90016970	rs7322849	T	C	0.0964	0.112428	0.0201813	1.08368e-08	-0.0097	0.0493	0.8443	0.00220207558502979	40.4707817987825
ebi-a-GCST90016970	rs73797465	T	G	0.0865	-0.0953566	0.0209236	4.38157e-06	0.1003	0.0444	0.0237799	0.00143699802112379	26.3895915021348
ebi-a-GCST90016970	rs75344046	C	T	0.0497	0.232354	0.0505979	4.86351e-06	0.0243	0.0662	0.713801	0.00509973278120072	93.9982657790282
ebi-a-GCST90016970	rs76671854	C	G	0.1252	-0.0846055	0.0184003	3.95667e-06	-0.0086	0.0427	0.8394	0.00156797917990901	28.7987580542077
ebi-a-GCST90016970	rs857444	C	T	0.3608	0.0558234	0.0121219	3.571e-06	0.0126	0.0292	0.6654	0.00143736100795553	26.3962671290154
ebi-a-GCST90016971	rs11069458	C	T	0.8101	0.0680947	0.015503	7.71543e-06	0.0455	0.0363	0.21	0.0014266591112675	26.1994524699999
ebi-a-GCST90016971	rs116261629	G	C	0.0716	0.128112	0.0261358	8.62323e-07	0.0485	0.0487	0.3187	0.00218201520254902	40.1012964227804
ebi-a-GCST90016971	rs1241171	G	A	0.2157	-0.0692654	0.0150148	4.24033e-06	0.0132	0.04	0.741	0.00162328602170009	29.816219317975
ebi-a-GCST90016971	rs1571225	T	C	0.8509	-0.0826826	0.0170621	1.1229e-06	0.0244	0.0379	0.519501	0.00173466019286393	31.865474386684
ebi-a-GCST90016971	rs1917709	A	T	0.0537	0.118509	0.026742	7.36953e-06	0.0332	0.0812	0.6822	0.0014273674488057	26.2124791156411
ebi-a-GCST90016971	rs1969927	A	G	0.6203	-0.0564589	0.0126935	9.07215e-06	-0.0282	0.03	0.3461	0.00150154101256238	27.5766665842348
ebi-a-GCST90016971	rs2713349	T	A	0.7455	-0.0617228	0.0140174	8.63257e-06	-0.0026	0.0309	0.933	0.00144562839010567	26.5483124118897
ebi-a-GCST90016971	rs2728491	T	G	0.6899	0.0627416	0.0139456	6.33257e-06	0.0078	0.033	0.8122	0.00168433737683156	30.9394913580517
ebi-a-GCST90016971	rs3827020	C	T	0.1899	0.0766479	0.0160642	1.78875e-06	-0.0163	0.0355	0.6455	0.00180756579163416	33.2071656236056
ebi-a-GCST90016971	rs4798126	G	A	0.1501	0.073288	0.016799	7.14661e-06	0.0047	0.0353	0.8935	0.00137039024162954	25.1647017126631
ebi-a-GCST90016971	rs542415	T	C	0.34	-0.0613623	0.0133436	4.70945e-06	-0.018	0.0288	0.533499	0.00168988093934695	31.0414930932516
ebi-a-GCST90016971	rs60178956	G	A	0.2346	-0.0624818	0.0141485	8.0562e-06	-0.0642	0.0339	0.0583096	0.00140201779553479	25.74629910403
ebi-a-GCST90016971	rs6793291	A	C	0.9076	-0.112729	0.0241633	3.11322e-06	0.1165	0.0642	0.0695104	0.00213141374947146	39.1693514320076
ebi-a-GCST90016971	rs72676854	T	C	0.0656	0.123209	0.026882	5.62264e-06	2e-04	0.0642	0.9977	0.00186102209901498	34.1910535579968
ebi-a-GCST90016971	rs7802841	A	C	0.6491	-0.0670097	0.0137701	1.76954e-06	-0.0539	0.0306	0.0786194	0.00204550393946793	37.5873362864109
ebi-a-GCST90016971	rs9899990	A	G	0.0656	-0.102702	0.0233878	9.06692e-06	0.0398	0.0512	0.4366	0.001293077238021	23.7431521203948
ebi-a-GCST90016972	rs115043014	G	A	0.0437	-0.206605	0.043992	5.18597e-06	0.0753	0.1111	0.498101	0.00356769108825764	65.6585686667687
ebi-a-GCST90016972	rs2788271	G	T	0.835	0.0575596	0.0133492	7.16391e-06	-0.0189	0.0371	0.609799	0.000912926785997688	16.7565489039609
ebi-a-GCST90016973	rs10084203	G	A	0.7584	-0.0549699	0.0123563	8.58638e-06	0.0408	0.0421	0.332	0.00110732509866373	20.3286380704525
ebi-a-GCST90016973	rs12034718	G	A	0.835	-0.0701199	0.0158213	9.57679e-06	0.0149	0.0338	0.658901	0.00135482434360956	24.8784747763709
ebi-a-GCST90016973	rs12585793	T	C	0.0527	-0.262206	0.0564729	5.79189e-06	0.1299	0.0841	0.1227	0.00686457096153672	126.752604541092
ebi-a-GCST90016973	rs2017189	T	G	0.5785	0.0506956	0.011024	3.87258e-06	-0.0591	0.0283	0.0364502	0.00125334742413532	23.0127280071636
ebi-a-GCST90016973	rs4962426	T	G	0.8022	-0.0614216	0.0135979	7.38482e-06	0.0094	0.0356	0.792399	0.00119723992582696	21.9813026529726
ebi-a-GCST90016973	rs56221232	T	C	0.1083	0.0828027	0.0167401	7.61939e-07	0.003	0.0469	0.9496	0.00132423851672221	24.3160862175972
ebi-a-GCST90016973	rs62478070	T	G	0.0437	0.224039	0.0494959	5.93772e-06	-0.0188	0.0893	0.8333	0.00419520163683876	77.255710901177
ebi-a-GCST90016973	rs7322368	C	T	0.9155	-0.0815733	0.0183167	5.51785e-06	-0.126	0.0492	0.0103999	0.0010295350032799	18.89907014439
ebi-a-GCST90016973	rs75238760	T	A	0.1938	0.0619423	0.0139942	6.79704e-06	0.087	0.0423	0.0398401	0.00119895039939995	22.0127446131421
ebi-a-GCST90016974	rs11228830	A	G	0.0706	0.135265	0.0298411	6.55164e-06	0.0261	0.0522	0.6173	0.00240108889180064	44.1371453071529
ebi-a-GCST90016974	rs113054641	G	A	0.0845	-0.144881	0.0274574	1.73696e-07	-0.0911	0.0684	0.1831	0.00324764030853784	59.7492721225178
ebi-a-GCST90016974	rs12304031	G	A	0.1292	-0.0862781	0.0196846	6.7007e-06	0.0277	0.0435	0.523801	0.00167498944577539	30.7674916804669
ebi-a-GCST90016974	rs12458763	A	C	0.0716	0.122037	0.0269587	6.36649e-06	0.0358	0.0687	0.6023	0.00197998178835692	36.3809396328054
ebi-a-GCST90016974	rs1862649	G	A	0.0915	0.113124	0.0248176	4.76255e-06	-0.0324	0.0557	0.56	0.00212757817997657	39.0987142356833
ebi-a-GCST90016974	rs2114713	G	T	0.4513	0.062721	0.0138998	6.87717e-06	0.0083	0.0283	0.768999	0.00194830182483108	35.7977035949912
ebi-a-GCST90016974	rs2642760	G	C	0.3767	0.0713357	0.0145396	8.58084e-07	0.0138	0.0306	0.6511	0.002389662658412	43.9266035942793
ebi-a-GCST90016974	rs270727	G	C	0.3221	-0.0694173	0.0150795	5.38158e-06	-0.0297	0.0303	0.3268	0.00210436848786964	38.6712879703435
ebi-a-GCST90016974	rs326049	C	G	0.2048	0.0759694	0.0167617	8.18653e-06	-0.0068	0.032	0.8324	0.00187980894632078	34.5368591544469
ebi-a-GCST90016974	rs62130338	A	G	0.7376	0.0732608	0.0158324	3.89807e-06	-0.0178	0.0297	0.5486	0.00207758139759232	38.1780055832449
ebi-a-GCST90016974	rs62390301	T	C	0.1829	-0.0872983	0.0174893	7.41908e-07	0.0897	0.0352	0.01087	0.00227787812917868	41.8670972781006
ebi-a-GCST90016974	rs7083431	A	C	0.3549	0.0703539	0.0144439	8.85462e-07	0.0262	0.0317	0.4087	0.00226641476681827	41.655923594273
ebi-a-GCST90016974	rs71428626	G	T	0.0726	-0.133188	0.0289905	4.80408e-06	-0.0264	0.0807	0.7438	0.00238871261335716	43.9090981202646
ebi-a-GCST90016974	rs72814525	A	G	0.3231	0.0664154	0.0149766	8.24594e-06	-0.0519	0.033	0.1165	0.00192943011587025	35.4502883187271
ebi-a-GCST90016974	rs78453362	A	G	0.0577	-0.14948	0.0327073	4.05807e-06	-0.0089	0.0904	0.9215	0.00242974769215997	44.6652384388461
ebi-a-GCST90016974	rs9657374	C	T	0.3022	0.0680719	0.0148172	4.5036e-06	-0.0108	0.0308	0.7259	0.00195429970329376	35.9081231935039
ebi-a-GCST90016975	rs1007475	G	T	0.2942	0.118065	0.0261271	7.92319e-06	0.006	0.0317	0.8506	0.00578890817821654	106.775109476614
ebi-a-GCST90016975	rs11761679	T	C	0.1561	0.154775	0.0321539	2.20232e-06	0.0098	0.0409	0.8106	0.00631139717323999	116.473511956998
ebi-a-GCST90016975	rs142855850	A	G	0.1014	0.205013	0.0457138	6.85536e-06	0.0113	0.0476	0.8122	0.0076594426111043	141.542999080894
ebi-a-GCST90016975	rs16934069	T	C	0.1988	-0.133784	0.0299444	8.85911e-06	0.0043	0.0374	0.9086	0.00570158587475843	105.155233364528
ebi-a-GCST90016975	rs16941336	C	T	0.2644	0.127488	0.0267936	1.53183e-06	0.0112	0.0335	0.737199	0.00632225171905708	116.675101384367
ebi-a-GCST90016975	rs17163238	G	A	0.1998	0.140987	0.0309117	5.51201e-06	-0.0235	0.0358	0.5121	0.00635597478369271	117.301430517819
ebi-a-GCST90016975	rs4537857	T	C	0.2922	-0.12459	0.0260992	1.80194e-06	-0.0067	0.0298	0.8226	0.00642077035480159	118.504980029018
ebi-a-GCST90016975	rs486484	A	G	0.4712	-0.108349	0.0240008	6.61089e-06	-0.0527	0.0286	0.0653702	0.00585027846911684	107.913731949209
ebi-a-GCST90016975	rs4928024	G	A	0.9016	0.17471	0.0389333	8.18634e-06	-0.0497	0.0361	0.1681	0.00541594848195341	99.8584917086412
ebi-a-GCST90016975	rs72723662	C	T	0.1004	0.224078	0.0449336	7.86249e-07	-0.0819	0.0413	0.0472901	0.00907008995566973	167.849721681759
ebi-a-GCST90016975	rs7412979	C	G	0.0875	0.186779	0.0389112	1.70565e-06	-0.0418	0.0517	0.4187	0.00557092117617219	102.731863643284
ebi-a-GCST90016975	rs74622183	A	G	0.0875	-0.201027	0.0428204	2.45748e-06	0.0039	0.0494	0.937	0.00645326805203719	119.108669711226
ebi-a-GCST90016975	rs77356209	T	C	0.0477	0.216874	0.0483299	6.66423e-06	0.1136	0.0673	0.0912305	0.00427304177102211	78.6953083367097
ebi-a-GCST90016975	rs7752361	G	A	0.496	0.11923	0.0239975	7.69113e-07	-0.0405	0.0281	0.1498	0.0071074415446272	131.269251577568
ebi-a-GCST90016975	rs7763512	A	G	0.6173	-0.119846	0.0253367	3.10656e-06	-0.0517	0.0285	0.0703008	0.00678628074008616	125.297117627846
ebi-a-GCST90016975	rs9349693	G	A	0.6889	-0.117973	0.0259861	5.54958e-06	0.0167	0.0309	0.5894	0.00596556302722212	110.053023038472
ebi-a-GCST90016976	rs10090365	G	A	0.4414	0.0834413	0.0180989	4.17311e-06	-0.0191	0.0281	0.4965	0.00343340771949324	63.1787491651587
ebi-a-GCST90016976	rs10108780	A	G	0.2674	-0.092834	0.0199807	3.64083e-06	0.0316	0.0331	0.3397	0.00337654420744421	62.1288484795608
ebi-a-GCST90016976	rs10809135	C	T	0.5089	-0.0834858	0.0182426	5.4718e-06	0.012	0.0286	0.6738	0.00348383523262024	64.1099188899794
ebi-a-GCST90016976	rs11153159	G	C	0.1292	-0.12805	0.0285446	4.4152e-06	0.02	0.0403	0.619801	0.0036895219234328	67.9090047938963
ebi-a-GCST90016976	rs2193878	T	A	0.0487	0.228255	0.0509241	9.4554e-06	0.0361	0.0903	0.6897	0.00482744187085032	88.9550543817996
ebi-a-GCST90016976	rs36155147	T	C	0.6382	-0.104966	0.0240995	5.4114e-06	-0.0062	0.0305	0.8378	0.00508806502898976	93.7821059552702
ebi-a-GCST90016976	rs4294381	C	T	0.8201	-0.112197	0.023186	1.36848e-06	0.0184	0.0388	0.6349	0.00371441530490191	68.3688983436783
ebi-a-GCST90016976	rs4678258	T	C	0.2763	0.0986136	0.0215646	5.53184e-06	0.0123	0.0332	0.7118	0.00388904600132529	71.5957647950913
ebi-a-GCST90016976	rs6489992	A	G	0.3847	-0.0840437	0.0187031	7.88787e-06	0.0014	0.0291	0.9604	0.00334387030620753	61.5256273937464
ebi-a-GCST90016976	rs6494306	A	G	0.1968	-0.0969304	0.0214221	5.80056e-06	0.0021	0.0301	0.9456	0.00297028963285557	54.631442494575
ebi-a-GCST90016976	rs7400877	C	T	0.7495	0.0951085	0.0212799	9.29458e-06	-0.0632	0.0343	0.0656402	0.00339662833016649	62.4996584290389
ebi-a-GCST90016976	rs830151	A	G	0.9334	-0.194561	0.0347932	4.25608e-08	-0.0742	0.0594	0.2113	0.00470634327524128	86.7130242398818
ebi-a-GCST90016976	rs9973954	G	A	0.6938	-0.0892075	0.0195401	5.94799e-06	0.0387	0.0295	0.1904	0.00338121054543103	62.2150009995781
ebi-a-GCST90016977	rs12404911	C	T	0.17	0.140717	0.0304142	2.79892e-06	-0.0584	0.0365	0.1091	0.0055879195479158	103.047087504301
ebi-a-GCST90016977	rs212393	A	G	0.6899	0.135254	0.0286209	3.62485e-06	0.0278	0.0347	0.4228	0.00782741107505513	144.671467340063
ebi-a-GCST90016977	rs73128290	A	G	0.2634	0.129726	0.0284563	4.29368e-06	0.0391	0.0307	0.2026	0.00653027597226591	120.539356039872
ebi-a-GCST90016977	rs7742829	C	T	0.4195	0.11411	0.0251099	5.60725e-06	-0.007	0.0284	0.804	0.00634178618583795	117.037904441503
ebi-a-GCST90016978	rs10461257	A	G	0.2853	-0.0551969	0.0122069	6.50744e-06	0.0475	0.03	0.1129	0.00124246717562352	22.8127071063508
ebi-a-GCST90016978	rs17081797	A	G	0.0686	-0.0904325	0.0204253	3.34033e-06	-0.0511	0.0569	0.3695	0.00104505565358704	19.1842792149327
ebi-a-GCST90016978	rs60954665	T	G	0.5099	0.049815	0.0110787	7.13181e-06	0.0363	0.0281	0.1952	0.00124028068216122	22.7725114555149
ebi-a-GCST90016978	rs62132810	A	G	0.1083	-0.0828853	0.0179623	5.66709e-06	0.0857	0.0406	0.03508	0.00132688182807918	24.3646880251034
ebi-a-GCST90016978	rs62190261	A	C	0.0905	0.0958394	0.0214723	8.74017e-06	-0.098	0.0503	0.0514399	0.00151206148271901	27.7701736800912
ebi-a-GCST90016978	rs62467127	C	T	0.0447	0.114108	0.0251983	3.25364e-06	0.047	0.0903	0.6027	0.00111201202453384	20.4147779844984
ebi-a-GCST90016978	rs73952017	C	T	0.0875	-0.0862164	0.0194354	8.45766e-06	0.0111	0.0466	0.8118	0.00118699992449955	21.7930729914682
ebi-a-GCST90016978	rs78521377	C	T	0.0527	0.124992	0.0274797	5.60673e-06	0.0095	0.0832	0.9091	0.00155988500305011	28.6498616754999
ebi-a-GCST90016978	rs79150079	C	A	0.0716	0.121547	0.0270977	9.41803e-06	0.024	0.0566	0.6718	0.00196411375927614	36.088800627474
ebi-a-GCST90016978	rs892686	A	G	0.4513	0.0514099	0.011136	3.96862e-06	0.0214	0.0283	0.4495	0.00130895226088261	24.035027263342
ebi-a-GCST90016978	rs999354	T	A	0.325	0.0580248	0.0117185	7.00697e-07	0.0036	0.029	0.9016	0.0014772174658488	27.1292897493892
ebi-a-GCST90016979	rs10074000	T	C	0.4135	-0.102648	0.0227508	6.99939e-06	0.0224	0.0292	0.4433	0.00511063082316259	94.2001703291871
ebi-a-GCST90016979	rs10506058	A	G	0.3966	0.0997048	0.0221926	8.92442e-06	0.0431	0.0285	0.1302	0.00475795296753472	87.6684639468468
ebi-a-GCST90016979	rs1942371	G	A	0.1302	-0.157938	0.034187	4.0634e-06	0.0608	0.0429	0.1563	0.00564980750946568	104.194850959983
ebi-a-GCST90016979	rs1948423	T	A	0.3082	-0.108859	0.023425	3.49406e-06	-0.0265	0.0296	0.3716	0.005053262613252	93.1373774290739
ebi-a-GCST90016979	rs40656	C	T	0.1889	0.142664	0.0311021	8.61529e-06	-0.0048	0.0352	0.8925	0.00623684783124177	115.089108787855
ebi-a-GCST90016979	rs4869133	G	A	0.0885	-0.180591	0.0409505	7.24453e-06	-0.0263	0.037	0.4762	0.00526165229240478	96.9985523936809
ebi-a-GCST90016979	rs61267978	T	C	0.1243	0.14708	0.0320875	5.58509e-06	-0.0079	0.0428	0.8534	0.00470937979740413	86.7692360119076
ebi-a-GCST90016979	rs6577484	G	A	0.1481	0.160425	0.0360857	8.40601e-06	0.0443	0.0468	0.3431	0.00649408200368839	119.866901270013
ebi-a-GCST90016979	rs6890185	C	T	0.6889	-0.113424	0.0233137	1.12243e-06	-0.0217	0.03	0.47	0.0055143726252204	101.683284723011
ebi-a-GCST90016979	rs71564433	T	A	0.1789	-0.126746	0.0274657	7.8001e-06	0.0336	0.0356	0.3451	0.00471959696140526	86.9583775728111
ebi-a-GCST90016979	rs77845139	A	G	0.2952	-0.114993	0.0257186	8.40621e-06	-0.0878	0.0329	0.00757897	0.00550243666897838	101.461971709366
ebi-a-GCST90016980	rs11264403	G	A	0.0398	-0.139061	0.0334454	7.7555e-06	-0.0203	0.0528	0.7003	0.00147803754322253	27.1443728698036
ebi-a-GCST90016980	rs115807074	A	G	0.0497	-0.22736	0.0492575	4.31688e-06	0.0123	0.1384	0.929	0.00488287081975347	89.9814529033399
ebi-a-GCST90016980	rs11586026	A	T	0.0636	0.110967	0.0250498	8.84993e-06	0.091	0.0795	0.2521	0.0014666828249448	26.935535531182
ebi-a-GCST90016980	rs116847295	C	T	0.0755	0.110021	0.0246032	4.58121e-06	-0.028	0.0422	0.5061	0.00168979896125338	31.0399846853431
ebi-a-GCST90016980	rs12341505	G	A	0.1113	0.0810718	0.0180121	4.8217e-06	-0.0353	0.0485	0.4666	0.00130022936850339	23.8746486789902
ebi-a-GCST90016980	rs12490337	C	G	0.2455	-0.0616879	0.0137581	7.49463e-06	0.0163	0.0354	0.6438	0.00140974547229614	25.8884085376877
ebi-a-GCST90016980	rs2795528	G	A	0.0487	-0.184315	0.0392204	2.72038e-06	-0.0243	0.0616	0.6934	0.00314773247596352	57.905388817132
ebi-a-GCST90016980	rs2817172	C	T	0.4125	0.058139	0.0124492	2.76656e-06	-0.0176	0.0289	0.542199	0.00163831321589719	30.0926890032185
ebi-a-GCST90016980	rs550843	T	C	0.1491	-0.0783246	0.0169209	2.05069e-06	-0.003	0.0314	0.9239	0.00155661974169609	28.5897962644994
ebi-a-GCST90016981	rs10890671	C	T	0.4732	0.0537401	0.0118848	6.52139e-06	-0.0339	0.0284	0.2325	0.00143985062213805	26.4420533156848
ebi-a-GCST90016981	rs11597285	G	T	0.4245	-0.0537947	0.0120548	9.37605e-06	-0.0481	0.0287	0.0940503	0.0014139433119819	25.965606350565
ebi-a-GCST90016981	rs12921100	T	A	0.6829	-0.0563759	0.0127019	8.22565e-06	-0.0265	0.0317	0.4029	0.00137648133473389	25.2767076326098
ebi-a-GCST90016981	rs1496626	T	C	0.1541	-0.0722307	0.01616	6.78172e-06	0.0525	0.0413	0.204	0.00136017662387141	24.976891913071
ebi-a-GCST90016981	rs149807560	C	A	0.0895	-0.104264	0.0235841	7.09872e-06	-0.0518	0.0558	0.3528	0.00177174716132323	32.5479662110868
ebi-a-GCST90016981	rs2103510	G	A	0.1312	0.0786551	0.0168217	2.42477e-06	-0.0934	0.0438	0.0331398	0.00141038414789684	25.9001536702969
ebi-a-GCST90016981	rs59414781	C	G	0.1799	0.0668866	0.0149773	9.14724e-06	0.0348	0.0417	0.4041	0.00132009811693654	24.23995839181
ebi-a-GCST90016981	rs62448871	C	A	0.4612	-0.0540309	0.0120324	6.7825e-06	0.0318	0.0285	0.2642	0.00145087930054145	26.6448831227171
ebi-a-GCST90016981	rs73052258	G	A	0.0964	0.0930178	0.0202658	1.71581e-06	-0.0078	0.0526	0.8813	0.00150735442109405	27.6835943623766
ebi-a-GCST90016981	rs75672793	A	G	0.0706	-0.108908	0.0240522	6.1355e-06	-0.1567	0.0682	0.02168	0.00155652797386987	28.58810817492
ebi-a-GCST90016981	rs9541268	C	A	0.0964	0.09597	0.0197312	8.79427e-07	0.0031	0.0492	0.9502	0.00160455364497187	29.4715934942585
ebi-a-GCST90016982	rs11532348	C	T	0.1829	-0.103931	0.0226826	5.71189e-06	-0.0053	0.0399	0.8945	0.00322856194629659	59.3971363051808
ebi-a-GCST90016982	rs12684609	T	C	0.1978	0.100827	0.0220366	6.10183e-06	-0.001	0.0356	0.9786	0.00322620998801501	59.3537263449793
ebi-a-GCST90016982	rs12996055	A	C	0.1918	0.0921817	0.0209405	8.07644e-06	-0.0038	0.0321	0.905	0.0026344312579435	48.437806479624
ebi-a-GCST90016982	rs143662916	C	T	0.0577	0.253264	0.0540141	3.07249e-06	0.0145	0.0834	0.8617	0.00697496324547129	128.805288146094
ebi-a-GCST90016982	rs189356	G	A	0.5219	0.0781125	0.0171916	6.26297e-06	-0.0585	0.0285	0.0399797	0.00304492858719387	56.0084421385531
ebi-a-GCST90016982	rs213863	T	C	0.6909	0.0887412	0.0188377	2.34882e-06	-0.0545	0.0293	0.0630798	0.00336352598913293	61.888503177586
ebi-a-GCST90016982	rs305411	A	G	0.1352	0.129218	0.0264518	1.00907e-06	-0.0309	0.0468	0.508899	0.00390452670877189	71.881875488179
ebi-a-GCST90016982	rs3828477	G	T	0.2813	-0.0912179	0.019569	2.88975e-06	0.0452	0.0296	0.1263	0.00336439913191825	61.9046231414758
ebi-a-GCST90016982	rs5011652	C	G	0.7545	-0.0899597	0.020001	5.51049e-06	0.0568	0.0317	0.0735495	0.00299803523844657	55.1432917344169
ebi-a-GCST90016982	rs55672356	T	A	0.0527	-0.193354	0.0413815	2.73691e-06	-0.0879	0.0808	0.2765	0.00373279783937913	68.7085218002575
ebi-a-GCST90016982	rs72821405	T	C	0.0885	-0.147365	0.0319978	4.75762e-06	0.0038	0.05	0.9394	0.00350363322592699	64.4755246876037
ebi-a-GCST90016982	rs74919520	G	A	0.1282	0.125703	0.0276296	5.76328e-06	-0.0715	0.0453	0.1142	0.00353204453344055	65.0002163129334
ebi-a-GCST90016982	rs76001613	C	G	0.0696	0.21591	0.0493019	9.12599e-06	-0.0105	0.0567	0.8531	0.00603746257700621	111.387486518542
ebi-a-GCST90016983	rs1010560	C	A	0.2962	0.0580232	0.0122722	1.95916e-06	0.0451	0.0319	0.1572	0.00140367855711915	25.7768397777172
ebi-a-GCST90016983	rs12794898	G	T	0.0944	0.0903299	0.0197212	4.9153e-06	0.0335	0.0424	0.4294	0.00139508754898396	25.618856020321
ebi-a-GCST90016983	rs12886051	G	C	0.3429	-0.0521782	0.0118051	8.00774e-06	0.0096	0.0308	0.756401	0.00122689425867042	22.526424456332
ebi-a-GCST90016983	rs1519491	T	C	0.4085	0.0499197	0.0113558	8.95282e-06	-0.0143	0.0289	0.6206	0.00120426132440996	22.1103708314905
ebi-a-GCST90016983	rs1576241	A	G	0.4394	-0.0510343	0.0109535	3.32859e-06	0.0284	0.0291	0.3288	0.00128312056664662	23.560095394118
ebi-a-GCST90016983	rs2907920	G	A	0.7097	-0.0561173	0.0126824	7.65332e-06	-0.0437	0.0312	0.1611	0.00129761354905092	23.826554922991
ebi-a-GCST90016983	rs4277593	G	A	0.4831	-0.0585649	0.0109914	1.1397e-07	-0.0074	0.0286	0.7969	0.00171296455850919	31.466244635792
ebi-a-GCST90016983	rs56405618	A	G	0.1113	-0.08963	0.0186508	1.57195e-06	0.1199	0.044	0.00641505	0.00158923138449848	29.1897143390653
ebi-a-GCST90016983	rs73031725	T	C	0.0606	0.167591	0.0355224	1.97916e-06	0.0463	0.0815	0.5695	0.00319782402054637	58.8298243140955
ebi-a-GCST90016983	rs73167075	T	C	0.2396	0.0573137	0.0127573	8.5686e-06	0.0074	0.0347	0.8316	0.00119694945076365	21.9759631451203
ebi-a-GCST90016983	rs74101919	T	C	0.1869	-0.0718988	0.0144651	1.0329e-06	0.0814	0.0457	0.0745401	0.00157118217036271	28.8576793113234
ebi-a-GCST90016983	rs7784490	G	C	0.6113	0.0518543	0.0113136	4.55229e-06	-0.005	0.0299	0.8682	0.00127781647715916	23.4625794287353
ebi-a-GCST90016983	rs946513	T	C	0.9453	-0.205899	0.0460018	8.61847e-06	-0.1837	0.0688	0.00764293	0.00438425145336294	80.7524421636883
ebi-a-GCST90016984	rs10070053	A	G	0.4076	0.0594312	0.0135375	7.64874e-06	-0.0306	0.0286	0.2838	0.00170572187691139	31.3329731165147
ebi-a-GCST90016984	rs12634070	T	C	0.1928	0.0736486	0.0164921	9.95108e-06	0.0507	0.0323	0.1167	0.00168829047317495	31.012228346752
ebi-a-GCST90016984	rs2482516	C	T	0.2256	0.0754415	0.0164619	4.72335e-06	0.0042	0.0338	0.9008	0.00198863493721103	36.540252701713
ebi-a-GCST90016984	rs35890118	A	G	0.3171	-0.066536	0.0147661	8.25962e-06	-0.0052	0.0324	0.8735	0.00191732938076819	35.2275289608156
ebi-a-GCST90016984	rs59936925	A	T	0.1004	0.117085	0.0233995	9.3754e-07	0.0156	0.0443	0.724299	0.00247637080787689	45.5244232275726
ebi-a-GCST90016984	rs61823518	A	C	0.0954	-0.0955381	0.0215724	6.68252e-06	0.001	0.0457	0.9829	0.00157539025214165	28.9350905032972
ebi-a-GCST90016984	rs6677933	C	T	0.2416	-0.0804405	0.0164216	1.185e-06	0.0153	0.04	0.7014	0.00237123596163509	43.5870803167741
ebi-a-GCST90016984	rs72680320	T	C	0.4135	-0.0649382	0.013919	2.27117e-06	-0.0033	0.03	0.9132	0.00204538006475998	37.5850553505154
ebi-a-GCST90016984	rs9426473	A	G	0.2793	0.0727361	0.0161662	6.30681e-06	0.0337	0.032	0.2924	0.00212988166854302	39.1411360258492
ebi-a-GCST90016985	rs10810043	G	A	0.6103	-0.0515518	0.0115923	9.27428e-06	-0.0195	0.03	0.516	0.00126412913001275	23.2109416136026
ebi-a-GCST90016985	rs11077359	C	T	0.8002	0.0645443	0.0148833	9.63607e-06	0.0017	0.038	0.9636	0.00133210916672047	24.4608023583669
ebi-a-GCST90016985	rs11080344	C	T	0.4742	0.0516921	0.0113054	4.78696e-06	0.0258	0.0283	0.3627	0.0013324793235921	24.467608418347
ebi-a-GCST90016985	rs13247359	G	A	0.4801	0.051211	0.0113031	7.32605e-06	-0.0277	0.0284	0.3297	0.00130920613536404	24.0396950265267
ebi-a-GCST90016985	rs13394391	C	T	0.16	-0.0709302	0.0150918	2.20318e-06	-0.0123	0.0392	0.7548	0.00135235787152435	24.8331219159111
ebi-a-GCST90016985	rs178271	C	T	0.9473	-0.145257	0.0294239	7.81088e-07	0.0874	0.1128	0.4383	0.00210669802934274	38.7141875647375
ebi-a-GCST90016985	rs4575475	A	G	0.7634	-0.0619514	0.0137787	7.04288e-06	0.006	0.0336	0.8582	0.00138643381391728	25.4597214983933
ebi-a-GCST90016985	rs7521171	A	G	0.662	0.0596434	0.0129279	4.32245e-06	-0.0086	0.0305	0.7779	0.00159195017371506	29.2397304796032
ebi-a-GCST90016985	rs8100692	T	C	0.4274	0.0577411	0.0113476	4.16457e-07	0.0184	0.0283	0.5157	0.00163187152188049	29.9741739691366
ebi-a-GCST90016986	rs112893842	T	C	0.0974	0.11381	0.0232806	1.44534e-06	-0.0287	0.0497	0.5645	0.00227743047830233	41.8588507335554
ebi-a-GCST90016986	rs1582238	C	T	0.6282	-0.0805036	0.0167257	1.56776e-06	0.0121	0.0294	0.680201	0.00302738682630379	55.6847990478216
ebi-a-GCST90016986	rs28696126	T	A	0.8082	0.106503	0.0238473	6.62811e-06	-0.0071	0.042	0.8653	0.00351658506331751	64.7147116795858
ebi-a-GCST90016986	rs2892880	G	A	0.2604	0.0817755	0.0181686	6.82889e-06	-0.0075	0.0324	0.8171	0.00257581278494353	47.3572382299868
ebi-a-GCST90016986	rs4344384	T	G	0.5258	-0.0715978	0.0156309	4.83237e-06	0.0215	0.0282	0.4461	0.00255629801502321	46.9975326990452
ebi-a-GCST90016986	rs4677103	A	G	0.171	0.0977912	0.0197263	9.59555e-07	0.0028	0.0371	0.94	0.00271131631521259	49.8552920551173
ebi-a-GCST90016986	rs55658617	T	C	0.0696	0.174369	0.0362226	2.15293e-06	0.01	0.0781	0.8977	0.00393774411197202	72.4958215196746
ebi-a-GCST90016986	rs72731813	C	T	0.0815	-0.147383	0.0293796	4.33112e-07	-0.031	0.0661	0.639	0.00325208246584798	59.8312644647957
ebi-a-GCST90016986	rs9608282	T	G	0.0656	0.142939	0.0299793	2.52046e-06	-0.0777	0.0787	0.3232	0.00250477167652672	46.0478423353938
ebi-a-GCST90016986	rs9725395	A	G	0.0875	-0.13834	0.029554	3.51925e-06	0.0188	0.0444	0.6711	0.003056092284875	56.2144167654133
ebi-a-GCST90016987	rs12031543	T	C	0.0755	-0.127185	0.0281887	6.54757e-06	0.05	0.0412	0.2252	0.00225816489379789	41.5039505866343
ebi-a-GCST90016987	rs13066142	G	A	0.0934	0.119141	0.0250891	3.78669e-06	-0.0444	0.0495	0.3705	0.00240389264453165	44.1888084670659
ebi-a-GCST90016987	rs16863365	A	G	0.1173	0.109402	0.0226964	1.79449e-06	0.1048	0.0673	0.1193	0.00247851560352892	45.5639500987916
ebi-a-GCST90016987	rs2032031	G	A	0.5268	0.0654931	0.0148681	9.14282e-06	0.0079	0.0282	0.780601	0.00213851151385088	39.3000677884582
ebi-a-GCST90016987	rs2456226	A	C	0.7107	0.0854927	0.0172749	8.5487e-07	-0.0197	0.0303	0.5162	0.00300554206615217	55.2817821307844
ebi-a-GCST90016987	rs2590913	A	G	0.9274	-0.154496	0.0339396	6.65426e-06	-0.0266	0.0647	0.6815	0.00321416514649326	59.1314186011237
ebi-a-GCST90016987	rs2853179	T	C	0.7515	-0.0811971	0.0174234	2.42438e-06	-0.046	0.0337	0.1727	0.00246244427122042	45.267772412488
ebi-a-GCST90016987	rs4797774	A	G	0.9314	-0.212582	0.0470044	5.64313e-06	-0.0026	0.0704	0.971	0.00577488476133505	106.514948305184
ebi-a-GCST90016987	rs6580353	T	C	0.2604	0.0770979	0.0169735	4.93856e-06	-0.0568	0.0355	0.1093	0.0022895649907482	42.0823931744797
ebi-a-GCST90016987	rs72647089	T	G	0.1064	-0.106594	0.0239337	8.29755e-06	-0.0834	0.0517	0.1068	0.00216062950819455	39.7074169380022
ebi-a-GCST90016988	rs10138457	T	C	0.0716	-0.113054	0.0261933	7.88116e-06	0.0592	0.0484	0.2216	0.00169922158211662	31.2133637942643
ebi-a-GCST90016988	rs10938938	A	G	0.8062	0.0773514	0.0170915	7.37055e-06	0.029	0.0389	0.4558	0.0018696612160368	34.3500703740292
ebi-a-GCST90016988	rs11071887	T	C	0.2634	0.0662403	0.0146315	5.91412e-06	-0.0522	0.0301	0.08337	0.00170263698184475	31.2762090031697
ebi-a-GCST90016988	rs11166701	G	A	0.5159	-0.0655301	0.013186	5.50744e-07	-0.0423	0.0282	0.1339	0.00214492577263168	39.4181979271644
ebi-a-GCST90016988	rs2314294	T	C	0.1183	0.0865932	0.0193719	8.07904e-06	0.0251	0.0412	0.5433	0.00156423917837663	28.7299585798744
ebi-a-GCST90016988	rs2435610	A	C	0.2604	0.0647132	0.0143314	5.93267e-06	-0.0024	0.0325	0.942	0.00161307154266574	29.6282985145958
ebi-a-GCST90016988	rs4747450	C	A	0.2664	0.0668509	0.0147685	5.83727e-06	-0.0203	0.0338	0.5481	0.00174677937645949	32.0884917210741
ebi-a-GCST90016988	rs4753063	A	G	0.5586	0.0596297	0.0130052	4.8568e-06	0.0467	0.0283	0.0986711	0.00175343029019458	32.2108842016212
ebi-a-GCST90016988	rs517089	T	A	0.169	0.076227	0.0170411	5.1363e-06	0.0674	0.0375	0.0724503	0.00163205721587446	29.9775903673795
ebi-a-GCST90016988	rs75416973	A	G	0.2256	0.0727223	0.016451	9.46085e-06	-0.0455	0.0339	0.1801	0.0018478624788866	33.9488349160658
ebi-a-GCST90016988	rs764177	C	A	0.338	-0.0601454	0.0135366	9.60771e-06	-0.0031	0.0293	0.9163	0.00161886085029879	29.7348067873786
ebi-a-GCST90016988	rs76680460	G	A	0.0477	-0.161296	0.0364332	8.19219e-06	0.0117	0.0705	0.8683	0.00236357481560182	43.4459226571392
ebi-a-GCST90016989	rs11150408	G	T	0.5547	-0.0488254	0.0109063	7.05781e-06	0.0107	0.0283	0.704301	0.00117769403807846	21.6220173912557
ebi-a-GCST90016989	rs12216169	T	A	0.0835	0.0881722	0.0193683	5.33126e-06	-0.0248	0.0444	0.577	0.00118990501417985	21.8464733782451
ebi-a-GCST90016989	rs12537781	T	C	0.2296	-0.055544	0.0125223	9.15145e-06	-0.0076	0.0331	0.8193	0.00109142138256335	20.0363534179957
ebi-a-GCST90016989	rs13279148	G	A	0.166	0.0715309	0.0150878	2.25284e-06	0.0233	0.0452	0.6059	0.00141674442738103	26.0171189175563
ebi-a-GCST90016989	rs1899291	T	C	0.8718	-0.0697217	0.0150285	4.56688e-06	0.0275	0.0384	0.4738	0.00108660280340203	19.9477975415166
ebi-a-GCST90016989	rs3005511	G	A	0.664	-0.0516127	0.0112852	5.28701e-06	0.031	0.0308	0.314	0.00118864046250201	21.8232287741052
ebi-a-GCST90016989	rs345219	G	T	0.6243	0.0497368	0.0112621	8.80055e-06	-0.0188	0.0286	0.5115	0.0011604333602717	21.3047497029499
ebi-a-GCST90016989	rs3752849	G	A	0.0328000000000001	0.163846	0.036608	7.68051e-06	0.024	0.0642	0.708101	0.00170330261792052	31.2884571183469
ebi-a-GCST90016989	rs4793307	C	T	0.2455	0.0574165	0.0122472	4.00691e-06	-0.0136	0.0331	0.6811	0.0012212769674625	22.4231619205185
ebi-a-GCST90016989	rs62503162	A	G	0.0875	-0.0974091	0.0194379	7.46603e-07	0.0787	0.0704	0.2637	0.00151520007556122	27.827903827624
ebi-a-GCST90016989	rs62583469	T	A	0.1988	-0.0634136	0.0142227	5.77511e-06	0.0062	0.0411	0.8806	0.00128100886156982	23.5212714606439
ebi-a-GCST90016989	rs73729431	C	T	0.0606	-0.13745	0.0299983	3.16738e-06	-0.0354	0.0986	0.7198	0.0021510111620382	39.5302727473745
ebi-a-GCST90016990	rs112205261	T	C	0.0577	-0.188618	0.0403613	3.34649e-06	0.0791	0.0514	0.1244	0.00386866630572065	71.2191257464033
ebi-a-GCST90016990	rs13070736	A	C	0.1571	-0.121331	0.0272024	7.61921e-06	-0.0344	0.038	0.3655	0.00389875359842176	71.7751772183155
ebi-a-GCST90016990	rs1784446	A	G	0.5577	-0.0907728	0.0198096	5.2313e-06	-0.0561	0.028	0.0454098	0.0040649859001716	74.8479673693597
ebi-a-GCST90016990	rs2223081	A	G	0.7078	-0.102572	0.0221108	3.88893e-06	0.0177	0.0313	0.5723	0.00435189504540425	80.1538725835896
ebi-a-GCST90016990	rs2240838	G	A	0.498	-0.0980582	0.0197653	7.36207e-07	0.076	0.0285	0.00757199	0.0048076283703353	88.5881881417959
ebi-a-GCST90016990	rs3851328	G	T	0.7336	0.107774	0.0236527	4.1759e-06	-0.0132	0.0338	0.696899	0.00453995494149432	83.6333855189836
ebi-a-GCST90016990	rs4985746	A	G	0.8211	-0.110522	0.0247653	5.71465e-06	-0.0451	0.0476	0.3434	0.00358867276632712	66.0460990258027
ebi-a-GCST90016990	rs6430926	T	C	0.4861	-0.0879736	0.0197127	8.37124e-06	0.0432	0.0283	0.1274	0.00386668650719257	71.1825377270743
ebi-a-GCST90016990	rs67490567	T	C	0.1978	0.108495	0.0245457	8.94211e-06	0.0328	0.0327	0.3157	0.00373558298745656	68.7599794333675
ebi-a-GCST90016990	rs76663501	C	T	0.0815	0.175349	0.0378576	4.8257e-06	-0.0044	0.0628	0.9436	0.00460334317132262	84.8065005006777
ebi-a-GCST90016991	rs11027642	C	T	0.1243	0.129006	0.0284844	4.9187e-06	0.0068	0.0404	0.8665	0.00362306639774012	66.6813826786965
ebi-a-GCST90016991	rs11079158	T	C	0.2197	0.100627	0.022546	7.34852e-06	-0.0245	0.0343	0.4745	0.00347176811273869	63.88708479521
ebi-a-GCST90016991	rs11938607	C	T	0.7366	-0.0978125	0.0216636	8.21826e-06	0.046	0.0322	0.1536	0.00371249775124219	68.3334716220105
ebi-a-GCST90016991	rs12257723	A	C	0.339	-0.0952742	0.0211569	8.85116e-06	-0.0095	0.0301	0.751799	0.00406800778053005	74.9038360672733
ebi-a-GCST90016991	rs12278566	T	A	0.175	-0.121065	0.0251658	1.65002e-06	0.0034	0.0319	0.9159	0.00423213200746875	77.9386835502348
ebi-a-GCST90016991	rs12710729	C	A	0.3708	0.0893384	0.0199069	9.84419e-06	-0.0304	0.0302	0.3132	0.00372421526228149	68.5499542656228
ebi-a-GCST90016991	rs13258851	A	G	0.0855	0.137001	0.0302124	7.7464e-06	-0.0258	0.0404	0.5234	0.00293512968363938	53.9828548181633
ebi-a-GCST90016991	rs1508033	A	C	0.3499	0.091546	0.0195787	3.22887e-06	0.0129	0.0306	0.6726	0.00381270189495964	70.1849215330967
ebi-a-GCST90016991	rs1553971	T	G	0.161	0.120965	0.0263054	5.26842e-06	-0.0295	0.0337	0.3813	0.00395309537068355	72.779567478876
ebi-a-GCST90016991	rs2683098	T	C	0.7763	-0.107319	0.022515	2.23748e-06	0.0143	0.0342	0.676299	0.00400017324204749	73.6497888272159
ebi-a-GCST90016991	rs3812426	A	G	0.7922	-0.106447	0.0224159	2.71688e-06	-0.031	0.0389	0.4254	0.00373058748845596	68.667684166719
ebi-a-GCST90016991	rs4462860	G	A	0.3439	0.0939071	0.0201104	4.16217e-06	-0.0125	0.0289	0.6664	0.00397950511587916	73.2677341378223
ebi-a-GCST90016992	rs10098492	T	C	0.0905	0.132323	0.0293688	6.40575e-06	-0.039	0.061	0.5222	0.00288238477659182	53.0099671554773
ebi-a-GCST90016992	rs114731706	T	G	0.0835	0.182308	0.0382298	2.1734e-06	0.0718	0.0808	0.3744	0.00508698425967295	93.7620835972962
ebi-a-GCST90016992	rs2051957	C	T	0.2346	0.0843291	0.0189864	8.89857e-06	-0.0571	0.0352	0.1049	0.00255388532173317	46.9530617651955
ebi-a-GCST90016992	rs3017103	G	A	0.8101	-0.0980897	0.0208995	2.94042e-06	-0.0116	0.0358	0.745399	0.0029603319004482	54.4477498010628
ebi-a-GCST90016992	rs73331712	T	C	0.0427	0.26199	0.055123	4.8492e-06	-0.012	0.071	0.8656	0.00561145338273454	103.48352510962
ebi-a-GCST90016992	rs77655283	G	A	0.0686	0.132988	0.0298306	5.88044e-06	-0.0053	0.0547	0.9234	0.00226003546597012	41.538408651713
ebi-a-GCST90016992	rs7923280	T	A	0.6054	-0.0860019	0.0169148	5.23854e-07	0.0129	0.0316	0.6838	0.00353382944605782	65.0331805502074
ebi-a-GCST90016993	rs1434153	G	A	0.3211	-0.0684526	0.0152443	6.85299e-06	-1e-04	0.0284	0.9969	0.00204294185718435	37.540160141525
ebi-a-GCST90016993	rs16936671	C	T	0.1362	-0.0968026	0.0217883	6.0431e-06	-0.022	0.0406	0.5876	0.00220492766794447	40.5233145522186
ebi-a-GCST90016993	rs17804233	C	T	0.5179	0.0662914	0.0144203	4.58606e-06	0.0548	0.0282	0.0522204	0.0021944587416323	40.3304879959902
ebi-a-GCST90016993	rs2901723	A	C	0.497	-0.0641339	0.0144295	8.79468e-06	-0.0041	0.0284	0.8866	0.00205650452777667	37.7898951207887
ebi-a-GCST90016993	rs340991	A	G	0.2982	-0.0740482	0.0158891	3.74938e-06	0.0525	0.0318	0.0988508	0.00229498584131055	42.1822580429159
ebi-a-GCST90016993	rs34528142	C	G	0.171	-0.0875551	0.0195556	6.12703e-06	-0.0315	0.0351	0.3694	0.00217341937057848	39.9429772581597
ebi-a-GCST90016993	rs3804326	A	G	0.0676	0.14147	0.0336352	9.85281e-06	0.0293	0.0656	0.6549	0.00252294430565923	46.3827738322999
ebi-a-GCST90016993	rs45480394	T	G	0.3618	-0.0687134	0.0151835	7.66161e-06	-0.0058	0.0295	0.845	0.00218041034933644	40.0717378179859
ebi-a-GCST90016993	rs4697572	A	G	0.2455	-0.0810636	0.0163308	7.59347e-07	0.0172	0.0353	0.6268	0.00243440319631426	44.7510278592698
ebi-a-GCST90016993	rs58236560	G	T	0.1372	-0.111157	0.0234426	2.16118e-06	-0.0444	0.0435	0.3067	0.00292528293578922	53.8012222739452
ebi-a-GCST90016993	rs61806970	C	T	0.0646	0.142548	0.0320688	9.09411e-06	0.0673	0.0559	0.2292	0.00245573859628928	45.144196725049
ebi-a-GCST90016993	rs622418	A	G	0.5109	-0.0668051	0.0143224	3.68154e-06	-0.0105	0.0282	0.7105	0.00223040021362526	40.9925088178844
ebi-a-GCST90016993	rs6474512	C	A	0.5487	-0.067015	0.0143201	3.01544e-06	-0.0595	0.0289	0.0398502	0.00222420254441894	40.8783479851547
ebi-a-GCST90016993	rs710230	C	T	0.9135	-0.143381	0.0281514	6.33126e-07	-0.0465	0.054	0.3895	0.00324891137638422	59.7727331328065
ebi-a-GCST90016993	rs7221249	G	A	0.4533	-0.0839861	0.0142741	4.30953e-09	0.0432	0.0282	0.125	0.00349606596171092	64.3357797355082
ebi-a-GCST90016993	rs9590927	A	G	0.506	0.0646003	0.0143479	6.39043e-06	-0.0096	0.0283	0.7357	0.00208629890973427	38.3385350505839
ebi-a-GCST90016994	rs75949021	TRUE	C	0.0457	-0.169667	0.0374238	3.57511e-06	-0.0472	0.072	0.5119	0.00251087955974906	46.1604126031532
ebi-a-GCST90016995	rs112767262	T	C	0.1958	0.0732963	0.0163589	8.20635e-06	0.0101	0.0338	0.7642	0.0016918850616855	31.0783692899318
ebi-a-GCST90016995	rs113127095	A	G	0.0517	0.151009	0.0323434	3.3335e-06	-0.0143	0.0707	0.8399	0.00223600078953235	41.0956724344541
ebi-a-GCST90016995	rs113513883	A	G	0.0577	0.172283	0.038041	5.27716e-06	0.1276	0.0804	0.1123	0.00322760107299143	59.3794014965005
ebi-a-GCST90016995	rs1154904	G	A	0.5358	0.0613376	0.0130644	3.03753e-06	-0.0284	0.0281	0.3117	0.00187150675552732	34.3840408475887
ebi-a-GCST90016995	rs11706043	T	A	0.1571	0.075657	0.0164155	5.87273e-06	-0.0155	0.034	0.6477	0.00151593460625621	27.8414145733652
ebi-a-GCST90016995	rs117092367	A	T	0.0885	0.117362	0.0264533	9.65028e-06	0.0025	0.0576	0.9657	0.00222220920908326	40.8416311249687
ebi-a-GCST90016995	rs118526	A	C	0.6074	0.0594401	0.013598	7.99558e-06	-0.0186	0.0309	0.5471	0.00168505523489684	30.95269990655
ebi-a-GCST90016995	rs2267739	G	C	0.0855	0.115505	0.0237628	1.42479e-06	-0.058	0.0448	0.1954	0.00208632224710699	38.3389648026467
ebi-a-GCST90016995	rs2798105	A	G	0.1183	-0.100851	0.0222045	8.24499e-06	0.0114	0.0471	0.8084	0.00212175873517393	38.9915423311587
ebi-a-GCST90016995	rs35555519	C	G	0.1143	0.101976	0.0222883	4.92334e-06	0.0791	0.0477	0.0968501	0.00210551731058939	38.6924440523294
ebi-a-GCST90016995	rs4731451	G	A	0.3718	-0.0609885	0.0135157	7.47309e-06	0.0126	0.0302	0.6757	0.00173753362298132	31.9183507859121
ebi-a-GCST90016995	rs57024273	T	C	0.3181	0.0626172	0.0139919	9.70465e-06	-0.0081	0.0324	0.802	0.00170098953884977	31.2458951041311
ebi-a-GCST90016995	rs592299	T	C	0.4682	-0.0592004	0.0129486	4.76925e-06	-0.063	0.0284	0.02635	0.00174525551998782	32.0604494018285
ebi-a-GCST90016995	rs73208162	A	G	0.0586	-0.119296	0.024839	2.19392e-06	0.0348	0.0809	0.6669	0.00157019492610736	28.8395182201374
ebi-a-GCST90016995	rs7502686	G	C	0.0626	-0.136384	0.0302576	5.90391e-06	-0.0459	0.059	0.4368	0.00218301201219289	40.1196559705019
ebi-a-GCST90016996	rs112617308	T	C	0.0795	-0.170873	0.0362844	2.38035e-06	-0.0553	0.0487	0.2557	0.00427334352160938	78.7008894352859
ebi-a-GCST90016996	rs12151423	G	A	0.5209	-0.101329	0.0227324	9.27043e-06	-0.0175	0.0282	0.5349	0.00512481316928054	94.4629287595824
ebi-a-GCST90016996	rs13139592	T	C	0.1223	-0.145997	0.0327192	7.96746e-06	5e-04	0.0416	0.9904	0.00457604635022425	84.3013046478653
ebi-a-GCST90016996	rs1384962	G	A	0.7893	-0.120888	0.0266264	6.99294e-06	0.0674	0.0302	0.0256	0.00486074702700655	89.57176467007
ebi-a-GCST90016996	rs2913110	T	C	0.6223	-0.105143	0.022942	4.55806e-06	0.0431	0.0295	0.1446	0.00519681803343935	95.7970891375921
ebi-a-GCST90016996	rs4862235	A	G	0.5557	-0.104806	0.0225751	3.73147e-06	-0.0037	0.0283	0.8968	0.00542399147085457	100.00759593993
ebi-a-GCST90016996	rs62348779	T	C	0.0815	-0.201481	0.043286	3.7812e-06	0.0167	0.053	0.752501	0.0060776398423388	112.133265027994
ebi-a-GCST90016996	rs6591893	A	G	0.6521	-0.108225	0.0240319	7.34345e-06	0.0457	0.0295	0.1217	0.00531439478900899	97.9760550773978
ebi-a-GCST90016996	rs720439	G	A	0.7485	0.111927	0.0251252	7.0283e-06	-0.0335	0.0328	0.3084	0.00471660510392852	86.9029914890451
ebi-a-GCST90016996	rs73199919	T	C	0.0567	-0.236717	0.0531335	8.1553e-06	-0.0158	0.0649	0.8077	0.00599406965506671	110.582086061066
ebi-a-GCST90016996	rs9613196	T	A	0.0765	-0.238718	0.0528561	4.98781e-06	-0.096	0.0702	0.1711	0.00805190542366534	148.854403235927
ebi-a-GCST90016997	rs1020520	T	G	0.2038	-0.0590705	0.0132929	8.88976e-06	-0.0278	0.0392	0.4777	0.00113239421610808	20.7893869164906
ebi-a-GCST90016997	rs10444197	A	G	0.3678	-0.0505823	0.0113455	5.98467e-06	-0.0033	0.0296	0.9106	0.00118985313199932	21.8455196946324
ebi-a-GCST90016997	rs11052069	C	T	0.5656	-0.0477832	0.0107833	9.37951e-06	0.0018	0.0284	0.9489	0.0011219659436469	20.5977214165429
ebi-a-GCST90016997	rs11720857	C	T	0.1769	0.0630776	0.0144485	9.26254e-06	0.0786	0.0372	0.03459	0.0011586726395112	21.2723865956819
ebi-a-GCST90016997	rs12906958	C	T	0.3022	-0.0533159	0.0115935	4.348e-06	0.0204	0.0309	0.510199	0.00119886121469488	22.01110521541
ebi-a-GCST90016997	rs17159861	C	T	0.1332	0.0962228	0.0168388	1.03786e-08	-0.0249	0.0459	0.5882	0.00213800690667782	39.2907746021259
ebi-a-GCST90016997	rs2644213	A	G	0.7634	-0.0538845	0.0121245	9.85644e-06	0.0053	0.0306	0.8635	0.00104887710638653	19.2545039853412
ebi-a-GCST90016997	rs4076415	G	T	0.5994	-0.0515152	0.0110294	1.98976e-06	-0.0258	0.0294	0.3799	0.00127446660395125	23.4009923665285
ebi-a-GCST90016997	rs62024432	C	T	0.1252	-0.0769698	0.0172101	7.50205e-06	-0.0091	0.0475	0.8483	0.00129772841809435	23.8286668691757
ebi-a-GCST90016997	rs6762473	A	C	0.6431	-0.0521584	0.0112353	4.26108e-06	0.0141	0.0296	0.6343	0.0012488307228984	22.929693101723
ebi-a-GCST90016997	rs76898927	G	A	0.0477	0.123055	0.0266375	4.78983e-06	0.0089	0.0621	0.8863	0.0013756903426521	25.2621624164249
ebi-a-GCST90016997	rs79895140	T	C	0.2167	-0.0641017	0.0141153	8.61807e-06	-0.005	0.0451	0.9122	0.00139494192809433	25.6161781583444
ebi-a-GCST90016997	rs9648214	T	C	0.1183	-0.0828719	0.016431	2.52029e-07	-0.0445	0.0503	0.3765	0.00143268321590814	26.3102390512187
ebi-a-GCST90016998	rs158115	G	C	0.0924	0.0915271	0.0190611	9.74182e-06	-0.0305	0.0419	0.467	0.0014050631968722	25.8023027702594
ebi-a-GCST90016998	rs182318	G	A	0.0775	-0.0824941	0.0195615	8.39827e-06	0.0244	0.0519	0.6388	0.000973069478521145	17.8615286054464
ebi-a-GCST90016998	rs2200429	A	G	0.0736	-0.0888825	0.0198479	5.29724e-06	0.0361	0.047	0.4427	0.00107730550582099	19.7769341658104
ebi-a-GCST90016998	rs265534	T	G	0.4553	-0.0563756	0.0120127	2.26757e-06	0.0256	0.0282	0.3645	0.00157640344533417	28.9537291389079
ebi-a-GCST90016998	rs4583233	A	C	0.334	0.0670205	0.0128122	2.83851e-07	-0.0091	0.0314	0.7723	0.00199832452630018	36.7186509440469
ebi-a-GCST90016998	rs56080211	T	C	0.9443	-0.123093	0.0282743	9.14282e-06	-3e-04	0.0534	0.9949	0.00159390301907929	29.275656120552
ebi-a-GCST90016998	rs6923695	T	G	0.0567	0.103268	0.0229525	4.87405e-06	-0.0377	0.0568	0.507	0.00114076035891484	20.9431545823185
ebi-a-GCST90016998	rs72839198	C	G	0.0557	0.155659	0.0375612	3.13914e-06	0.0202	0.0484	0.6762	0.00254884633033428	46.860183412199
ebi-a-GCST90016998	rs74606150	C	G	0.0457	-0.196454	0.042565	4.24502e-06	-0.1393	0.0726	0.0550706	0.00336630042080335	61.93972483848
ebi-a-GCST90016999	rs10147907	T	G	0.0686	0.172263	0.039601	8.27237e-06	0.096	0.0535	0.0727394	0.00379205264086747	69.8033593413594
ebi-a-GCST90016999	rs11818408	G	A	0.4771	0.10585	0.0237114	8.20012e-06	0.0298	0.0288	0.301	0.00559036003735755	103.092345694591
ebi-a-GCST90016999	rs11876297	T	C	0.2157	0.131469	0.0281712	2.66557e-06	-0.0272	0.0318	0.393	0.00584802303849243	107.871883741198
ebi-a-GCST90016999	rs151257695	A	G	0.0805	0.20951	0.0454847	3.09678e-06	-0.0196	0.0555	0.724101	0.00649811096518395	119.941753704474
ebi-a-GCST90016999	rs1768152	C	T	0.8628	-0.139489	0.0316186	8.70062e-06	0.025	0.0462	0.5875	0.00460653277105695	84.8655338183097
ebi-a-GCST90016999	rs2733072	G	A	0.4652	0.109644	0.0228306	1.49091e-06	-0.0145	0.0283	0.608501	0.00598178559034087	110.354098713188
ebi-a-GCST90016999	rs3771393	T	C	0.7157	-0.130842	0.0266671	7.37904e-07	-0.0212	0.0355	0.5512	0.00696678199040549	128.653146564551
ebi-a-GCST90016999	rs6934739	A	G	0.2952	0.111463	0.0252788	9.75326e-06	0.0185	0.0298	0.5359	0.00516979949562604	95.2964466727339
ebi-a-GCST90016999	rs7104872	G	A	0.1779	0.138612	0.0291906	2.73149e-06	-0.0229	0.0455	0.6144	0.00561994741237121	103.64105291521
ebi-a-GCST90017000	rs10501370	C	T	0.0527	-0.115589	0.0252489	5.41914e-06	0.081	0.0585	0.1659	0.00133401637702035	24.4958702138338
ebi-a-GCST90017000	rs10798999	C	T	0.2157	0.0601661	0.0126752	2.60555e-06	-0.0346	0.0318	0.2763	0.00122480253952963	22.4879722954707
ebi-a-GCST90017000	rs10808115	C	A	0.5219	0.0504747	0.0109922	4.42446e-06	-0.0164	0.0282	0.560899	0.00127140386972088	23.3446846853879
ebi-a-GCST90017000	rs117748144	T	C	0.0427	-0.126582	0.028712	7.85995e-06	-0.0353	0.065	0.5868	0.00130993527135632	24.0531010115326
ebi-a-GCST90017000	rs13116360	T	C	0.0626	0.154124	0.0297185	2.9449e-07	0.0111	0.0574	0.8469	0.00278785268808165	51.2665662285102
ebi-a-GCST90017000	rs138531890	A	G	0.0537	0.153138	0.0349456	5.43063e-06	0.0664	0.0521	0.2027	0.00238341167934897	43.8114240356369
ebi-a-GCST90017000	rs17074066	T	C	0.0915	-0.0813986	0.0189272	9.3491e-06	-0.0568	0.1011	0.574	0.0011015644001523	20.2227646476013
ebi-a-GCST90017000	rs17474256	G	A	0.1233	0.0810805	0.0184573	9.45453e-06	-0.0053	0.0477	0.9115	0.00142127106723561	26.1003645239088
ebi-a-GCST90017000	rs281379	A	G	0.4602	-0.0499523	0.0112153	9.32803e-06	0.0109	0.0286	0.7036	0.0012397110421783	22.7620394431058
ebi-a-GCST90017000	rs28584818	A	G	0.0686	0.126115	0.0268627	4.43231e-06	-0.0563	0.0522	0.2807	0.00203246854663576	37.3473154521643
ebi-a-GCST90017000	rs60254196	G	A	0.4592	0.0522832	0.0111865	2.69675e-06	0.0093	0.0284	0.7435	0.0013576658043663	24.9307231107148
ebi-a-GCST90017000	rs630939	C	T	0.3996	-0.0508914	0.0114352	9.15756e-06	0.0069	0.0285	0.8072	0.0012427533867867	22.8179687147943
ebi-a-GCST90017000	rs6550770	C	T	0.9483	0.198087	0.0443545	4.82303e-06	-0.0995	0.0702	0.1563	0.00384749654703983	70.8279017871766
ebi-a-GCST90017000	rs74018587	C	T	0.0368	0.208943	0.043822	3.70254e-06	-0.0052	0.0712	0.9422	0.00309492365409103	56.9309067787597
ebi-a-GCST90017000	rs78056098	G	T	0.3608	-0.0507411	0.0113758	8.2882e-06	-0.0381	0.0294	0.1947	0.00118755312459084	21.8032417065617
ebi-a-GCST90017000	rs949971	T	G	0.3837	-0.0540164	0.0116101	3.29003e-06	-0.003	0.0301	0.9214	0.00137995598972	25.3406018547981
ebi-a-GCST90017001	rs10263623	C	T	0.1044	0.193496	0.0439023	8.90697e-06	0.0483	0.0739	0.5136	0.00700145920109058	129.298033737594
ebi-a-GCST90017001	rs10458299	T	C	0.0805	-0.187753	0.041969	8.3672e-06	0.0412	0.054	0.4451	0.00521856839529786	96.2001342129994
ebi-a-GCST90017001	rs11006576	A	G	0.5129	-0.110167	0.024593	7.98656e-06	0.0218	0.0283	0.442	0.00606434458541118	111.886469110401
ebi-a-GCST90017001	rs113893692	C	T	0.0984	-0.185107	0.0403573	5.75705e-06	-0.0199	0.043	0.643101	0.00607973544635114	112.172165707131
ebi-a-GCST90017001	rs34297067	A	G	0.1392	-0.186907	0.0341475	6.59781e-08	0.0657	0.0397	0.0979197	0.00837187283216944	154.819533442237
ebi-a-GCST90017001	rs61841040	G	T	0.166	0.160621	0.0341609	3.56139e-06	-0.034	0.0358	0.3413	0.00714346276272521	131.939323789283
ebi-a-GCST90017001	rs6818880	G	A	0.5447	0.110081	0.0245964	7.82546e-06	-0.0243	0.0284	0.3918	0.00601048826435346	110.886817708221
ebi-a-GCST90017001	rs77910827	C	T	0.1034	0.201788	0.0413568	9.05378e-07	-0.0531	0.0454	0.2425	0.00754987811995802	139.50289481704
ebi-a-GCST90017001	rs7827125	C	T	0.2823	0.1223	0.0271331	7.17348e-06	0.0198	0.0314	0.527499	0.0060608946348318	111.822429778242
ebi-a-GCST90017001	rs7880204	T	C	0.2475	-0.125454	0.0275303	6.8388e-06	0.0168	0.0326	0.607	0.00586247129438355	108.139966043109
ebi-a-GCST90017001	rs9425984	T	C	0.2386	-0.130234	0.0292347	7.20676e-06	-0.0435	0.0344	0.2054	0.00616257285751662	113.710007265542
ebi-a-GCST90017002	rs12129908	A	C	0.5527	-0.0893273	0.0198333	5.79522e-06	-0.0256	0.0288	0.373	0.00394536123293095	72.6366119624158
ebi-a-GCST90017002	rs12423772	G	T	0.1501	0.14098	0.0295029	2.62924e-06	0.0689	0.0404	0.0879306	0.00507099905494879	93.4659463954924
ebi-a-GCST90017002	rs1425962	C	G	0.6571	-0.0906104	0.0200612	7.32285e-06	0.016	0.029	0.5806	0.00369985788880786	68.0999541174273
ebi-a-GCST90017002	rs2973294	G	T	0.4205	0.0923559	0.0195439	2.38836e-06	-0.0079	0.0286	0.781101	0.00415698756857167	76.5490514878884
ebi-a-GCST90017002	rs34561138	G	A	0.0586	0.216145	0.045992	2.51166e-06	-0.0946	0.0738	0.1998	0.00515456704570318	95.0142075874086
ebi-a-GCST90017002	rs440215	T	C	0.5378	-0.0932766	0.0195294	1.65406e-06	0.0373	0.0283	0.188	0.00432539874004831	79.6637395336121
ebi-a-GCST90017003	rs10248854	C	A	0.3598	-0.0527827	0.0113464	4.20678e-06	-0.0201	0.0287	0.4839	0.0012834827272248	23.5667537732531
ebi-a-GCST90017003	rs10797540	A	G	0.4344	0.0503179	0.0108389	3.53387e-06	0.0106	0.0284	0.7092	0.00124415425277755	22.8437218010627
ebi-a-GCST90017003	rs10892089	C	G	0.1968	-0.0635522	0.0140072	6.21828e-06	0.0353	0.0364	0.3332	0.0012768502562835	23.44481551843
ebi-a-GCST90017003	rs117151453	G	C	0.0507	-0.113141	0.0243541	1.84434e-06	-0.0503	0.045	0.2635	0.0012322007300369	22.6239742650223
ebi-a-GCST90017003	rs143694765	T	C	0.0944	0.0870025	0.019779	9.75371e-06	0.0216	0.0464	0.6417	0.00129420140850541	23.7638205992632
ebi-a-GCST90017003	rs16960159	C	G	0.0477	-0.156596	0.0336234	4.10129e-06	-0.0656	0.0482	0.1731	0.00222783738763541	40.9453014879611
ebi-a-GCST90017003	rs2884897	A	G	0.0527	-0.129364	0.0289021	6.44421e-06	0.1025	0.0767	0.181	0.00167091754642181	30.692570721246
ebi-a-GCST90017003	rs314726	T	C	0.4573	0.0528824	0.0109486	1.37965e-06	0.0064	0.0283	0.82	0.00138807627803632	25.4899247464996
ebi-a-GCST90017003	rs35398954	A	G	0.1213	-0.0901402	0.0174602	5.39946e-07	0.0026	0.0385	0.9467	0.00173208203636787	31.8180318242693
ebi-a-GCST90017003	rs3980709	A	T	0.161	-0.0622701	0.0140572	6.8552e-06	-0.0056	0.0371	0.8795	0.00104755530090863	19.2302138204878
ebi-a-GCST90017003	rs59427698	A	G	0.2028	-0.0576035	0.0130853	5.36908e-06	-0.0442	0.0361	0.221	0.00107290922751399	19.6961415862059
ebi-a-GCST90017003	rs62547233	A	G	0.3072	0.0536319	0.0120201	9.89829e-06	-0.0011	0.0311	0.9719	0.00122434962266371	22.479646326905
ebi-a-GCST90017004	rs10131724	C	A	0.9364	0.199832	0.0414577	2.38666e-06	0.0076	0.0478	0.8731	0.0047564023643869	87.6397565031729
ebi-a-GCST90017004	rs10923018	G	A	0.4722	0.0726438	0.0160924	6.79548e-06	-0.0429	0.0285	0.1316	0.00263040409778407	48.3635660675317
ebi-a-GCST90017004	rs112375806	T	A	0.1074	0.143141	0.0293757	5.8217e-06	0.0115	0.0409	0.7777	0.00392843212065015	72.3237070021543
ebi-a-GCST90017004	rs11637981	T	G	0.5159	0.073258	0.0160888	5.43676e-06	-0.0062	0.0284	0.8271	0.00268065375366975	49.2899578453122
ebi-a-GCST90017004	rs13025464	C	T	0.6173	0.0737077	0.0163786	6.96835e-06	-0.0237	0.0288	0.411	0.0025669088891753	47.1931156377349
ebi-a-GCST90017004	rs139749	C	T	0.3419	-0.0845439	0.0171791	8.58836e-07	-0.001	0.0298	0.9737	0.00321651471879612	59.1747834753132
ebi-a-GCST90017004	rs16891896	G	A	0.0586	-0.174787	0.0390573	2.38122e-06	0.1186	0.0502	0.0181999	0.00337069969909214	62.0209450628122
ebi-a-GCST90017004	rs17519472	C	T	0.1541	0.107804	0.0233984	4.7036e-06	0.0194	0.0405	0.6326	0.00302985196631261	55.7302798562463
ebi-a-GCST90017004	rs209813	G	A	0.166	-0.103488	0.0236391	9.23145e-06	0.0115	0.0398	0.772499	0.00296540572807987	54.5413474657207
ebi-a-GCST90017004	rs2116427	A	G	0.2565	0.0911461	0.0182353	4.67369e-07	-0.0301	0.0322	0.3498	0.00316865181132204	58.291442199935
ebi-a-GCST90017004	rs2229917	A	G	0.0666	0.153538	0.0323922	2.15894e-06	-0.0378	0.0703	0.5914	0.00293091875302498	53.9051797953194
ebi-a-GCST90017004	rs2418654	C	T	0.4781	-0.0748879	0.0165852	6.17248e-06	0.0261	0.0288	0.3645	0.00279871928793535	51.4669558642269
ebi-a-GCST90017004	rs2817174	C	T	0.4294	-0.0734306	0.0163687	7.86955e-06	-0.022	0.0289	0.4459	0.00264227464143475	48.5824004192784
ebi-a-GCST90017004	rs57340348	T	C	0.2147	-0.0979429	0.0212166	4.93276e-06	-0.0299	0.0353	0.3971	0.00323477110767744	59.5117394278577
ebi-a-GCST90017004	rs606117	G	A	0.668	-0.0833243	0.018056	4.81637e-06	0.0231	0.0317	0.4656	0.00307955446623878	56.6473183039702
ebi-a-GCST90017004	rs6676699	T	G	0.7783	0.0888124	0.0196447	6.37984e-06	0.0041	0.0306	0.8934	0.00272201135008312	50.052487577109
ebi-a-GCST90017004	rs7000472	G	A	0.6382	0.0762282	0.016523	4.06846e-06	-0.0029	0.0287	0.9198	0.00268340786018831	49.3407346553349
ebi-a-GCST90017004	rs72836424	C	T	0.0954	-0.139825	0.030069	2.62126e-06	-0.1404	0.0449	0.00175598	0.00337446252748395	62.0904156097918
ebi-a-GCST90017004	rs73139629	A	C	0.1322	-0.115098	0.0247909	5.36204e-06	-0.0149	0.0494	0.763099	0.00303960150565526	55.9101570081295
ebi-a-GCST90017005	rs11617697	A	G	0.0477	-0.143349	0.0286241	7.21755e-07	-0.0526	0.0616	0.3936	0.00186685889913809	34.2984889316833
ebi-a-GCST90017005	rs12964517	G	A	0.3161	0.0587198	0.0123453	2.07501e-06	-0.013	0.0313	0.6788	0.00149078917523318	27.3789080752142
ebi-a-GCST90017005	rs13082419	C	T	0.17	-0.0715522	0.016137	9.55983e-06	0.0203	0.0451	0.6521	0.00144478422906985	26.5327873453928
ebi-a-GCST90017005	rs16884680	G	T	0.1074	-0.0906428	0.0191909	1.73968e-06	-0.0404	0.0461	0.3814	0.00157528009292774	28.933064023893
ebi-a-GCST90017005	rs35179274	C	T	0.2435	-0.0627263	0.013786	5.75798e-06	0.0184	0.0369	0.6188	0.00144956346751163	26.620683237129
ebi-a-GCST90017005	rs3809430	T	C	0.3479	-0.0548171	0.0118426	3.5532e-06	0.0215	0.0306	0.4817	0.00136342338029104	25.0365934246151
ebi-a-GCST90017005	rs57199565	T	C	0.2406	0.0783394	0.0160257	7.9704e-07	-0.0476	0.0369	0.197	0.00224262517664221	41.217696332784
ebi-a-GCST90017005	rs66746423	C	T	0.1561	0.0751501	0.0164978	6.11139e-06	2e-04	0.0392	0.9969	0.00148793175091585	27.3263521953631
ebi-a-GCST90017005	rs66830358	T	A	0.4175	0.0528752	0.0117972	6.8691e-06	-0.0203	0.0287	0.4798	0.00135983574004477	24.9706237475641
ebi-a-GCST90017005	rs6704822	G	A	0.8837	-0.0739179	0.0166705	6.62232e-06	0.0231	0.0415	0.5776	0.00112308804843008	20.6183448487888
ebi-a-GCST90017005	rs72783037	C	A	0.1869	0.0658926	0.0143747	6.54757e-06	0.0244	0.0348	0.4838	0.00131964326857511	24.2315953207822
ebi-a-GCST90017005	rs73615400	T	C	0.0905	-0.0956303	0.0193428	9.53608e-07	0.0621	0.048	0.1961	0.00150547072468204	27.6489468292389
ebi-a-GCST90017005	rs73849225	T	C	0.0795	0.0975711	0.0224388	5.20907e-06	-0.0281	0.0513	0.5844	0.00139335993804076	25.5870865651425
ebi-a-GCST90017005	rs78250280	G	A	0.1491	0.0749762	0.0164404	3.35792e-06	-0.0191	0.0406	0.6369	0.00142637268521097	26.1941849713532
ebi-a-GCST90017005	rs876734	T	C	0.7107	0.0618696	0.0132532	2.88908e-06	0.0479	0.0315	0.1286	0.00157405303546899	28.9104912108776
ebi-a-GCST90017005	rs9316536	T	G	0.1362	-0.0817111	0.0183121	7.8352e-06	-0.0425	0.0403	0.292	0.00157102254351391	28.8547428544698
ebi-a-GCST90017006	rs10140184	A	C	0.4125	0.0576795	0.012599	4.95861e-06	-0.0264	0.0287	0.3574	0.00161251882534617	29.6181300114131
ebi-a-GCST90017006	rs10917203	A	C	0.335	0.0612633	0.0130917	3.15152e-06	-0.0451	0.0289	0.1177	0.00167223466302584	30.7168049565536
ebi-a-GCST90017006	rs112176119	C	T	0.0646	-0.113455	0.0245762	3.32767e-06	-0.0063	0.0491	0.8977	0.0015556330435675	28.5716457491774
ebi-a-GCST90017006	rs12980122	C	G	0.0845	-0.108274	0.0238257	5.01938e-06	-0.0048	0.0536	0.9285	0.00181381678260918	33.3222125478401
ebi-a-GCST90017006	rs13239072	G	A	0.2753	0.0687427	0.0142728	1.81782e-06	0.0301	0.0315	0.339	0.00188559162308819	34.6433023048133
ebi-a-GCST90017006	rs17830032	G	A	0.0537	-0.160597	0.0310515	2.38891e-07	-0.0091	0.0517	0.8599	0.00262124719050526	48.1947613623035
ebi-a-GCST90017006	rs1999224	G	T	0.0885	-0.0949051	0.0203503	3.75491e-06	-0.0499	0.0479	0.2971	0.00145314530008863	26.6865579592993
ebi-a-GCST90017006	rs2012708	G	A	0.6362	-0.0573202	0.0126905	6.52544e-06	0.029	0.0296	0.3277	0.00152090381501703	27.93281728816
ebi-a-GCST90017006	rs2213117	T	G	0.161	0.0877797	0.0189012	4.21328e-06	-0.0379	0.0385	0.3251	0.00208164188122997	38.2527774015075
ebi-a-GCST90017006	rs75586835	A	G	0.0666	-0.114498	0.0263455	9.38707e-06	-0.0023	0.0549	0.9664	0.00162992575689028	29.9383758597872
ebi-a-GCST90017006	rs79582700	C	G	0.1074	-0.0951677	0.0199969	2.40979e-06	0.0107	0.043	0.8027	0.00173648208237613	31.8990004693743
ebi-a-GCST90017007	rs10927394	G	T	0.0268	-0.232262	0.0512364	7.01892e-06	0.1731	0.102	0.0896809	0.00281399429599203	51.7486477996353
ebi-a-GCST90017007	rs114946999	C	T	0.0984	-0.0861565	0.01896	5.69574e-06	0.0879	0.0423	0.0375604	0.00131708891035928	24.1846297458078
ebi-a-GCST90017007	rs11776390	T	C	0.0895	-0.078354	0.017183	6.39676e-06	-0.0085	0.0565	0.8804	0.00100058808184702	18.3671622085139
ebi-a-GCST90017007	rs12320842	C	G	0.1322	0.094833	0.0163962	7.56955e-09	0.0144	0.0421	0.732501	0.00206347910529482	37.9183235011488
ebi-a-GCST90017007	rs1271565	C	T	0.2724	-0.0576251	0.0119649	1.3017e-06	0.0132	0.032	0.6806	0.0013162948235684	24.1700293591282
ebi-a-GCST90017007	rs12753492	A	C	0.1491	0.0641305	0.0149933	8.80278e-06	-0.0574	0.0452	0.2043	0.00104355517160757	19.1567058163652
ebi-a-GCST90017007	rs2835874	T	C	0.0696	-0.0866356	0.0196496	7.54397e-06	-0.0445	0.0778	0.5672	0.000972079337656668	17.8433360322198
ebi-a-GCST90017007	rs28376661	C	G	0.3738	0.0504817	0.0109368	3.66454e-06	0.0057	0.0307	0.8519	0.00119302707323589	21.9038623698154
ebi-a-GCST90017007	rs61875484	C	G	0.0905	0.0817953	0.018369	9.18015e-06	0.0139	0.0484	0.7733	0.0011013820075905	20.2194125523839
ebi-a-GCST90017007	rs6910935	G	A	0.9463	-0.134864	0.0277032	1.37848e-06	-0.0364	0.0593	0.5399	0.00184852442949054	33.9610187608273
ebi-a-GCST90017007	rs75499067	C	T	0.0636	0.227585	0.0465522	1.76449e-06	-0.007	0.0536	0.8959	0.00616929852091433	113.834877618648
ebi-a-GCST90017007	rs79656633	T	C	0.1054	0.145631	0.0323019	8.13561e-06	-0.0656	0.0473	0.165	0.00399951346949349	73.6375925468237
ebi-a-GCST90017007	rs9536330	T	C	0.4085	-0.048317	0.010797	5.33261e-06	0.0412	0.0283	0.1453	0.00112817566523794	20.7118519564927
ebi-a-GCST90017008	rs11126423	T	C	0.8867	-0.0904399	0.0196301	5.91248e-06	-0.0303	0.0501	0.545801	0.00164345100358873	30.1872157137705
ebi-a-GCST90017008	rs11736617	G	A	0.1203	-0.0759493	0.0172101	9.02049e-06	-0.0892	0.0623	0.152	0.00122089345596792	22.4161118798421
ebi-a-GCST90017008	rs12812672	T	C	0.0736	-0.096065	0.020828	2.55806e-06	-0.0326	0.0549	0.5528	0.00125845221810509	23.1065752965459
ebi-a-GCST90017008	rs12911842	A	T	0.1243	-0.0811976	0.0183335	6.90828e-06	0.0341	0.0513	0.5062	0.00143530057731271	26.3583741764329
ebi-a-GCST90017008	rs149302	T	C	0.2127	-0.0645635	0.0143225	7.48187e-06	0.0064	0.0334	0.847	0.0013960850230717	25.6371988624542
ebi-a-GCST90017008	rs16840310	G	A	0.6282	0.0608052	0.0122149	6.75118e-07	0.0264	0.0286	0.3565	0.00172710505678207	31.7264474390753
ebi-a-GCST90017008	rs16940167	C	T	0.169	0.0732552	0.0159898	3.90841e-06	0.0137	0.0358	0.7013	0.00150728244433034	27.68227046442
ebi-a-GCST90017008	rs17156849	G	A	0.0626	-0.112891	0.0245292	4.1917e-06	0.0746	0.0596	0.2105	0.00149571179417131	27.4694492607521
ebi-a-GCST90017008	rs62029761	A	G	0.0676	0.128753	0.0276002	3.89081e-06	0.1337	0.0632	0.0344699	0.00208974680835534	38.4020274859935
ebi-a-GCST90017008	rs62200412	C	T	0.171	-0.0800851	0.0163834	5.80216e-07	-0.0704	0.0323	0.02939	0.00181837763432819	33.4061540617051
ebi-a-GCST90017008	rs72730932	C	A	0.164	-0.0899559	0.0177107	6.88763e-07	0.0063	0.0487	0.8966	0.00221890867017846	40.7808361446311
ebi-a-GCST90017008	rs739451	C	T	0.1759	0.0649589	0.0147534	7.87807e-06	-0.0724	0.0346	0.0363396	0.00122335661132869	22.4613918307412
ebi-a-GCST90017008	rs9276029	A	G	0.168	-0.0811384	0.0185669	8.92771e-06	0.012	0.0384	0.755299	0.00184041380617716	33.8117359633545
ebi-a-GCST90017008	rs9837139	A	G	0.0815	0.10752	0.0240482	8.70803e-06	-0.0401	0.0509	0.4307	0.0017307935834112	31.7943221413457
ebi-a-GCST90017008	rs9852893	G	C	0.7435	-0.0657834	0.0129056	3.87543e-07	0.0026	0.0315	0.9355	0.00165055868547818	30.3179867907224
ebi-a-GCST90017009	rs112362903	A	G	0.0427	-0.149047	0.0333271	7.87771e-06	-0.0405	0.0791	0.609	0.00181615289641383	33.3652081338284
ebi-a-GCST90017009	rs116979587	T	A	0.0706	-0.121679	0.0260821	3.04635e-06	0.0565	0.066	0.3916	0.0019429813349476	35.699755679216
ebi-a-GCST90017009	rs12049454	T	C	0.3012	-0.0647298	0.0134065	1.17379e-06	-0.0219	0.029	0.4501	0.00176378802545714	32.4014941782715
ebi-a-GCST90017009	rs1426266	C	T	0.7038	0.0665521	0.0137151	1.24934e-06	-0.007	0.0317	0.8247	0.00184666381795182	33.9267724367192
ebi-a-GCST90017009	rs2276529	C	G	0.1859	-0.0759406	0.0165099	5.35673e-06	-0.0299	0.0351	0.3952	0.00174556163617986	32.0660826078892
ebi-a-GCST90017009	rs3842897	G	A	0.0646	-0.112639	0.0242751	5.19709e-06	0.0855	0.0493	0.0827294	0.00153333642135595	28.1615043551333
ebi-a-GCST90017009	rs62414802	C	T	0.2982	-0.0611904	0.013457	4.29181e-06	-0.0393	0.0325	0.2261	0.00156717531739455	28.7839704984831
ebi-a-GCST90017009	rs7119679	G	A	0.1501	-0.0809085	0.0174782	3.52493e-06	-0.021	0.0329	0.5226	0.00167019360495216	30.6792506157959
ebi-a-GCST90017009	rs76463770	A	G	0.0517	0.19313	0.0419866	3.77477e-06	0.0036	0.0829	0.9651	0.00365734365865592	67.3145604933879
ebi-a-GCST90017009	rs8076666	G	A	0.8638	-0.088655	0.0198094	8.01826e-06	-0.0743	0.0436	0.0881191	0.00184938261703856	33.9768145614854
ebi-a-GCST90017010	rs114873521	C	T	0.0765	-0.130067	0.0294087	7.12525e-06	-0.005	0.0549	0.9269	0.0023903559518855	43.9393781998785
ebi-a-GCST90017010	rs11642826	G	C	0.0636	0.14686	0.0325191	6.6489e-06	-0.0359	0.0487	0.4605	0.00256894948238477	47.2307289646984
ebi-a-GCST90017010	rs11811696	T	C	0.1103	-0.116063	0.0241012	2.07348e-06	0.0374	0.0509	0.4623	0.0026438492153641	48.6114281976449
ebi-a-GCST90017010	rs12030302	G	A	0.5089	0.0692276	0.0137467	5.60841e-07	-0.0119	0.0282	0.6742	0.00239547107927147	44.0336299387137
ebi-a-GCST90017010	rs12038887	C	G	0.1093	0.0942719	0.0211646	9.37195e-06	0.0069	0.0413	0.8677	0.0017303985010168	31.7870519787418
ebi-a-GCST90017010	rs34066017	A	G	0.2455	0.0764294	0.0159789	1.52086e-06	-0.0762	0.0349	0.0290797	0.00216402182595141	39.7698951654508
ebi-a-GCST90017010	rs6761463	C	G	0.835	0.0833919	0.0184596	8.10905e-06	-0.0364	0.0409	0.3736	0.00191623228598484	35.207333088758
ebi-a-GCST90017010	rs806808	C	T	0.5239	-0.0667272	0.0136557	1.17972e-06	0.021	0.0284	0.4606	0.00222117296291287	40.822543724294
ebi-a-GCST90017011	rs10439674	A	G	0.2018	-0.0572129	0.0130007	7.68493e-06	0.0292	0.035	0.4041	0.00105451024776504	19.3580221562556
ebi-a-GCST90017011	rs167879	T	C	0.833	0.0659543	0.0148763	5.86894e-06	0.0289	0.0399	0.4698	0.00121025726667106	22.2205903871998
ebi-a-GCST90017011	rs1864685	A	C	0.4652	-0.0494799	0.0108105	4.96158e-06	0.0411	0.0286	0.1508	0.00121820036920345	22.3666053773814
ebi-a-GCST90017011	rs2025938	G	A	0.0765	-0.0967298	0.0205426	2.98834e-06	-0.0073	0.0575	0.8993	0.00132205313465212	24.2759044187839
ebi-a-GCST90017011	rs206581	A	G	0.2087	-0.0568339	0.0127894	8.95757e-06	-0.0314	0.0343	0.3598	0.00106686269164695	19.585022569316
ebi-a-GCST90017011	rs2132128	G	A	0.165	-0.0771914	0.0160344	1.07686e-06	-0.0012	0.0471	0.9797	0.00164186804606768	30.1580918361052
ebi-a-GCST90017011	rs3303	T	C	0.0765	-0.0953657	0.020407	3.93895e-06	-0.074	0.0581	0.203	0.00128502841909072	23.5951716153647
ebi-a-GCST90017011	rs4378146	A	C	0.2416	-0.0616691	0.0125259	7.20444e-07	-0.0115	0.0323	0.7205	0.00139367166588483	25.5928189956804
ebi-a-GCST90017011	rs60254196	G	A	0.4592	0.0492427	0.0109365	5.46739e-06	0.0093	0.0284	0.7435	0.00120434876866637	22.1119782535863
ebi-a-GCST90017011	rs62187631	T	C	0.1402	-0.0710571	0.015924	4.54527e-06	0.0143	0.0357	0.6887	0.00121727977983841	22.3496824191714
ebi-a-GCST90017011	rs62353480	A	G	0.171	-0.0701397	0.0145589	1.56769e-06	-0.02	0.0375	0.5939	0.0013947887782068	25.6133618444291
ebi-a-GCST90017011	rs6515626	G	A	0.0616	0.141575	0.0313559	7.28652e-06	-0.1256	0.0562	0.0254601	0.0023172444333192	42.5923252467877
ebi-a-GCST90017011	rs704418	C	T	0.8141	-0.0739124	0.0151073	7.77428e-07	0.0235	0.0424	0.578801	0.00165356681907172	30.3733326632136
ebi-a-GCST90017011	rs73103914	A	G	0.1779	-0.0597324	0.0134458	8.29564e-06	-0.0316	0.0393	0.4217	0.00104363953196636	19.158256050577
ebi-a-GCST90017011	rs792108	C	T	0.6461	0.0508345	0.0113843	8.49533e-06	-0.0306	0.0287	0.2869	0.00118175490038374	21.6966614992858
ebi-a-GCST90017011	rs8028026	G	A	0.9085	0.0792146	0.0180505	8.06325e-06	0.0058	0.0488	0.9057	0.00104324542407854	19.1510137942596
ebi-a-GCST90017011	rs8063430	T	C	0.0596	-0.104026	0.022217	4.9289e-06	-0.1228	0.0653	0.0599405	0.00121303316409412	22.2716183748647
ebi-a-GCST90017011	rs9905659	G	A	0.1879	-0.061617	0.0136576	7.30988e-06	-0.0103	0.0366	0.777301	0.00115869033796969	21.272711903433
ebi-a-GCST90017012	rs117347059	G	C	0.2068	-0.128261	0.0285123	9.16706e-06	0.0185	0.0365	0.612099	0.00539700075538385	99.5072405043974
ebi-a-GCST90017012	rs13412653	A	C	0.3539	0.107597	0.0239228	8.61133e-06	0.0106	0.0291	0.716101	0.00529432532799174	97.6040856474714
ebi-a-GCST90017012	rs16955299	G	A	0.0835	-0.196423	0.0433538	6.37016e-06	-0.0583	0.0474	0.2179	0.00590518652485556	108.932577682651
ebi-a-GCST90017012	rs322296	G	A	0.1193	0.17869	0.037722	4.0242e-06	-0.1309	0.0542	0.0157101	0.00670963558527582	123.872436269215
ebi-a-GCST90017012	rs35042269	C	A	0.1889	-0.180293	0.0403296	8.10849e-06	0.0506	0.0448	0.2589	0.00996079691303481	184.4988493604
ebi-a-GCST90017012	rs3765837	T	G	0.0785	-0.190729	0.0433608	7.16902e-06	0.0298	0.0547	0.5856	0.0052629404435024	97.0224250979215
ebi-a-GCST90017012	rs4596722	G	A	0.5239	-0.102908	0.0231571	9.0567e-06	-0.0142	0.0282	0.6148	0.0052829299396944	97.3928890435574
ebi-a-GCST90017012	rs61934597	C	T	0.0755	-0.172495	0.0388567	8.36681e-06	0.0691	0.0584	0.2373	0.00415371681622749	76.4885708389225
ebi-a-GCST90017012	rs71545975	A	G	0.173	-0.153972	0.0338918	7.03947e-06	-0.0349	0.0373	0.3497	0.00678367620772733	125.24870092985
ebi-a-GCST90017012	rs72714787	C	A	0.1044	0.181405	0.0377102	1.42889e-06	-5e-04	0.0416	0.9911	0.00615379586462575	113.547053956586
ebi-a-GCST90017012	rs72939513	A	G	0.0537	-0.21399	0.0490592	7.98197e-06	-0.0253	0.0644	0.6948	0.00465393248806966	85.7428554267117
ebi-a-GCST90017012	rs7294633	T	C	0.6491	-0.12867	0.0249946	3.43764e-07	-0.0252	0.0318	0.4296	0.00754187925203638	139.353972558168
ebi-a-GCST90017012	rs76287110	A	T	0.0706	-0.242965	0.0466177	1.67487e-07	0.0212	0.0512	0.679	0.00774684376940552	143.170742417214
ebi-a-GCST90017012	rs768830	A	G	0.8708	-0.149852	0.0333315	7.75586e-06	-0.0067	0.0389	0.8629	0.00505284547515443	93.1296500542613
ebi-a-GCST90017013	rs10781340	A	G	0.834	-0.0948915	0.0203221	4.32265e-06	0.0864	0.0431	0.04489	0.00249320941347476	45.8347498541006
ebi-a-GCST90017013	rs111582866	G	A	0.1014	-0.124265	0.026016	1.27347e-06	0.1289	0.0502	0.0101899	0.00281405131878632	51.7496993937292
ebi-a-GCST90017013	rs12191680	C	G	0.165	0.106544	0.0200323	1.46913e-07	-2e-04	0.0472	0.997	0.0031279399755648	57.5401453928815
ebi-a-GCST90017013	rs12876183	T	A	0.2753	0.0749201	0.016711	9.62498e-06	0.0214	0.0296	0.4691	0.00223970678230382	41.163938125293
ebi-a-GCST90017013	rs35509	G	A	0.0785	0.128249	0.0268779	2.00951e-06	-0.0478	0.0705	0.4977	0.00237959455709768	43.7410910502418
ebi-a-GCST90017013	rs4822728	T	C	0.4374	0.0705861	0.0151388	3.47848e-06	0.0217	0.0282	0.442	0.00245214911644727	45.078048594442
ebi-a-GCST90017013	rs56310940	G	C	0.0825	-0.108393	0.0247052	7.23236e-06	-0.0169	0.043	0.6952	0.00177865816374799	32.675151331478
ebi-a-GCST90017013	rs76022354	C	T	0.0328	0.244638	0.0505504	1.83033e-06	-0.0089	0.0649	0.8912	0.00379723925952005	69.8991975181033
ebi-a-GCST90017013	rs78909003	T	C	0.0497	-0.246256	0.0503924	1.66744e-06	0.0232	0.0627	0.7112	0.0057282340608874	105.649541510752
ebi-a-GCST90017013	rs9328464	T	C	0.492	0.0723095	0.0148799	1.42269e-06	0.0105	0.0283	0.710799	0.00261366262615985	48.0549446513567
ebi-a-GCST90017013	rs9382510	C	T	0.2455	-0.093521	0.0172649	7.12049e-08	0.0311	0.0318	0.3277	0.00324010452170414	59.6101799325495
ebi-a-GCST90017013	rs9574096	A	T	0.3618	-0.0736375	0.0155227	2.18022e-06	0.0174	0.0291	0.5486	0.00250411015557799	46.0356503726058
ebi-a-GCST90017013	rs9895850	T	C	0.0497	-0.192957	0.0416755	2.14062e-06	0.0173	0.0689	0.8023	0.00351696616574385	64.7217497514743
ebi-a-GCST90017014	rs12415649	G	C	0.2376	0.0839384	0.0190567	7.87989e-06	0.0351	0.0339	0.2997	0.00255258782120353	46.9291462323625
ebi-a-GCST90017014	rs12513188	G	A	0.2217	0.0903906	0.0195276	4.65479e-06	-0.0088	0.0316	0.7813	0.00281961139872122	51.852236988211
ebi-a-GCST90017014	rs17586763	T	C	0.0179	-0.227285	0.0510135	7.71951e-06	0.0673	0.0644	0.2959	0.0018162694883246	33.3673539838434
ebi-a-GCST90017014	rs1830029	G	C	0.8201	0.0954096	0.021093	5.34724e-06	0.0216	0.0338	0.5233	0.00268603780613496	49.3892226080437
ebi-a-GCST90017014	rs1926302	G	A	0.1531	-0.107972	0.0231421	7.50136e-06	0.0119	0.0337	0.723901	0.00302314940915005	55.6066209883795
ebi-a-GCST90017014	rs34187114	C	A	0.166	-0.104505	0.022601	5.13499e-06	0.0586	0.0452	0.1942	0.0030239755368822	55.6218625470037
ebi-a-GCST90017014	rs35228298	G	A	0.2465	0.0934832	0.0202886	7.29844e-06	0.0402	0.0385	0.2965	0.00324636476728945	59.7257286035933
ebi-a-GCST90017014	rs4541991	T	C	0.2356	-0.0927334	0.0194435	2.10092e-06	0.0335	0.0301	0.265	0.00309740736349995	56.9767363947193
ebi-a-GCST90017014	rs607782	C	T	0.6183	0.0854214	0.0172515	7.19449e-07	0.0678	0.0292	0.0203601	0.00344417152625233	63.377500430804
ebi-a-GCST90017014	rs62113381	T	C	0.159	-0.105447	0.0232029	5.53886e-06	0.0421	0.0418	0.3142	0.00297366179157934	54.6936503522765
ebi-a-GCST90017014	rs73011279	T	C	0.2078	-0.0961669	0.0199336	1.36044e-06	0.0257	0.0336	0.4447	0.00304481990437098	56.0064369202627
ebi-a-GCST90017014	rs75764681	T	C	0.0626	-0.283103	0.0598999	1.94272e-06	-0.1286	0.069	0.0621498	0.00940628690367759	174.130409833186
ebi-a-GCST90017014	rs761624	G	C	0.6918	-0.0959801	0.0179537	1.37775e-07	-0.0178	0.0306	0.5611	0.00392830847456195	72.3214216601169
ebi-a-GCST90017014	rs8113760	G	A	0.3519	0.078999	0.01734	4.62392e-06	0.0018	0.0305	0.9539	0.00284665261145689	52.3509405304698
ebi-a-GCST90017015	rs10885477	T	C	0.0616	-0.135137	0.0301894	8.59825e-06	0.025	0.0652	0.701601	0.00211128690435181	38.7986944274541
ebi-a-GCST90017015	rs11080063	G	A	0.4662	-0.0665238	0.0149837	6.66884e-06	-0.0307	0.0287	0.2848	0.0022025964387866	40.480375425221
ebi-a-GCST90017015	rs111745969	A	G	0.0795	0.120677	0.0265781	3.70775e-06	-0.0085	0.0412	0.8358	0.00213142437236328	39.1695470676722
ebi-a-GCST90017015	rs113593397	A	G	0.1024	-0.128935	0.0282526	9.35729e-06	-0.0174	0.0481	0.717599	0.00305600770874573	56.2128562851171
ebi-a-GCST90017015	rs116500994	G	T	0.0517	-0.13755	0.0293386	2.34477e-06	-0.1221	0.0663	0.0655602	0.00185518608753555	34.0836339567562
ebi-a-GCST90017015	rs12701617	A	G	0.4583	-0.0660617	0.0149427	9.51853e-06	0.023	0.028	0.4109	0.00216689655609404	39.8228410227186
ebi-a-GCST90017015	rs150096134	T	A	0.0626	0.162139	0.0332089	2.37766e-06	0.009	0.0469	0.848	0.00308534872932976	56.7542315947841
ebi-a-GCST90017015	rs1867876	T	C	0.2942	0.0842919	0.0162192	2.7388e-07	0.0172	0.0307	0.5758	0.00295070644034416	54.2701901024853
ebi-a-GCST90017015	rs41438744	C	G	0.0726	-0.124871	0.0270129	2.44433e-06	0.0514	0.0511	0.3142	0.00209969825487177	38.5852840514249
ebi-a-GCST90017015	rs4146507	C	T	0.2217	0.079488	0.0177002	7.2297e-06	0.018	0.0327	0.5819	0.00218044862724538	40.0724428293836
ebi-a-GCST90017015	rs55888180	C	G	0.0875	0.128671	0.0282795	5.89196e-06	-0.0822	0.063	0.192	0.00264382237785969	48.6109334388252
ebi-a-GCST90017015	rs73139538	G	A	0.0527	-0.148594	0.0327469	7.77177e-06	0.1139	0.0832	0.1706	0.00220460452986469	40.5173626298507
ebi-a-GCST90017015	rs77293403	A	G	0.0457	0.164556	0.0341775	1.77468e-06	0.0355	0.0771	0.6453	0.00236188399740687	43.4147693935289
ebi-a-GCST90017015	rs80149660	C	T	0.0586	-0.232987	0.0519183	6.04213e-06	-0.0623	0.0685	0.3636	0.00598914991802548	110.490777024913
ebi-a-GCST90017015	rs9500080	C	T	0.2346	0.0926764	0.0178886	4.08517e-07	0.0444	0.0376	0.2372	0.00308449998184054	56.7385707875557
ebi-a-GCST90017015	rs9529719	C	T	0.675	-0.074038	0.0160494	5.96664e-06	0.0462	0.0301	0.1244	0.002405063163555	44.2103770425435
ebi-a-GCST90017015	rs967319	T	C	0.2465	0.0788638	0.0176744	8.38147e-06	0.0216	0.0329	0.5115	0.00231039148236417	42.4660722552222
ebi-a-GCST90017016	rs10048062	C	T	0.1074	-0.147352	0.0336531	8.58875e-06	8e-04	0.0507	0.9872	0.00416296950240763	76.6596665892269
ebi-a-GCST90017016	rs12452946	A	G	0.501	-0.105833	0.0228941	3.80391e-06	0.0022	0.0282	0.9375	0.00560028954325222	103.276487879293
ebi-a-GCST90017016	rs1484873	G	A	0.9314	0.227831	0.046335	2.55918e-06	-0.021	0.0392	0.5931	0.00663309133987823	122.449850030494
ebi-a-GCST90017016	rs17167098	G	A	0.1133	-0.169366	0.0352068	1.12323e-06	-0.0122	0.041	0.766699	0.00576353686551649	106.304428532657
ebi-a-GCST90017016	rs2154047	A	C	0.9324	0.192557	0.0420093	9.97034e-06	-0.0289	0.0498	0.5616	0.0046740954688041	86.116077474444
ebi-a-GCST90017016	rs36081916	T	C	0.1113	-0.18123	0.0402987	4.70046e-06	0.087	0.0499	0.0811503	0.0064974137186036	119.928799800834
ebi-a-GCST90017016	rs3791893	A	G	0.1233	0.147035	0.034023	9.49708e-06	-0.0061	0.0401	0.8793	0.00467396580334172	86.1136772845082
ebi-a-GCST90017016	rs609430	T	G	0.339	-0.112045	0.0239328	3.34488e-06	0.0233	0.0295	0.4296	0.00562621229215995	103.757241279919
ebi-a-GCST90017016	rs61771805	A	T	0.1869	-0.136779	0.0296811	4.02736e-06	0.0317	0.0449	0.480799	0.00568619968062015	104.869840597324
ebi-a-GCST90017016	rs672217	G	A	0.1412	0.164146	0.0349993	3.52468e-06	0.0024	0.0353	0.9447	0.00653457484013202	120.619228796068
ebi-a-GCST90017017	rs10044993	A	C	0.8827	-0.139547	0.0316748	8.06659e-06	0.0143	0.0508	0.7784	0.00403257211965832	74.2487208519219
ebi-a-GCST90017017	rs13128780	T	C	0.1451	-0.149725	0.0312777	1.74997e-06	0.0331	0.0361	0.3586	0.00556162072360599	102.559397298905
ebi-a-GCST90017017	rs13249325	T	G	0.3668	-0.100023	0.0225883	9.6917e-06	-0.0046	0.0283	0.8706	0.00464729221712071	85.6199455843038
ebi-a-GCST90017017	rs17092615	G	A	0.1243	0.152235	0.0337867	7.37683e-06	-0.0331	0.0404	0.4123	0.00504528259849718	92.9895508540071
ebi-a-GCST90017017	rs72759041	G	T	0.2346	-0.126025	0.0282242	3.86091e-06	0.0209	0.0349	0.5489	0.00570374201191755	105.19522745282
ebi-a-GCST90017018	rs10805326	A	G	0.7217	-0.0775151	0.0139665	3.54544e-08	0.0668	0.031	0.0310399	0.00241364020015012	44.3684234006901
ebi-a-GCST90017018	rs11109097	T	C	0.6879	-0.0624272	0.0138539	5.4949e-06	0.0018	0.0284	0.95	0.00167338852422035	30.7380354329033
ebi-a-GCST90017018	rs118030283	G	A	0.0377999999999999	-0.151829	0.0324471	2.67436e-06	0.0346	0.068	0.611499	0.00167685925157529	30.801895398653
ebi-a-GCST90017018	rs16938435	T	C	0.0606	-0.112189	0.0235439	1.80098e-06	0.0089	0.0477	0.8521	0.00143302487647854	26.3165224161482
ebi-a-GCST90017018	rs2098844	T	C	0.5755	0.0575295	0.0128416	6.78875e-06	0.0125	0.0292	0.6688	0.00161709009588246	29.7022293592151
ebi-a-GCST90017018	rs2702387	G	A	0.6481	-0.0608559	0.0132145	4.25991e-06	0.0159	0.0287	0.579201	0.00168926064039156	31.0300795154941
ebi-a-GCST90017018	rs4327025	G	A	0.1948	-0.0810346	0.0154397	1.64327e-07	0.0185	0.0361	0.6074	0.00205998330109896	37.8539522851408
ebi-a-GCST90017018	rs447950	A	G	0.2992	0.0628342	0.0136652	5.6391e-06	0.0033	0.0291	0.9084	0.00165568554855247	30.4123148194998
ebi-a-GCST90017018	rs478972	C	T	0.9404	0.142681	0.0297116	1.81991e-06	0.0122	0.0485	0.8016	0.00228202903001937	41.943564784957
ebi-a-GCST90017018	rs6062862	A	G	0.0944	0.0924508	0.0204658	6.6799e-06	-0.0212	0.051	0.6783	0.00146136853067188	26.837796026006
ebi-a-GCST90017018	rs62430350	T	C	0.0577	0.151096	0.0351476	6.84227e-06	-0.0683	0.076	0.3687	0.00248256675082957	45.6386099723841
ebi-a-GCST90017018	rs68093214	C	T	0.2575	0.0662258	0.0149877	9.25763e-06	-0.0173	0.033	0.6008	0.00167709673514142	30.8062650155027
ebi-a-GCST90017018	rs6875660	C	T	0.1233	0.0890455	0.0193905	3.05781e-06	-0.033	0.0592	0.5772	0.00171422582118386	31.4894531425416
ebi-a-GCST90017018	rs893394	G	A	0.4195	0.0583322	0.0130729	7.85037e-06	-0.0503	0.0285	0.0780495	0.00165722279068058	30.4405983889125
ebi-a-GCST90017018	rs9348442	C	T	0.0875	0.099082	0.0221625	6.25936e-06	0.0518	0.042	0.217	0.00156769094748875	28.7934558351083
ebi-a-GCST90017019	rs1000888	C	G	0.3956	-0.0585038	0.013219	9.71292e-06	-0.0217	0.0299	0.4681	0.00163673694567431	30.0636884594003
ebi-a-GCST90017019	rs10262702	T	C	0.1292	0.0918017	0.0194885	2.06072e-06	-0.036	0.0429	0.4018	0.0018963232812175	34.8408458380665
ebi-a-GCST90017019	rs11258178	A	G	0.4145	0.0660742	0.0134139	6.982e-07	0.0087	0.0283	0.7592	0.00211906977529959	38.9420224021052
ebi-a-GCST90017019	rs12226153	A	G	0.0616	-0.151142	0.0306922	5.12165e-07	-0.2268	0.1238	0.0669006	0.0026410038630357	48.5589732763567
ebi-a-GCST90017019	rs17067892	C	T	0.0765	0.107194	0.0250013	6.37926e-06	0.0809	0.0498	0.1048	0.00162356352127544	29.8213246680361
ebi-a-GCST90017019	rs1859797	G	A	0.504	0.060368	0.0131793	4.1223e-06	-0.0202	0.0283	0.4743	0.00182203109454643	33.4733957797432
ebi-a-GCST90017019	rs2276760	A	G	0.2197	-0.0685233	0.0152546	7.84061e-06	-0.0284	0.0331	0.3912	0.00160989740113216	29.5699030520368
ebi-a-GCST90017019	rs2731794	C	T	0.0596	0.120632	0.0257529	1.91743e-06	-0.0294	0.0791	0.7097	0.00163122523844729	29.9622836559475
ebi-a-GCST90017019	rs2930225	T	G	0.7416	-0.0729524	0.0152948	1.34623e-06	-0.0177	0.0334	0.596499	0.00203972394398019	37.480908390996
ebi-a-GCST90017019	rs4113676	A	C	0.0616	-0.218507	0.0490152	7.41635e-06	-0.0481	0.1222	0.6937	0.00551987719502685	101.785350638178
ebi-a-GCST90017019	rs4784055	T	C	0.0557	-0.175324	0.038599	8.71806e-07	-0.0367	0.0644	0.5682	0.00323353764572042	59.4889731815087
ebi-a-GCST90017019	rs62240188	G	A	0.0686	0.130074	0.0267179	2.20308e-06	-0.0049	0.0483	0.9195	0.00216207789442673	39.7340926313306
ebi-a-GCST90017019	rs6934519	C	T	0.2753	0.0692373	0.0151154	8.56959e-06	0.0407	0.0322	0.2068	0.00191282269399427	35.1445678894965
ebi-a-GCST90017019	rs716604	A	G	0.1879	0.0818068	0.0165992	8.56624e-07	-0.0056	0.0334	0.8671	0.00204242019504906	37.5305546996597
ebi-a-GCST90017019	rs7170984	T	C	0.2903	-0.0658116	0.0140767	2.98353e-06	-0.0271	0.0313	0.3871	0.00178466511921683	32.7857004522044
ebi-a-GCST90017019	rs72982915	C	T	0.0457	0.183158	0.0402743	4.91157e-06	-0.0586	0.061	0.3362	0.00292605782701603	53.8155157428743
ebi-a-GCST90017019	rs9823439	C	T	0.5586	0.0581947	0.0131455	9.85871e-06	0.0068	0.0284	0.8115	0.00167005249746849	30.6766543217411
ebi-a-GCST90017019	rs994794	G	C	0.0398	-0.141905	0.0315074	7.305e-06	-0.0501	0.0823	0.5426	0.00153911179147648	28.2677392428828
ebi-a-GCST90017020	rs1031599	T	G	0.9155	0.078627	0.0175644	6.31379e-06	0.1219	0.058	0.0356903	0.000956507686456316	17.5572315811962
ebi-a-GCST90017020	rs12566975	T	C	0.493	-0.0468097	0.0105787	9.57194e-06	0.0136	0.0282	0.6298	0.00109535927453962	20.1087246545571
ebi-a-GCST90017020	rs1528479	A	G	0.6302	0.0497799	0.0111919	9.63984e-06	-0.0417	0.0292	0.1536	0.00115500360835621	21.2049479614466
ebi-a-GCST90017020	rs1997204	C	T	0.9473	0.108075	0.0242022	5.97077e-06	-0.0355	0.0679	0.6012	0.00116621503631449	21.4110211907906
ebi-a-GCST90017020	rs2385421	A	G	0.1044	0.0746186	0.0180734	7.13724e-06	-0.0394	0.0436	0.3659	0.00104121105909192	19.1136297242759
ebi-a-GCST90017020	rs3821998	C	A	0.0885	-0.0864066	0.0192519	6.72048e-06	0.049	0.0456	0.2828	0.00120454706101881	22.1156233140285
ebi-a-GCST90017020	rs4738679	A	G	0.6352	0.0520267	0.011404	4.41754e-06	-0.0016	0.0289	0.9558	0.00125443416758657	23.0327067795587
ebi-a-GCST90017020	rs6112314	A	C	0.3966	-0.0561715	0.0108174	2.43215e-07	0.0053	0.03	0.8584	0.00151014988591037	27.7350126339893
ebi-a-GCST90017020	rs615997	T	C	0.499	0.0511752	0.0106491	2.0268e-06	0.0031	0.028	0.9124	0.00130944530971781	24.0440925137738
ebi-a-GCST90017020	rs62285313	A	G	0.0855	0.0864203	0.0181565	1.58332e-06	0.0151	0.0477	0.752	0.00116791533102771	21.4422741010408
ebi-a-GCST90017020	rs72829893	G	T	0.0656	0.117472	0.0268103	5.57763e-06	0.0362	0.0462	0.4338	0.00169174690433073	31.0758271660246
ebi-a-GCST90017020	rs78068103	A	G	0.0915	0.0886199	0.0194248	3.66522e-06	-0.0371	0.044	0.3991	0.00130568535406338	23.9749617792737
ebi-a-GCST90017020	rs789029	C	T	0.1889	-0.0641288	0.0137974	3.75327e-06	-0.0138	0.0406	0.7341	0.0012602090138148	23.1388727112961
ebi-a-GCST90017021	rs10093861	G	A	0.498	-0.0568869	0.0121152	3.05626e-06	8e-04	0.0288	0.9768	0.00161803380684987	29.7195912533866
ebi-a-GCST90017021	rs113859143	G	C	0.0845	-0.108906	0.0242055	2.55452e-06	0.0029	0.061	0.9617	0.0018350532346075	33.7130714971317
ebi-a-GCST90017021	rs12078956	C	G	0.1213	0.106101	0.0222904	2.15432e-06	-0.0191	0.0452	0.672699	0.00239977418503334	44.1129200519083
ebi-a-GCST90017021	rs1254846	A	G	0.9085	-0.105963	0.0232501	5.59667e-06	-0.0258	0.0415	0.5342	0.00186674291746178	34.2963540965186
ebi-a-GCST90017021	rs1363769	C	T	0.9672	0.200628	0.0449372	1.58161e-06	0.0491	0.0815	0.546799	0.00255389604098624	46.9532593427525
ebi-a-GCST90017021	rs2322265	C	T	0.2555	-0.0666305	0.0141577	5.20811e-06	-0.0053	0.0321	0.8682	0.00168900815603654	31.0254337760905
ebi-a-GCST90017021	rs2862811	C	T	0.5457	-0.0564927	0.0121736	3.91913e-06	0.032	0.0307	0.2981	0.00158238205760821	29.0637120689247
ebi-a-GCST90017021	rs35035870	T	C	0.0358000000000001	-0.190615	0.0414403	2.62029e-06	-0.1295	0.074	0.0800092	0.00250838558487743	46.1144476712755
ebi-a-GCST90017021	rs369444	C	G	0.0636	0.125481	0.0259008	3.14826e-06	-0.0661	0.0542	0.2224	0.00187544554454722	34.456541763638
ebi-a-GCST90017021	rs3999074	G	T	0.4781	-0.0550587	0.0121847	6.55043e-06	-0.0073	0.0282	0.7972	0.00151282238535629	27.7841694161148
ebi-a-GCST90017021	rs4452603	T	G	0.2863	0.0604208	0.0135965	8.98194e-06	-0.0031	0.0319	0.9222	0.00149190092397466	27.399356268781
ebi-a-GCST90017021	rs7249113	G	A	0.2813	0.0679483	0.0133496	3.721e-07	0.0367	0.0308	0.2344	0.00186682910787066	34.2979405739355
ebi-a-GCST90017021	rs72793667	A	G	0.0835	-0.116881	0.0246589	1.63422e-06	-0.048	0.0724	0.5071	0.00209091692346594	38.4235750458417
ebi-a-GCST90017021	rs9308097	G	A	0.5477	-0.055381	0.0123659	7.47291e-06	-0.0187	0.0281	0.5052	0.00151957070062546	27.9082961371841
ebi-a-GCST90017021	rs9788306	C	T	0.2843	-0.062804	0.0130744	1.38618e-06	0.0373	0.0312	0.232	0.0016051383920508	29.4823510870453
ebi-a-GCST90017022	rs117467633	T	C	0.0626	-0.169687	0.0383169	9.13314e-06	-0.0711	0.0738	0.335	0.0033792974547632	62.1796803610296
ebi-a-GCST90017022	rs12127733	G	A	0.1779	0.115182	0.0246006	3.10592e-06	-0.0057	0.0368	0.8764	0.00388060842749014	71.4398273393456
ebi-a-GCST90017022	rs12208226	C	A	0.1064	-0.154739	0.0340372	9.74833e-06	0.0394	0.0454	0.3851	0.00455317513550577	83.8780370275134
ebi-a-GCST90017022	rs12863463	G	A	0.0547	-0.156365	0.0345372	6.03976e-06	0.01	0.0526	0.8486	0.00252851816667422	46.4855055858326
ebi-a-GCST90017022	rs1331592	G	C	0.7714	-0.0948806	0.0208369	5.34355e-06	0.0103	0.0332	0.757399	0.00317497785895233	58.4081886833189
ebi-a-GCST90017022	rs17067076	G	A	0.0765	-0.154631	0.0352194	5.61203e-06	-0.0372	0.0439	0.3975	0.00337848083419157	62.1646034587556
ebi-a-GCST90017022	rs1928659	T	C	0.2495	0.102522	0.0226445	6.17234e-06	-0.077	0.0352	0.0287402	0.00393627454587776	72.4686591607346
ebi-a-GCST90017022	rs1929743	T	C	0.3121	0.0837206	0.0190318	9.05503e-06	-0.0021	0.0297	0.9434	0.00300963437119594	55.3572802723949
ebi-a-GCST90017022	rs3756315	A	G	0.339	-0.0883469	0.0188397	3.32583e-06	-0.007	0.0308	0.8196	0.00349795150095414	64.3705998608977
ebi-a-GCST90017022	rs6116753	G	A	0.2396	0.0994748	0.0209139	2.92247e-06	-0.0179	0.0369	0.6278	0.00360566244803975	66.3599094055518
ebi-a-GCST90017023	rs2861203	G	A	0.3191	0.0572304	0.0127279	7.36936e-06	-0.041	0.031	0.1854	0.00142329097882283	26.1375112536292
ebi-a-GCST90017023	rs72776675	T	C	0.175	-0.0647067	0.014797	8.71686e-06	0.0156	0.0375	0.677599	0.00120898384093699	22.1971817091031
ebi-a-GCST90017023	rs9932954	A	G	0.4284	-0.0561864	0.0115984	1.24882e-06	-0.0061	0.03	0.8388	0.00154608757958014	28.3960568251069
ebi-a-GCST90017024	rs10952110	G	T	0.4483	0.0487709	0.0109614	9.08113e-06	-0.0141	0.0284	0.619699	0.00117658486742546	21.6016294491698
ebi-a-GCST90017024	rs11263806	A	G	0.2783	-0.0524615	0.0116758	5.06512e-06	-0.0072	0.0298	0.808	0.00110555744923784	20.2961510651244
ebi-a-GCST90017024	rs12611395	G	A	0.9105	0.0902532	0.0199652	5.83042e-06	-0.0844	0.0461	0.0669499	0.00132757235234686	24.3773845390733
ebi-a-GCST90017024	rs160061	G	A	0.5318	-0.0513831	0.0108094	2.12197e-06	-0.0407	0.0282	0.1483	0.00131477168466151	24.1420244034189
ebi-a-GCST90017024	rs28540839	A	C	0.4871	0.0508285	0.0110591	9.34329e-06	0.0212	0.0282	0.4529	0.00129090835353627	23.7032761443291
ebi-a-GCST90017024	rs2880566	T	C	0.1879	0.0599578	0.0134693	5.61423e-06	-0.0131	0.04	0.743901	0.00109712892361002	20.1412477466209
ebi-a-GCST90017024	rs4955932	T	C	0.3956	-0.0492283	0.0109388	7.05424e-06	0.0022	0.0292	0.9399	0.00115888518607427	21.2762933233769
ebi-a-GCST90017024	rs59805249	T	C	0.0905	0.0936162	0.0207982	9.45388e-06	0.0296	0.0482	0.539499	0.00144272412960322	26.49489992009
ebi-a-GCST90017024	rs68104925	T	C	0.3708	-0.0549104	0.0115385	2.36777e-06	-0.0329	0.0305	0.2808	0.00140691431937731	25.8363443115133
ebi-a-GCST90017024	rs7073658	G	T	0.5954	0.0499621	0.0109693	5.26914e-06	0.0185	0.0282	0.5111	0.00120266887885181	22.0810981499402
ebi-a-GCST90017024	rs73044693	A	G	0.0666	-0.10758	0.0229884	3.57256e-06	0.0381	0.0564	0.4993	0.00143891487194083	26.424844022704
ebi-a-GCST90017024	rs7616165	G	T	0.0368	-0.230542	0.0483465	2.77389e-06	0.0611	0.0926	0.5094	0.00376785690714288	69.3562845188643
ebi-a-GCST90017024	rs76193507	A	G	0.0567	-0.22973	0.0499776	2.93089e-06	0.0696	0.05	0.1641	0.00564544673480504	104.113972106732
ebi-a-GCST90017024	rs7832116	A	G	0.1461	-0.0714756	0.0151703	3.57084e-06	-0.0252	0.042	0.5483	0.00127468491007649	23.4050058888093
ebi-a-GCST90017024	rs954878	A	G	0.4503	-0.0520656	0.0109082	1.78201e-06	0.0142	0.0293	0.6278	0.00134202137981659	24.6430595758917
ebi-a-GCST90017025	rs10815577	C	G	0.3867	-0.0683706	0.0143691	1.71502e-06	-0.0183	0.0286	0.521	0.00221725638772107	40.7504017265594
ebi-a-GCST90017025	rs12131224	C	T	0.1163	0.117095	0.02591	7.39861e-06	0.0383	0.0451	0.3963	0.0028183262600789	51.8285366832827
ebi-a-GCST90017025	rs2050911	G	A	0.3042	0.0751466	0.0153934	1.10647e-06	-0.0064	0.0298	0.8293	0.00239051955850142	43.9423928132665
ebi-a-GCST90017025	rs2371284	C	T	0.7773	0.0761893	0.0170127	7.55962e-06	-0.0672	0.0337	0.0464002	0.00200967970752531	36.9277193648519
ebi-a-GCST90017025	rs437876	T	C	0.3728	0.0784637	0.0144768	7.16556e-08	-0.0301	0.0296	0.3085	0.00287905204917726	52.9484979593634
ebi-a-GCST90017025	rs4981345	T	C	0.3509	-0.0681973	0.0149831	6.08597e-06	-0.0297	0.03	0.3217	0.00211865057223749	38.934302375699
ebi-a-GCST90017025	rs573933	T	C	0.1024	-0.107898	0.0232346	3.10506e-06	0.053	0.0455	0.2448	0.00214012719420015	39.3298233116546
ebi-a-GCST90017025	rs62496417	T	G	0.2714	-0.0748504	0.0165681	5.87503e-06	-0.0332	0.0343	0.3323	0.00221573213824179	40.7223257169128
ebi-a-GCST90017025	rs7213933	T	A	0.1948	-0.0816269	0.01838	9.01675e-06	0.0064	0.0386	0.8687	0.00209020711176121	38.4105039239453
ebi-a-GCST90017025	rs7341608	T	C	0.1899	-0.0784757	0.0177648	9.48135e-06	2e-04	0.0416	0.9969	0.00189480267480329	34.8128549412029
ebi-a-GCST90017025	rs74034332	G	A	0.0457	0.168045	0.0382637	3.3335e-06	0.0819	0.0586	0.1622	0.00246310150516902	45.2798843530934
ebi-a-GCST90017025	rs78848836	A	G	0.0835	-0.118868	0.0259753	3.38174e-06	-0.0167	0.0463	0.718399	0.00216261321075103	39.7439518540795
ebi-a-GCST90017025	rs79476906	T	A	0.1441	-0.087088	0.0197008	8.27428e-06	0.0119	0.0394	0.763199	0.00187082703329398	34.3715293227778
ebi-a-GCST90017025	rs8104225	A	G	0.1491	0.0892098	0.0197665	8.04211e-06	-0.0253	0.0337	0.4533	0.00201934858409676	37.1057437663027
ebi-a-GCST90017025	rs9403580	C	T	0.1093	0.107801	0.0229777	3.46785e-06	0.0651	0.0422	0.1228	0.00226270110532502	41.5875129810401
ebi-a-GCST90017025	rs985416	T	C	0.7942	-0.0970258	0.0181807	1.45589e-07	-0.0247	0.0366	0.5004	0.00307736998351501	56.60701147567
ebi-a-GCST90017026	rs11128180	A	G	0.2237	0.0648288	0.0140126	4.51742e-06	-0.0092	0.0332	0.7828	0.00145969302046092	26.8069805716523
ebi-a-GCST90017026	rs12072562	T	C	0.0517	0.133104	0.0303566	7.07375e-06	0.0629	0.0738	0.3935	0.00173719473007652	31.9121145173084
ebi-a-GCST90017026	rs12673420	G	A	0.4414	0.0554351	0.0118375	2.98078e-06	0.0352	0.0282	0.2108	0.00151541969230614	27.8319433926023
ebi-a-GCST90017026	rs12747809	A	G	0.66	0.062197	0.0125685	8.64868e-07	0.0063	0.0313	0.8416	0.0017361679038792	31.8932190045238
ebi-a-GCST90017026	rs12894272	G	A	0.6998	-0.0579792	0.0125229	4.3395e-06	0.0041	0.0297	0.8892	0.00141240439080301	25.9373056829779
ebi-a-GCST90017026	rs233486	G	A	0.8757	0.0799088	0.017766	6.28463e-06	0.1002	0.0408	0.0140799	0.0013900988745987	25.527118380924
ebi-a-GCST90017026	rs2444793	T	C	0.5298	0.0542433	0.0118188	4.77079e-06	0.0117	0.0288	0.6836	0.00146594197404163	26.9219098776864
ebi-a-GCST90017026	rs2706242	G	C	0.0934	-0.0901399	0.0199712	9.83853e-06	0.1027	0.05	0.0401698	0.00137602628680042	25.2683399473375
ebi-a-GCST90017026	rs2726805	A	G	0.4085	0.0548397	0.0120844	6.30406e-06	0.0344	0.0286	0.2283	0.00145333906104532	26.6901214975655
ebi-a-GCST90017026	rs2882478	G	A	0.4553	-0.0577091	0.0118338	1.20812e-06	-0.0253	0.0283	0.3708	0.00165186147241341	30.3419563898752
ebi-a-GCST90017026	rs35182105	A	G	0.0726	-0.109724	0.024221	4.86508e-06	-0.1263	0.0627	0.0439097	0.00162120140283877	29.7778672454092
ebi-a-GCST90017026	rs6656451	T	C	0.5606	0.05436	0.011947	5.56775e-06	0.0415	0.0282	0.1406	0.00145580108189069	26.7354016663821
ebi-a-GCST90017026	rs7629954	A	G	0.0686	0.108441	0.023825	5.77218e-06	0.0286	0.0687	0.6771	0.00150271759882207	27.5983077900128
ebi-a-GCST90017027	rs10741777	T	C	0.2614	-0.0973842	0.0194791	7.68652e-07	0.052	0.0305	0.0877708	0.00366202988435298	67.4011289677841
ebi-a-GCST90017027	rs10793103	T	C	0.6958	-0.0974344	0.0181279	9.34932e-08	-0.0646	0.0283	0.0225102	0.00401881727140043	73.9944412614703
ebi-a-GCST90017027	rs10801803	G	A	0.162	-0.117029	0.0243085	1.4003e-06	0.0224	0.0399	0.5743	0.00371857047677359	68.4456654338194
ebi-a-GCST90017027	rs13024781	T	C	0.503	-0.0798769	0.0168846	2.29166e-06	0.0033	0.0283	0.9068	0.00319004473106023	58.6862520473118
ebi-a-GCST90017027	rs57091572	A	G	0.1402	-0.110443	0.0235801	2.85825e-06	0.0842	0.0417	0.0435201	0.00294070757394641	54.0857458535032
ebi-a-GCST90017027	rs57254474	G	A	0.2406	0.0886512	0.0199045	6.92054e-06	-0.0189	0.0345	0.585	0.00287187444287106	52.8161147835883
ebi-a-GCST90017027	rs61944774	A	G	0.0577	0.179838	0.0393797	6.34118e-06	-0.014	0.063	0.8234	0.00351688306219543	64.7202150225341
ebi-a-GCST90017027	rs62277846	C	T	0.2356	0.102292	0.0212319	1.58891e-06	0.0412	0.0356	0.2477	0.00376885388071675	69.3747055929815
ebi-a-GCST90017027	rs67078837	T	C	0.4583	-0.0845848	0.0170693	7.68192e-07	0.0319	0.0286	0.2636	0.00355241211110541	65.3763771273384
ebi-a-GCST90017027	rs75356640	G	A	0.0885	0.136523	0.0303128	9.83196e-06	0.0162	0.0425	0.702301	0.00300705648082598	55.3097212009769
ebi-a-GCST90017027	rs955844	A	C	0.1998	0.112064	0.0228369	1.80992e-06	0.0321	0.0408	0.432	0.00401565382442975	73.9359610571749
ebi-a-GCST90017027	rs9873555	G	C	0.1571	-0.121162	0.0233467	2.4134e-07	0.0391	0.0439	0.3732	0.00388790014003216	71.5745876171291
ebi-a-GCST90017028	rs10414815	C	T	0.8807	-0.10453	0.0230253	4.23975e-06	-0.0658	0.0686	0.3375	0.00229604468785192	42.2017646233098
ebi-a-GCST90017028	rs11192447	A	G	0.0746	0.126592	0.024345	4.68954e-07	0.0356	0.0652	0.585301	0.00221264041527345	40.6653777936933
ebi-a-GCST90017028	rs12346653	C	T	0.2744	0.0657686	0.0139569	2.70321e-06	-0.0307	0.0346	0.3744	0.00172245772336243	31.6409298950925
ebi-a-GCST90017028	rs17730011	G	A	0.2187	-0.0702357	0.015706	7.84603e-06	-0.0274	0.0342	0.4224	0.00168582478020462	30.9668595185337
ebi-a-GCST90017028	rs2153460	A	T	0.1839	-0.0684038	0.0156562	9.17318e-06	0.0099	0.038	0.793601	0.00140448000205488	25.7915780332515
ebi-a-GCST90017028	rs2833528	T	C	0.6392	0.0562148	0.0127763	9.91996e-06	0.0462	0.0292	0.1133	0.00145758748449194	26.768256366074
ebi-a-GCST90017028	rs336138	G	T	0.163	0.0779543	0.0171865	7.48411e-06	-0.0812	0.0442	0.0662003	0.00165814769009916	30.457615565935
ebi-a-GCST90017028	rs4576377	C	A	0.6163	0.0572001	0.0127043	7.63062e-06	-0.0137	0.0292	0.6391	0.00154741762339774	28.4205227957081
ebi-a-GCST90017028	rs72761829	A	T	0.0716	0.111884	0.0238893	2.5765e-06	-0.0517	0.0495	0.2963	0.0016642329599233	30.5695789198829
ebi-a-GCST90017028	rs72894957	G	A	0.0477	0.222263	0.0486425	5.68434e-06	-0.1332	0.0941	0.157	0.00448803776771577	82.6726746706518
ebi-a-GCST90017028	rs74315802	G	T	0.1213	0.0867262	0.0183477	3.19007e-06	-0.0117	0.037	0.7524	0.00160336374214848	29.4497028893487
ebi-a-GCST90017028	rs9981767	A	C	0.3161	0.0655062	0.0131994	9.96369e-07	0.0073	0.0325	0.8232	0.00185529044929026	34.0855548634817
ebi-a-GCST90017029	rs56791201	C	TRUE	0.5427	-0.051823	0.0110697	2.9282e-06	0.0034	0.0293	0.907	0.00133301832418094	24.4775190102011
ebi-a-GCST90017030	rs12693845	C	T	0.3569	-0.0805447	0.0177429	8.96314e-06	-0.054	0.0291	0.0634205	0.00297802946037601	54.7742234956144
ebi-a-GCST90017030	rs1530559	G	A	0.5676	0.0804001	0.0178207	4.93106e-06	-0.0199	0.0284	0.4834	0.00317300857343823	58.3718455862026
ebi-a-GCST90017030	rs16861661	G	A	0.0497	-0.183147	0.038148	1.27809e-06	-0.0294	0.0563	0.6013	0.00316844908039789	58.2877008484884
ebi-a-GCST90017030	rs62314653	C	A	0.0626	0.187692	0.0394585	2.24383e-06	0.1115	0.0602	0.0641195	0.00413447911251046	76.1328476335336
ebi-a-GCST90017030	rs7399658	G	A	0.2157	-0.107134	0.0221883	3.12097e-06	-0.0146	0.0366	0.6911	0.00388344354648461	71.49222377046
ebi-a-GCST90017030	rs75127669	C	A	0.0706	0.139784	0.0310414	6.83439e-06	0.0381	0.0537	0.4781	0.0025642023429122	47.1432273383173
ebi-a-GCST90017030	rs768253	T	G	0.3907	-0.079195	0.0171791	4.24766e-06	-0.0098	0.0283	0.7284	0.00298607087307564	54.9225703580817
ebi-a-GCST90017030	rs77478751	A	G	0.0537	-0.219886	0.0475759	7.32706e-06	0.0664	0.0441	0.1324	0.00491392223659833	90.5564935420247
ebi-a-GCST90017030	rs921925	A	C	0.2624	0.0985077	0.0203229	9.71673e-07	-0.0347	0.0344	0.3145	0.00375625521761363	69.1419228892071
ebi-a-GCST90017031	rs10417872	G	T	0.7416	-0.118306	0.024522	1.28677e-06	-0.0076	0.0313	0.8091	0.00536420995522657	98.8993993012424
ebi-a-GCST90017031	rs123059	C	T	0.7783	0.13671	0.0274694	1.26561e-06	0.0197	0.0343	0.566301	0.0064497560093791	119.043426757098
ebi-a-GCST90017031	rs12621813	G	A	0.2823	0.108423	0.0239978	6.6083e-06	0.0246	0.0318	0.4388	0.00476350537507059	87.7712604389219
ebi-a-GCST90017031	rs17168302	G	A	0.0656	0.191857	0.0424761	6.28608e-06	0.0156	0.0455	0.7323	0.00451254933863862	83.1262410359654
ebi-a-GCST90017031	rs2293361	C	T	0.0646	-0.199221	0.0430969	1.39592e-06	-0.0406	0.0621	0.5133	0.00479656253228003	88.3832997409679
ebi-a-GCST90017031	rs34757988	G	C	0.326	0.122294	0.0228976	8.95035e-08	8e-04	0.029	0.9779	0.00657230625785533	121.32030636528
ebi-a-GCST90017031	rs4766997	C	T	0.2962	0.114599	0.023839	2.06144e-06	0.0202	0.0285	0.4776	0.00547552754774343	100.963050132825
ebi-a-GCST90017031	rs55910161	C	T	0.1352	0.146426	0.0307367	2.36211e-06	0.0113	0.045	0.8017	0.00501370486752891	92.4046093001756
ebi-a-GCST90017031	rs6674304	C	T	0.0686	0.200758	0.0442121	6.1776e-06	-0.1415	0.0753	0.0601894	0.0051503419682864	94.9359234854611
ebi-a-GCST90017031	rs757872	C	G	0.7942	-0.140799	0.027582	4.36878e-07	-0.0547	0.0379	0.1489	0.00648043843995774	119.613427565878
ebi-a-GCST90017031	rs7992246	C	T	0.6531	-0.104232	0.0230786	4.44723e-06	0.0109	0.0289	0.7072	0.00492284454161254	90.7217321881991
ebi-a-GCST90017032	rs11620597	T	C	0.0527	0.119479	0.0271688	7.80171e-06	-0.0224	0.0933	0.8101	0.00142531647882385	26.1747609067214
ebi-a-GCST90017032	rs1187983	C	T	0.1223	-0.0935456	0.0193174	2.02428e-06	0.0281	0.0468	0.548001	0.0018786647249167	34.5157973364308
ebi-a-GCST90017032	rs146541147	G	A	0.0706	0.118845	0.0268423	6.86294e-06	-0.0643	0.0796	0.4192	0.0018535281869923	34.0531183077032
ebi-a-GCST90017032	rs2724813	G	A	0.7992	0.0840769	0.0167551	6.28449e-07	0.0702	0.0333	0.0348001	0.00226883315624012	41.7004738368032
ebi-a-GCST90017032	rs2842896	C	T	0.5278	-0.0649396	0.0131146	7.25371e-07	5e-04	0.0288	0.985	0.00210205745712047	38.6287294574904
ebi-a-GCST90017032	rs2863363	G	A	0.6322	-0.0634861	0.0136323	3.11279e-06	0.0178	0.0327	0.5854	0.0018743621674029	34.43660008621
ebi-a-GCST90017032	rs3125832	A	C	0.2624	0.0679323	0.015012	5.02736e-06	-0.0332	0.0338	0.3271	0.00178635336379524	32.8167703333509
ebi-a-GCST90017032	rs61884471	G	A	0.0845	0.124426	0.0248431	1.01163e-06	0.0766	0.0455	0.0921192	0.00239534091561198	44.0312315209194
ebi-a-GCST90017032	rs72948274	A	C	0.0577	-0.126354	0.0272212	3.25912e-06	-0.062	0.0581	0.286	0.00173609301555515	31.8918409215274
ebi-a-GCST90017032	rs8006832	G	T	0.1113	-0.0952415	0.0216699	6.58082e-06	0.0383	0.0496	0.4399	0.00179445591576564	32.9658884167984
ebi-a-GCST90017033	rs10202904	G	T	0.5328	0.112811	0.0239106	3.08546e-06	-0.0271	0.0288	0.3462	0.00633577788857936	116.926314076085
ebi-a-GCST90017033	rs11018665	A	T	0.341	0.113013	0.0254343	7.03105e-06	-0.0021	0.0331	0.9492	0.00574019434679902	105.871406379991
ebi-a-GCST90017033	rs1334944	T	C	0.2853	0.115197	0.0255492	7.61377e-06	0.0615	0.0313	0.0496204	0.00541175201843789	99.7806969019744
ebi-a-GCST90017033	rs4779844	C	G	0.6759	-0.109639	0.0247979	9.28282e-06	-0.0182	0.0297	0.5389	0.0052664941322858	97.0882842773172
ebi-a-GCST90017033	rs4802933	G	A	0.8221	0.135628	0.0308139	9.73823e-06	0.0202	0.0333	0.5438	0.00538058265327494	99.2028940667259
ebi-a-GCST90017033	rs6776814	T	C	0.0895	-0.188956	0.0419905	8.04896e-06	-0.0358	0.1005	0.721499	0.00581908035998431	107.334885968271
ebi-a-GCST90017033	rs76029318	T	C	0.0646	0.222849	0.0454319	1.07552e-06	0.0852	0.0585	0.1452	0.00600179639637148	110.725494188668
ebi-a-GCST90017033	rs894996	C	A	0.0716	0.214213	0.0456045	3.81566e-06	0.0457	0.0561	0.4148	0.00610056131751532	112.558765088844
ebi-a-GCST90017034	rs10093869	A	G	0.3757	-0.0577795	0.0125389	3.67443e-06	-0.0613	0.0285	0.03173	0.00156607329625807	28.7636981663804
ebi-a-GCST90017034	rs10423795	T	C	0.5934	-0.0550695	0.0121164	6.5793e-06	-0.0207	0.029	0.4762	0.00146341390961865	26.8754141294506
ebi-a-GCST90017034	rs16918425	A	T	0.0746	0.0999781	0.0223785	8.85054e-06	0.0133	0.0667	0.8417	0.0013800921210212	25.3431051350058
ebi-a-GCST90017034	rs28417404	A	G	0.169	-0.0726896	0.0161372	3.68036e-06	0.052	0.0479	0.2772	0.00148409698252328	27.2558207468386
ebi-a-GCST90017034	rs4793970	A	G	0.3012	-0.0576329	0.0129154	6.02698e-06	0.0559	0.0294	0.0576806	0.00139823061126077	25.6766548340837
ebi-a-GCST90017034	rs6856150	A	G	0.8817	-0.0881922	0.0194146	6.05954e-06	0.0048	0.0429	0.9106	0.00162254194955074	29.802530126194
ebi-a-GCST90017034	rs74553962	T	G	0.0626	0.121449	0.0264106	9.48681e-06	-0.045	0.0537	0.4025	0.00173108010242517	31.7995945636872
ebi-a-GCST90017034	rs77779484	G	A	0.0586	-0.133489	0.0268526	6.56251e-07	-0.0373	0.0582	0.5217	0.00196604188081122	36.1242978928885
ebi-a-GCST90017035	rs1035588	A	G	0.3827	-0.108148	0.0236848	4.85501e-06	-0.0101	0.0291	0.727699	0.00552613791814758	101.901438546456
ebi-a-GCST90017035	rs17148768	G	A	0.2117	0.140434	0.0295602	2.19842e-06	-0.0057	0.0377	0.8794	0.00658244004992454	121.508608768283
ebi-a-GCST90017035	rs2759329	A	G	0.66	0.111131	0.0237218	3.43202e-06	-0.0241	0.0292	0.4095	0.0055427245034568	102.20899826354
ebi-a-GCST90017035	rs35225860	A	G	0.0567	-0.223604	0.0482391	3.87044e-06	-0.0637	0.0735	0.3862	0.00534837716057226	98.6059220318665
ebi-a-GCST90017035	rs61090148	A	G	0.4225	-0.104783	0.0231343	6.43724e-06	-0.011	0.0285	0.7004	0.00535784757596839	98.7814648802676
ebi-a-GCST90017035	rs62112538	C	T	0.0805	-0.19943	0.0407033	1.1882e-06	0.0621	0.0447	0.1646	0.00588787509203355	108.611343461591
ebi-a-GCST90017035	rs72691585	C	A	0.0686	-0.249079	0.0520814	2.95291e-06	0.0484	0.0412	0.2399	0.00792801698424877	146.545792992972
ebi-a-GCST90017035	rs7540303	C	T	0.4215	0.108044	0.023638	5.32023e-06	-0.0033	0.0291	0.9095	0.00569288284409177	104.993803014874
ebi-a-GCST90017035	rs8066522	A	G	0.6531	0.106529	0.0240379	9.70085e-06	-0.0058	0.03	0.8467	0.00514220847508764	94.7852244003818
ebi-a-GCST90017035	rs9460691	C	A	0.2167	0.119966	0.0268645	7.2835e-06	-0.0723	0.0361	0.0449697	0.00488577418552625	90.0352187617949
ebi-a-GCST90017036	rs11627628	T	C	0.0726	0.143961	0.0290223	1.00921e-06	-0.0194	0.0531	0.714801	0.00279076596204819	51.3202891281009
ebi-a-GCST90017036	rs11990279	T	C	0.2396	-0.0824934	0.0180457	4.94299e-06	-0.0715	0.0407	0.0790005	0.00247968962404503	45.5855864314178
ebi-a-GCST90017036	rs12417956	C	G	0.2445	0.0785431	0.0174075	6.02629e-06	-0.0247	0.0315	0.4317	0.00227907913141416	41.889221963481
ebi-a-GCST90017036	rs12649930	T	G	0.0944	0.121589	0.0259612	4.09383e-06	0.0339	0.0467	0.4678	0.00252770843162559	46.470581299323
ebi-a-GCST90017036	rs133832	A	C	0.3131	-0.0795527	0.0162411	1.1472e-06	0.0203	0.0314	0.5187	0.00272217742353023	50.0555496799586
ebi-a-GCST90017036	rs137917150	T	A	0.0616	-0.174992	0.0388394	4.61987e-06	0.0186	0.048	0.6982	0.0035402594969351	65.1519334057793
ebi-a-GCST90017036	rs16866406	A	G	0.1392	0.0988765	0.0208795	3.07822e-06	0.0411	0.0391	0.2923	0.00234292107662753	43.0653855025626
ebi-a-GCST90017036	rs16934185	A	G	0.1044	-0.129568	0.028157	4.38036e-06	-0.0316	0.046	0.4925	0.00313935254715728	57.7507469643529
ebi-a-GCST90017036	rs234108	A	G	0.4801	0.0749553	0.0152632	9.16326e-07	-0.0295	0.0287	0.3037	0.00280469869545657	51.5772232480417
ebi-a-GCST90017036	rs36095275	C	T	0.3618	-0.0752368	0.0156861	1.39627e-06	-0.0083	0.0285	0.770999	0.00261406263515967	48.062318514546
ebi-a-GCST90017036	rs4506202	G	A	0.4841	0.0711323	0.0152261	3.20826e-06	0.0084	0.0284	0.7676	0.00252734371349429	46.4638591604121
ebi-a-GCST90017036	rs61883564	A	G	0.1243	-0.101351	0.0221016	3.38712e-06	-0.0306	0.0411	0.4565	0.002236209819673	41.0995228296992
ebi-a-GCST90017036	rs6901560	C	G	0.1988	0.0855032	0.018693	6.20955e-06	0.001	0.0361	0.9789	0.00232890650419809	42.8071813971668
ebi-a-GCST90017036	rs75453768	G	T	0.0865	0.12212	0.0268629	5.34737e-06	-0.0022	0.0475	0.9635	0.0023568299371512	43.3216491471154
ebi-a-GCST90017036	rs761240	G	T	0.9334	0.17664	0.0388812	2.0384e-06	0.1477	0.0654	0.02398	0.00387927112207565	71.4151124199136
ebi-a-GCST90017036	rs9393920	G	A	0.5646	0.0744662	0.0151081	9.92247e-07	0.0187	0.0297	0.5293	0.00272632533284161	50.1320301775092
ebi-a-GCST90017037	rs12206468	G	A	0.0636	-0.133016	0.0269733	1.04222e-06	-0.0193	0.0526	0.714	0.00210744516811266	38.7279465166073
ebi-a-GCST90017037	rs12925026	T	C	0.0726	0.13559	0.030678	9.31022e-06	-0.0017	0.0606	0.977	0.00247564876848089	45.5111166563049
ebi-a-GCST90017037	rs1954532	C	T	0.7913	0.0826246	0.0175252	2.26772e-06	-0.0257	0.0354	0.4675	0.00225482245139725	41.4423793210552
ebi-a-GCST90017037	rs28889936	A	C	0.1083	0.114051	0.0252838	3.36589e-06	-0.0592	0.0477	0.214	0.00251232265121707	46.187009448047
ebi-a-GCST90017037	rs62422654	C	T	0.1471	0.0898456	0.0198088	6.46755e-06	-0.0453	0.0346	0.1912	0.00202551008282946	37.2191917470851
ebi-a-GCST90017037	rs72866977	A	C	0.0696	-0.130569	0.0281674	5.62704e-06	0.0144	0.0524	0.784099	0.00220794928077023	40.5789702188736
ebi-a-GCST90017037	rs73038677	T	A	0.1819	-0.08321	0.0168666	1.09428e-06	0.0432	0.0411	0.2933	0.0020607254345036	37.8676177810324
ebi-a-GCST90017037	rs751183	C	T	0.7545	0.0774322	0.0172216	6.85125e-06	-0.0465	0.0366	0.204	0.00222118091593255	40.8226902168177
ebi-a-GCST90017037	rs8076323	A	G	0.2575	0.0715392	0.0156539	5.61319e-06	-0.0241	0.03	0.4226	0.00195700459583693	35.957920093337
ebi-a-GCST90017038	rs10464997	G	A	0.1531	0.137691	0.0294804	3.29754e-06	0.0392	0.0362	0.2791	0.00491641378112588	90.6026359663577
ebi-a-GCST90017038	rs11108500	A	G	0.0765	-0.199099	0.0427327	3.74283e-06	-0.0126	0.0501	0.8016	0.00560101180562819	103.289882342009
ebi-a-GCST90017038	rs111966731	T	C	0.0716	0.213114	0.047162	7.29861e-06	0.0506	0.0499	0.3103	0.00603812515877797	111.399785006199
ebi-a-GCST90017038	rs12002250	A	C	0.0596	0.217122	0.0466317	1.41504e-06	-0.0242	0.0695	0.727301	0.00528441038601674	97.4203266447054
ebi-a-GCST90017038	rs1569853	T	C	0.1382	-0.138078	0.0296981	3.64502e-06	0.0349	0.0429	0.4152	0.00454143919842061	83.660852696446
ebi-a-GCST90017038	rs36057338	G	T	0.0755	0.207847	0.0421439	8.79812e-07	0.1864	0.0797	0.01942	0.00603075080690869	111.262907164251
ebi-a-GCST90017038	rs3862635	C	T	0.0785	-0.172142	0.0394026	9.18692e-06	-0.0819	0.0488	0.0929694	0.00428715001806078	78.9562543384115
ebi-a-GCST90017038	rs4428215	G	A	0.2604	0.130293	0.0242237	7.51069e-08	-0.0061	0.0323	0.8512	0.00653898055237614	120.701087432848
ebi-a-GCST90017038	rs6000536	C	T	0.2107	-0.130992	0.0253804	2.06054e-07	-0.0288	0.0378	0.4461	0.00570724058280918	105.260122651302
ebi-a-GCST90017038	rs6071435	T	A	0.3638	-0.105512	0.021489	1.07431e-06	0.0172	0.0291	0.5535	0.00515335505760931	94.9917512682691
ebi-a-GCST90017038	rs6993398	G	A	0.1531	0.127217	0.0278855	7.12771e-06	-0.0409	0.0362	0.2591	0.00419689031452825	77.2869393952063
ebi-a-GCST90017038	rs736744	T	C	0.5845	-0.117882	0.0211262	2.57472e-08	0.0057	0.0285	0.8415	0.00674963876452232	124.615988570948
ebi-a-GCST90017039	rs115602804	G	A	0.0666	0.10308	0.0222736	1.93059e-06	0.0289	0.0454	0.5236	0.00132105482356723	24.2575489065668
ebi-a-GCST90017039	rs11965579	G	C	0.0348	0.162824	0.0381863	8.86584e-06	0.0394	0.0954	0.6798	0.00178099783704533	32.7182093959034
ebi-a-GCST90017039	rs3860755	G	C	0.3082	0.0558784	0.0116625	1.71325e-06	-0.0076	0.0302	0.8023	0.00133146916164455	24.4490346218688
ebi-a-GCST90017039	rs4236095	A	G	0.8748	-0.0761961	0.0157042	1.93143e-06	-0.0031	0.0466	0.9463	0.0012717700263061	23.3514163738172
ebi-a-GCST90017039	rs60884758	C	T	0.165	-0.0702667	0.0142249	5.7069e-07	-6e-04	0.0368	0.9878	0.00136050308546564	24.9828948868463
ebi-a-GCST90017039	rs6657302	T	C	0.0517	-0.10452	0.0225521	9.75708e-06	-0.0345	0.0575	0.5482	0.00107118650181629	19.6644823984175
ebi-a-GCST90017039	rs72893646	A	T	0.1282	-0.0715594	0.0156668	8.83385e-06	0.052	0.0421	0.2166	0.0011446382817614	21.0144307328268
ebi-a-GCST90017039	rs7298818	C	T	0.0765	0.0888832	0.0200902	8.53631e-06	0.0885	0.0464	0.0564495	0.00111626599312392	20.4929613777909
ebi-a-GCST90017040	rs10842464	C	T	0.5815	0.0758215	0.0172568	6.59721e-06	-0.0176	0.0308	0.5671	0.00279807867090494	51.4551422029613
ebi-a-GCST90017040	rs140997932	T	C	0.0646	-0.162376	0.0354178	2.1112e-06	-0.0221	0.0616	0.7198	0.00318642394244218	58.6194286073114
ebi-a-GCST90017040	rs145020347	A	G	0.1392	-0.12465	0.0262323	4.03005e-06	-0.0321	0.0404	0.4271	0.0037235402687232	68.5374835276783
ebi-a-GCST90017040	rs17109926	A	G	0.1879	-0.0988335	0.0216172	6.75274e-06	0.0396	0.0316	0.2099	0.00298108690589224	54.8306265430814
ebi-a-GCST90017040	rs17785622	A	G	0.0596	0.248065	0.0524304	1.92659e-06	0.124	0.0742	0.0946608	0.00689794714104745	127.373168052945
ebi-a-GCST90017040	rs2081023	A	G	0.1024	-0.122561	0.0236507	2.63797e-07	0.048	0.0402	0.2325	0.00276132412865937	50.7773746611975
ebi-a-GCST90017040	rs3008582	T	C	0.1322	0.10572	0.0227246	4.35993e-06	-0.0064	0.0356	0.857	0.00256445690655629	47.1479195603756
ebi-a-GCST90017040	rs3801748	G	A	0.3459	0.0779721	0.0171691	5.20176e-06	-0.031	0.0293	0.2899	0.00275107967938718	50.5884720781475
ebi-a-GCST90017040	rs4756632	G	T	0.0934	-0.138905	0.0289897	3.81751e-06	-0.0069	0.0417	0.8678	0.00326759591332894	60.1176139282171
ebi-a-GCST90017040	rs4767113	C	T	0.2873	0.0882466	0.018382	2.14358e-06	-0.0275	0.03	0.3593	0.00318910151512903	58.668844485275
ebi-a-GCST90017040	rs7240324	T	G	0.1909	-0.10229	0.0226948	5.95895e-06	-0.0018	0.0329	0.9559	0.00323224656394016	59.4651434952714
ebi-a-GCST90017040	rs9602779	A	C	0.173	-0.106692	0.0220264	6.9274e-07	-0.0198	0.0328	0.5456	0.00325720671107069	59.9258475403894
ebi-a-GCST90017040	rs9900242	A	G	0.3608	-0.0852967	0.0175212	1.14067e-06	-0.039	0.0297	0.1883	0.00335581297926935	61.7461068004617
ebi-a-GCST90017041	rs10899911	A	G	0.2724	-0.0717102	0.0148151	1.15271e-06	0.0124	0.0333	0.711001	0.00203841054251166	37.4567247111179
ebi-a-GCST90017041	rs11715853	G	A	0.3141	-0.0662952	0.0146114	6.22917e-06	-0.0554	0.0308	0.0721606	0.00189375113085251	34.793498464637
ebi-a-GCST90017041	rs1403396	A	T	0.2147	-0.0756729	0.0159035	2.75518e-06	0.0514	0.0341	0.132	0.0019309827446276	35.4788706580205
ebi-a-GCST90017041	rs2090816	C	A	0.8429	-0.0840967	0.0177315	2.89714e-06	-0.0265	0.037	0.4744	0.00187301020194465	34.4117145757277
ebi-a-GCST90017041	rs35055552	T	C	0.0775	0.109554	0.0235433	3.3485e-06	0.0111	0.0408	0.7851	0.00171614725900155	31.5248096512439
ebi-a-GCST90017041	rs35414597	T	A	0.339	-0.0684946	0.0142143	1.51206e-06	0.0257	0.0309	0.4054	0.00210253784127989	38.6375758988132
ebi-a-GCST90017041	rs55877868	A	C	0.0964	-0.104458	0.0228089	2.87071e-06	0.0422	0.0467	0.3668	0.0019009323632394	34.9256890497071
ebi-a-GCST90017041	rs62273907	A	G	0.0497	0.229468	0.0502262	5.88383e-06	0.0021	0.0561	0.9696	0.0049738350052457	91.6661184750619
ebi-a-GCST90017041	rs6809952	G	A	0.2734	-0.0684957	0.0150892	8.13355e-06	0.0085	0.0321	0.792	0.00186401977822136	34.2462303437135
ebi-a-GCST90017041	rs6828768	C	T	0.5	0.0636852	0.0132645	1.78328e-06	0.0169	0.0282	0.55	0.00202790234952	37.2632394964233
ebi-a-GCST90017041	rs7303158	C	T	0.4423	0.0646859	0.0134256	1.32776e-06	-0.0385	0.0283	0.1734	0.00206427156177456	37.9329157390372
ebi-a-GCST90017041	rs7311004	C	T	0.6243	0.0617522	0.0136438	5.92052e-06	-0.006	0.0284	0.8336	0.00178883133842292	32.8623743290544
ebi-a-GCST90017041	rs7572229	A	G	0.5099	-0.066273	0.0132736	6.31699e-07	-0.0129	0.0282	0.6463	0.00219519432299411	40.3440364949463
ebi-a-GCST90017041	rs78383039	T	C	0.0666	-0.146315	0.0297119	1.57438e-06	0.012	0.0709	0.8659	0.00266164251299552	48.9394597499453
ebi-a-GCST90017041	rs8039785	G	T	0.5477	-0.0618345	0.0133	3.62093e-06	-0.031	0.0282	0.2715	0.00189435352796624	34.8045871883745
ebi-a-GCST90017041	rs823424	G	A	0.2097	-0.0713448	0.0156958	4.95291e-06	0.0068	0.0323	0.8322	0.00168711644137589	30.9906260967675
ebi-a-GCST90017042	rs10031059	C	T	0.7793	0.121167	0.0225844	1.23637e-07	0.0066	0.0331	0.8411	0.00505016671893273	93.0800269460687
ebi-a-GCST90017042	rs11001941	G	A	0.0676	-0.195611	0.0392217	1.32859e-06	0.0567	0.0495	0.2521	0.00482353576480365	88.882727871732
ebi-a-GCST90017042	rs11030569	A	T	0.0775	-0.17402	0.0374133	3.1299e-06	0.0244	0.0427	0.5675	0.004330084800195	79.7504211524171
ebi-a-GCST90017042	rs12069354	C	T	0.0666	0.16763	0.0379501	9.28346e-06	-0.0502	0.059	0.3949	0.00349361876338207	64.2905876863503
ebi-a-GCST90017042	rs2054133	A	G	0.5258	-0.0895433	0.0188332	2.14166e-06	0.0217	0.0296	0.4633	0.0039983270809771	73.6156615039333
ebi-a-GCST90017042	rs34282744	G	C	0.0616	0.191797	0.0399832	1.83535e-06	-0.1202	0.0514	0.0193901	0.00425287214521099	78.3222639736827
ebi-a-GCST90017042	rs36121075	A	G	0.1282	-0.14067	0.030628	6.98715e-06	0.0086	0.0375	0.8188	0.00442321307235353	81.4732548868818
ebi-a-GCST90017042	rs413827	G	A	0.2127	0.110229	0.0237523	3.30088e-06	-0.0121	0.0331	0.715201	0.00406939148502402	74.9294181887255
ebi-a-GCST90017042	rs5770862	T	C	0.0666	0.162018	0.0356813	3.21959e-06	0.0541	0.0488	0.2678	0.00326361225303072	60.0440820981348
ebi-a-GCST90017042	rs6918730	A	G	0.9026	-0.135311	0.0289742	1.14731e-06	0.0566	0.0598	0.3433	0.00321921875363857	59.2246907393306
ebi-a-GCST90017042	rs7033353	G	T	0.5805	-0.090152	0.018995	2.21958e-06	0.0303	0.0281	0.2813	0.00395835660328061	72.8768158160714
ebi-a-GCST90017042	rs72850165	T	C	0.1083	-0.134304	0.0300423	5.74156e-06	0.016	0.0533	0.7643	0.00348381523469924	64.1095495994992
ebi-a-GCST90017042	rs74592222	G	A	0.1173	0.137957	0.0302965	8.55342e-06	0.0322	0.0442	0.4659	0.00394120130308099	72.5597219666653
ebi-a-GCST90017042	rs75754569	C	G	0.1103	0.181434	0.0319429	1.09883e-08	-0.0582	0.0489	0.234	0.00646080226390607	119.248633758464
ebi-a-GCST90017042	rs7766680	G	C	0.2485	0.0976832	0.0214155	3.50768e-06	0.0015	0.0338	0.9638	0.00356389688546261	65.5884917069299
ebi-a-GCST90017042	rs77681628	C	T	0.0586	0.200307	0.0387328	2.68838e-07	-0.0197	0.0516	0.7026	0.00442684237811221	81.5404020370878
ebi-a-GCST90017043	rs11929846	T	C	0.2097	-0.0697199	0.0157969	8.88423e-06	-0.0129	0.0341	0.704901	0.00161114237071782	29.592807019481
ebi-a-GCST90017043	rs12618201	A	G	0.3469	0.0641657	0.0138202	3.37699e-06	0.0534	0.0284	0.0597998	0.00186560566648165	34.2754211318251
ebi-a-GCST90017043	rs1264476	G	T	0.8002	-0.0767335	0.0166041	4.29566e-06	0.0447	0.0362	0.2174	0.00188275600887226	34.5911063039468
ebi-a-GCST90017043	rs56069061	G	A	0.1014	-0.111306	0.0230694	1.87176e-06	-0.0585	0.0573	0.3071	0.00225772746692415	41.49589270518
ebi-a-GCST90017043	rs56157888	A	C	0.17	0.0954864	0.0193976	1.08505e-06	0.0213	0.0342	0.5331	0.00257300155947571	47.3054195158515
ebi-a-GCST90017043	rs6427992	C	G	0.6074	0.0652458	0.0137508	2.08612e-06	0.0336	0.0291	0.2485	0.00203029992957197	37.307385290218
ebi-a-GCST90017043	rs74540770	G	A	0.0646	-0.121014	0.0258621	3.60272e-06	0.0011	0.0522	0.9831	0.00176982820483516	32.512651427778
ebi-a-GCST90017043	rs75882962	T	C	0.167	0.0968661	0.0190575	3.18985e-07	-0.019	0.0424	0.6534	0.00261056852469546	47.9979074322593
ebi-a-GCST90017043	rs76124218	C	G	0.0517	-0.159361	0.0344532	2.66968e-06	-0.1133	0.0745	0.1281	0.00249017794269157	45.7788806719684
ebi-a-GCST90017043	rs7982713	G	A	0.2286	0.0726921	0.0163201	9.72165e-06	0.0201	0.0316	0.5252	0.00186363254909888	34.23910279179
ebi-a-GCST90017044	rs118038478	A	G	0.0755	0.205676	0.0468917	7.85416e-06	0.1228	0.0549	0.0253	0.00590542417854111	108.936987707231
ebi-a-GCST90017044	rs12124567	A	G	0.2624	-0.121281	0.0275017	9.48986e-06	0.021	0.0354	0.554	0.00569377462771427	105.010344357374
ebi-a-GCST90017044	rs12195431	T	C	0.0785	0.196528	0.0442322	8.72811e-06	-0.0547	0.0477	0.2518	0.00558783869750259	103.04558815993
ebi-a-GCST90017044	rs16937247	G	C	0.1402	0.146098	0.0351529	9.63696e-06	0.0099	0.035	0.7777	0.0051459313900471	94.8542030516451
ebi-a-GCST90017044	rs2240542	C	T	0.2575	0.12085	0.0261776	4.8415e-06	-0.0062	0.0319	0.8449	0.00558466332496875	102.986702111519
ebi-a-GCST90017044	rs2918132	T	C	0.6322	0.114648	0.0254916	6.42407e-06	0.0233	0.0292	0.4239	0.00611264505303203	112.78308796723
ebi-a-GCST90017044	rs430270	A	C	0.2008	0.139155	0.0297055	2.86847e-06	0.0396	0.0362	0.2737	0.00621508125139805	114.684936184838
ebi-a-GCST90017044	rs57404562	C	A	0.1799	0.155486	0.0316057	6.2157e-07	0.0193	0.0422	0.647201	0.00713362955882819	131.756400200829
ebi-a-GCST90017044	rs79263163	A	C	0.1849	-0.143982	0.031501	7.51052e-06	0.0022	0.0353	0.9502	0.00624876516502905	115.310403227154
ebi-a-GCST90017044	rs9426434	T	C	0.2734	-0.123657	0.0278514	9.71717e-06	-0.0151	0.0297	0.611599	0.00607521023508951	112.088164455001
ebi-a-GCST90017044	rs9608249	A	G	0.171	-0.158213	0.0336317	2.06685e-06	0.0507	0.0452	0.2617	0.00709683924447214	131.072035228593
ebi-a-GCST90017044	rs9959718	G	A	0.2495	0.133012	0.0275361	1.9006e-06	0.0125	0.0351	0.7219	0.00662571711183193	122.312810478155
ebi-a-GCST90017045	rs10512344	C	G	0.0328000000000001	0.247373	0.0544087	3.19323e-06	-0.0215	0.1013	0.8321	0.00388261849672117	71.4769758212861
ebi-a-GCST90017045	rs111509883	T	C	0.0845	0.171131	0.0347624	1.24388e-06	0.0337	0.0449	0.4536	0.00453108729768034	83.4692854840654
ebi-a-GCST90017045	rs11199734	A	T	0.2177	0.0770209	0.0169462	7.00293e-06	-0.0068	0.0341	0.842	0.00202059341431696	37.1286639656358
ebi-a-GCST90017045	rs11685699	C	T	0.0825	-0.141357	0.0295665	2.02554e-06	-0.039	0.0525	0.457	0.00302499496686049	55.6406704503527
ebi-a-GCST90017045	rs117271932	A	G	0.0467	0.208089	0.0440393	2.81722e-06	0.1069	0.061	0.0796691	0.00385544680640902	70.9748231913371
ebi-a-GCST90017045	rs12648235	T	C	0.1571	0.0785902	0.0177676	7.39078e-06	-0.0029	0.0333	0.9314	0.00163575788526081	30.0456755506127
ebi-a-GCST90017045	rs1304512	G	A	0.2187	0.0761593	0.0165885	5.29078e-06	-0.0706	0.0317	0.0260597	0.00198217726397386	36.421360258981
ebi-a-GCST90017045	rs16966465	G	C	0.2346	0.0743348	0.0165291	9.33211e-06	0.0222	0.0362	0.5396	0.00198440729954523	36.4624173462014
ebi-a-GCST90017045	rs2104588	C	T	0.8807	-0.105558	0.023773	8.1298e-06	0.007	0.0616	0.91	0.00234142764562397	43.037870224605
ebi-a-GCST90017045	rs2495052	A	G	0.1789	0.0838978	0.0188523	8.9714e-06	-0.005	0.0396	0.8996	0.00206793809549239	38.0004313347417
ebi-a-GCST90017045	rs2683313	G	A	0.6918	0.0724576	0.0151603	1.68896e-06	0.0202	0.0304	0.5077	0.00223877824201378	41.1468340388226
ebi-a-GCST90017045	rs4968431	G	T	0.3638	0.0640113	0.0144162	8.5844e-06	-0.0255	0.0296	0.3896	0.00189670439191476	34.8478612303773
ebi-a-GCST90017045	rs7237249	C	T	0.1352	-0.0823764	0.0182126	8.93305e-06	0.043	0.036	0.2319	0.00158682116827718	29.1453750820044
ebi-a-GCST90017045	rs72815774	T	C	0.0706	-0.176186	0.0393068	8.78294e-06	0	0.0632	0.9995	0.00407361664372152	75.0075339512737
ebi-a-GCST90017045	rs746764	T	C	0.173	-0.0915771	0.0193245	2.04e-06	-0.024	0.0343	0.4833	0.00239969132376597	44.1113932228163
ebi-a-GCST90017045	rs7976209	T	C	0.167	-0.0870786	0.0197951	7.2835e-06	-6e-04	0.0389	0.9868	0.00210966911220519	38.7689017341213
ebi-a-GCST90017045	rs9428102	A	G	0.2366	-0.0778845	0.0176068	4.61732e-06	-0.0048	0.0341	0.8872	0.00219128549478781	40.2720409425818
ebi-a-GCST90017045	rs9613013	G	A	0.1451	0.0917591	0.0202697	6.10408e-06	-0.0312	0.0431	0.4695	0.00208886809032605	38.385846009248
ebi-a-GCST90017046	rs12501673	A	G	0.325	0.116395	0.0262253	6.28985e-06	0.0031	0.0318	0.9224	0.00594409550596875	109.654620927921
ebi-a-GCST90017046	rs17032291	T	C	0.1412	-0.169579	0.0368251	6.60998e-06	-0.0446	0.0426	0.2951	0.00697430390771799	128.793026769619
ebi-a-GCST90017046	rs17582787	A	G	0.1292	-0.157739	0.0339924	3.55378e-06	-0.0063	0.0378	0.8678	0.00559872448426102	103.247463695307
ebi-a-GCST90017046	rs2074881	T	C	0.1789	-0.142236	0.032391	9.44778e-06	-0.0156	0.0415	0.7069	0.00594368040683437	109.646917535957
ebi-a-GCST90017046	rs2900503	T	G	0.829	0.172329	0.0326671	1.55282e-07	-0.0034	0.0383	0.9296	0.00841971463343984	155.711775664178
ebi-a-GCST90017046	rs2998141	C	T	0.7783	0.136346	0.0293073	4.42374e-06	-0.001	0.0333	0.9767	0.00641545587457914	118.406259964106
ebi-a-GCST90017046	rs4270579	A	G	0.6958	0.118021	0.0271041	5.45645e-06	-0.0107	0.0302	0.7228	0.00589647158527852	108.770860217416
ebi-a-GCST90017046	rs4717843	G	T	0.3618	-0.119376	0.0260548	4.71726e-06	0.0509	0.0285	0.0735699	0.00658096230679345	121.481149648803
ebi-a-GCST90017046	rs7193937	C	G	0.7107	-0.124153	0.027741	6.18771e-06	0.0148	0.0295	0.6157	0.00633839326050165	116.974888455715
ebi-a-GCST90017046	rs7712231	A	G	0.165	0.156284	0.0350462	7.9704e-06	-0.0056	0.0414	0.8918	0.0067302229591608	124.255093105502
ebi-a-GCST90017046	rs80309088	G	A	0.1292	0.17405	0.0383423	4.55638e-06	-0.0411	0.0437	0.3473	0.0068164614813848	125.858178068556
ebi-a-GCST90017046	rs9887954	G	A	0.4364	-0.114849	0.0249013	4.80806e-06	-0.0027	0.0287	0.924	0.00648843798696334	119.762044403236
ebi-a-GCST90017047	rs10279978	A	G	0.3479	-0.0622202	0.0127675	1.17009e-06	-0.0135	0.0304	0.6565	0.00175655369557927	32.2683627814266
ebi-a-GCST90017047	rs11221428	T	C	0.1551	-0.0726779	0.0158263	6.48649e-06	0.0203	0.0337	0.545801	0.00138436893003094	25.4217505204749
ebi-a-GCST90017047	rs114398731	G	C	0.0358000000000001	-0.131039	0.0293815	7.95848e-06	0.0102	0.0622	0.8701	0.00118544467412981	21.764485027053
ebi-a-GCST90017047	rs16843578	C	T	0.0825	-0.0875276	0.0196779	5.08124e-06	-0.0175	0.0633	0.782699	0.00115979186382094	21.2929585988881
ebi-a-GCST90017047	rs28603357	T	C	0.0636	-0.214911	0.0474739	8.52236e-06	-0.1264	0.1021	0.2159	0.00550130604870934	101.441008354077
ebi-a-GCST90017047	rs34302036	G	A	0.5855	-0.0550261	0.0120835	5.87665e-06	0.0463	0.0284	0.1031	0.00146966684268987	26.9904174828918
ebi-a-GCST90017047	rs61841503	G	A	0.1372	0.092888	0.0171454	3.99595e-08	-0.0184	0.0419	0.6601	0.00204274176117086	37.5364757429185
ebi-a-GCST90017047	rs62504452	A	G	0.166	-0.0710048	0.0156654	4.65833e-06	-0.0202	0.0409	0.621901	0.0013959811412403	25.6352885474271
ebi-a-GCST90017047	rs7109293	A	G	0.0924	0.0919112	0.0205738	6.98361e-06	0.0193	0.044	0.661601	0.00141688083747771	26.0196275092824
ebi-a-GCST90017047	rs75200530	T	G	0.0467	-0.190644	0.0421065	5.06559e-06	0.131	0.0836	0.1172	0.00323610610255361	59.5363797504625
ebi-a-GCST90017047	rs75987356	G	A	0.0686	-0.129578	0.0280454	6.70795e-06	0.0493	0.0534	0.3562	0.00214562040087484	39.4309908496365
ebi-a-GCST90017047	rs77702691	A	G	0.1024	-0.094406	0.0208544	7.3697e-06	0.041	0.0501	0.4129	0.00163837001105277	30.0937339338836
ebi-a-GCST90017047	rs9389266	T	G	0.169	0.0722815	0.0162353	9.38469e-06	-0.0525	0.037	0.1564	0.0014674794800127	26.9501875516874
ebi-a-GCST90017047	rs9567264	C	T	0.3201	0.0580018	0.0127495	5.75692e-06	0.0115	0.0299	0.7004	0.0014643458269197	26.8925537729462
ebi-a-GCST90017048	rs116270582	T	A	0.0487	-0.153844	0.0329324	1.19525e-06	-0.0138	0.0693	0.8424	0.00219299468953374	40.3035220264433
ebi-a-GCST90017048	rs12740451	T	C	0.1252	0.0697527	0.0153607	7.3426e-06	0.0125	0.0414	0.7625	0.00106577405816924	19.5650165658111
ebi-a-GCST90017048	rs16910295	T	C	0.0606	-0.0980434	0.020957	2.91112e-06	0.1099	0.0625	0.0790096	0.00109443482212704	20.0917348624361
ebi-a-GCST90017048	rs2034589	G	C	0.2276	0.0629765	0.0123489	5.01164e-07	-3e-04	0.037	0.9942	0.00139444554611188	25.6070500615069
ebi-a-GCST90017048	rs2160994	C	T	0.6203	-0.0550687	0.0112481	9.6984e-07	-0.0021	0.0297	0.9443	0.00142850584756918	26.2334148191946
ebi-a-GCST90017048	rs2943022	T	C	0.4602	0.0493786	0.0106763	4.11405e-06	-0.0279	0.0287	0.3309	0.00121139851015525	22.2415692831201
ebi-a-GCST90017048	rs302266	T	C	0.1203	-0.0777312	0.0172985	8.12587e-06	0.0055	0.042	0.8954	0.0012788539805722	23.4816539022963
ebi-a-GCST90017048	rs329182	T	C	0.1571	0.0690327	0.0152884	5.90147e-06	0.0672	0.0383	0.0792501	0.00126209473245355	23.1735404070133
ebi-a-GCST90017048	rs55858165	A	C	0.0775	0.179284	0.0404954	9.98964e-06	0.0241	0.0759	0.750699	0.0045960118453998	84.6708132817441
ebi-a-GCST90017048	rs57466170	C	T	0.0865	0.0741405	0.0171601	8.30099e-06	0.0626	0.0538	0.245	0.000868691707847279	15.9439188886325
ebi-a-GCST90017048	rs6445851	A	G	0.5994	0.0497336	0.0108158	3.5272e-06	0.0182	0.0291	0.532	0.00118783870766305	21.8084911911176
ebi-a-GCST90017048	rs6930661	C	T	0.0755	-0.0961587	0.0204975	2.47942e-06	0.0509	0.0592	0.3894	0.00129080616051453	23.7013972811388
ebi-a-GCST90017048	rs75326254	C	T	0.0636	-0.104628	0.0230897	7.50205e-06	-0.0014	0.0601	0.9815	0.00130390023547971	23.9421406810989
ebi-a-GCST90017048	rs75820970	C	G	0.0626	-0.232125	0.0481562	1.47798e-07	-0.1112	0.0424	0.00869801	0.00632372698114875	116.70250012914
ebi-a-GCST90017048	rs78753150	A	C	0.0586	0.0968739	0.0214067	9.98321e-06	0.0766	0.0464	0.0990604	0.0010354171973277	19.0071609058697
ebi-a-GCST90017048	rs9300744	C	T	0.2386	-0.0588452	0.0126228	4.75116e-06	0.0646	0.0368	0.0789496	0.00125815860997556	23.1011775351482
ebi-a-GCST90017049	rs10827477	A	G	0.3151	-0.0547387	0.0115163	2.1918e-06	0.0577	0.0295	0.0502296	0.00129328584173116	23.7469874082649
ebi-a-GCST90017049	rs113753996	T	C	0.1372	0.0820689	0.0174463	3.98896e-06	-0.0801	0.0364	0.0275797	0.00159459893010805	29.2884585249499
ebi-a-GCST90017049	rs1223978	C	T	0.5199	-0.0484169	0.0108254	8.16188e-06	0.0057	0.0284	0.8411	0.00117024145252623	21.4850304296436
ebi-a-GCST90017049	rs1492620	T	C	0.0805	-0.0830505	0.0180073	3.52574e-06	-0.0179	0.0416	0.667899	0.00102108550816623	18.7438050764839
ebi-a-GCST90017049	rs243585	C	G	0.3012	-0.0585939	0.0121017	1.32681e-06	0.0354	0.0317	0.2649	0.00144524897679478	26.5413345730973
ebi-a-GCST90017049	rs2482038	C	A	0.4384	0.0518991	0.0108777	1.70314e-06	0.0338	0.0287	0.239	0.00132631686985124	24.3543002786451
ebi-a-GCST90017049	rs2791343	T	C	0.34	0.051717	0.0113369	5.53962e-06	0.0109	0.0288	0.703701	0.0012003820623432	22.0390615534092
ebi-a-GCST90017049	rs2801960	G	C	0.6819	-0.0520975	0.0115111	6.20869e-06	-0.0035	0.0309	0.9094	0.00117746531243601	21.6178131245365
ebi-a-GCST90017049	rs2833828	G	A	0.4533	0.0489617	0.0108702	6.81648e-06	0.027	0.0287	0.347	0.0011881677647718	21.814539803383
ebi-a-GCST90017049	rs4955951	A	G	0.0924	-0.0713749	0.0165826	9.9552e-06	0.0595	0.0441	0.1768	0.000854451624229725	15.6823336806098
ebi-a-GCST90017049	rs6121460	G	A	0.0805	0.0932955	0.0199206	2.64107e-06	0.0102	0.0516	0.8441	0.00128854325738465	23.6597929205586
ebi-a-GCST90017049	rs73002572	G	C	0.0547	0.181548	0.0414078	8.82226e-06	1e-04	0.0435	0.9979	0.00340855195191273	62.719809423008
ebi-a-GCST90017049	rs79968837	A	G	0.0686	-0.0950311	0.0193507	1.14623e-06	-0.1306	0.0648	0.0436596	0.00115404264536263	21.1872850611599
ebi-a-GCST90017049	rs8053158	G	A	0.8797	0.0740543	0.0159151	5.89807e-06	0.0027	0.0437	0.9506	0.00116072884521692	21.3101809052613
ebi-a-GCST90017050	rs10829821	T	C	0.0855	-0.097606	0.0216072	3.47144e-06	0.0593	0.0494	0.2298	0.00148981674322006	27.3610223463727
ebi-a-GCST90017050	rs116969552	A	G	0.0358	-0.166823	0.0376681	9.15946e-06	-0.0702	0.0844	0.4057	0.00192128593411844	35.3003635518254
ebi-a-GCST90017050	rs11992182	A	C	0.2883	0.0625299	0.0137876	4.64836e-06	0.0274	0.0338	0.4173	0.00160452715749375	29.4711062043868
ebi-a-GCST90017050	rs1871858	C	G	0.0795	-0.105422	0.0237274	9.11612e-06	-0.0584	0.0444	0.1882	0.0016266099306752	29.8773717382938
ebi-a-GCST90017050	rs2548459	C	T	0.4702	0.0554866	0.0122755	6.40206e-06	0.0126	0.0286	0.6582	0.00153391326078248	28.1721149569458
ebi-a-GCST90017050	rs35362464	C	A	0.1511	0.0720077	0.0165387	8.99146e-06	0.0155	0.0405	0.702999	0.00133017527879882	24.4252441185178
ebi-a-GCST90017050	rs61060922	T	G	0.0447	0.15913	0.0322283	1.08648e-06	-0.0309	0.0779	0.691399	0.00216262601066336	39.7441875974155
ebi-a-GCST90017050	rs663262	C	T	0.9483	0.13498	0.0310715	3.39414e-06	-0.0126	0.0795	0.8739	0.00178650870593369	32.8196292027081
ebi-a-GCST90017050	rs67479537	T	C	0.0795	0.118994	0.026487	9.30208e-06	-0.0448	0.0665	0.5006	0.00207238788340294	38.0823704489328
ebi-a-GCST90017050	rs71414120	T	G	0.0765	0.200894	0.0406434	1.07696e-06	-0.0973	0.0642	0.1296	0.00570246019925024	105.17145114812
ebi-a-GCST90017050	rs72991535	T	G	0.0596	0.135604	0.0295174	4.9537e-06	0.0645	0.0767	0.4007	0.00206126522579199	37.8775574024853
ebi-a-GCST90017050	rs73176030	T	C	0.3181	0.058665	0.013208	7.28887e-06	-0.0367	0.0318	0.2487	0.00149304365161254	27.4203742990427
ebi-a-GCST90017050	rs77193512	A	G	0.167	0.0736533	0.0153163	1.29587e-06	0.0059	0.0326	0.8565	0.00150930109855682	27.719400466911
ebi-a-GCST90017050	rs792058	G	A	0.4274	0.0554234	0.0125423	8.57946e-06	0.0213	0.0286	0.4559	0.00150349568527495	27.6126193305947
ebi-a-GCST90017050	rs79968172	G	A	0.0557	0.11614	0.0243083	1.66054e-06	-0.0454	0.0599	0.449	0.00141892298519199	26.0571828381091
ebi-a-GCST90017050	rs9555756	A	C	0.1243	-0.0804138	0.0176692	7.10133e-06	-0.0177	0.0509	0.7278	0.00140772442141514	25.8512418644073
ebi-a-GCST90017051	rs113048721	C	G	0.2386	0.0600735	0.0132737	4.10355e-06	0.0381	0.04	0.3413	0.00131123091035955	24.076922839627
ebi-a-GCST90017051	rs12040548	G	T	0.3111	0.0570422	0.0122359	3.14869e-06	-0.034	0.0317	0.2827	0.00139469333517449	25.6116067176219
ebi-a-GCST90017051	rs12419854	T	A	0.1779	-0.0727975	0.0155594	3.17995e-06	-0.0396	0.0317	0.2127	0.00155011358416183	28.4701148180817
ebi-a-GCST90017051	rs57665991	C	G	0.2386	-0.0641507	0.0123339	2.07272e-07	-1e-04	0.0329	0.9985	0.00149525790411842	27.461100873861
ebi-a-GCST90017051	rs6082461	C	A	0.7932	-0.0586425	0.0131004	4.86598e-06	0.0347	0.0347	0.3171	0.00112820543786828	20.7123991609932
ebi-a-GCST90017051	rs7137760	C	T	0.4145	0.050797	0.0112182	7.06903e-06	0.0087	0.0283	0.758501	0.00125244181357682	22.9960792285458
ebi-a-GCST90017051	rs73592673	A	T	0.1471	-0.081629	0.0169515	2.13974e-06	-0.0476	0.0422	0.2595	0.0016719748296735	30.712024157913
ebi-a-GCST90017051	rs74303178	T	C	0.3201	0.0532742	0.0119274	7.91571e-06	-0.0388	0.0303	0.2006	0.00123536298517549	22.6821070576329
ebi-a-GCST90017051	rs78191726	T	C	0.0905	0.0944998	0.0210206	7.58281e-06	-0.0427	0.0541	0.4291	0.00147008706726448	26.9981462651606
ebi-a-GCST90017051	rs79082720	C	G	0.0954	0.0928576	0.0204871	6.46934e-06	-0.031	0.0666	0.6413	0.00148822934302278	27.3318257173827
ebi-a-GCST90017051	rs918449	G	A	0.9304	0.0950908	0.0197177	2.55994e-06	0.0283	0.0538	0.5986	0.00117107831528054	21.5004128128292
ebi-a-GCST90017051	rs9522712	T	C	0.1451	0.0699728	0.0154939	4.65961e-06	0.0857	0.0394	0.0295801	0.00121470615128853	22.3023722310665
ebi-a-GCST90017051	rs9809789	C	T	0.168	-0.0717454	0.0159673	8.71967e-06	0.0692	0.0365	0.0575599	0.00143896664164012	26.4257961134826
ebi-a-GCST90017052	rs11241747	T	C	0.6093	-0.0533858	0.0120035	6.58977e-06	-0.0513	0.0311	0.0996208	0.00135692578509117	24.9171157238176
ebi-a-GCST90017052	rs114244418	C	G	0.0408	-0.175266	0.0372779	3.59153e-06	-0.0477	0.0713	0.5038	0.00240433334215506	44.1969289784032
ebi-a-GCST90017052	rs11586410	G	A	0.1342	-0.0863422	0.0169937	3.66277e-07	-0.0391	0.0389	0.3151	0.00173239257446756	31.8237462522853
ebi-a-GCST90017052	rs12642039	C	T	0.6342	0.0553003	0.0119397	3.43005e-06	-0.0199	0.0293	0.497	0.00141891019494685	26.0569476235676
ebi-a-GCST90017052	rs12731	A	G	0.4513	-0.0527684	0.0115053	4.87237e-06	-0.019	0.0289	0.5124	0.00137904405851358	25.3238326259435
ebi-a-GCST90017052	rs13087692	G	T	0.6948	-0.0574623	0.012594	8.69221e-06	0.0323	0.0307	0.2936	0.00140036208956134	25.71585150192
ebi-a-GCST90017052	rs136761	A	G	0.5706	0.0587521	0.0119155	8.15192e-07	0.0319	0.0293	0.277	0.00169149450725438	31.0711830094251
ebi-a-GCST90017052	rs147475196	A	G	0.0775	-0.133769	0.0295196	4.72498e-06	0.081	0.0459	0.0779597	0.00255863910980599	47.0406841297887
ebi-a-GCST90017052	rs34576931	G	C	0.0915	-0.0873312	0.0194886	4.71639e-06	-0.0229	0.056	0.681999	0.00126798722159611	23.2818707842789
ebi-a-GCST90017052	rs35559912	T	C	0.0656	-0.0925071	0.0203674	4.89024e-06	-0.0151	0.0433	0.7279	0.00104909978445321	19.2585960362534
ebi-a-GCST90017052	rs4814689	C	T	0.0666	-0.1083	0.0230708	4.55187e-06	-0.087	0.0673	0.1958	0.0014582397573432	26.7802526993575
ebi-a-GCST90017052	rs5994253	A	G	0.1461	-0.0811302	0.0157621	2.35185e-07	0.0101	0.0408	0.8041	0.00164229933994157	30.166026941984
ebi-a-GCST90017052	rs62027366	T	C	0.2296	0.0615389	0.0137612	6.58461e-06	0.0326	0.0353	0.3563	0.00133973101522329	24.6009460075348
ebi-a-GCST90017052	rs6681678	T	C	0.9503	0.100174	0.024	9.0494e-06	-0.0189	0.0788	0.8105	0.00094788826160151	17.3988671231597
ebi-a-GCST90017052	rs73158814	C	G	0.0736	-0.109257	0.0227458	2.19796e-06	-0.0405	0.0763	0.595899	0.0016278144493213	29.8995322622985
ebi-a-GCST90017052	rs7573569	T	C	0.0716	0.107739	0.0233638	3.23139e-06	-0.052	0.0589	0.3776	0.00154320645148753	28.3430590990349
ebi-a-GCST90017053	rs10916131	C	T	0.1382	-0.069333	0.0146753	2.87495e-06	-0.0462	0.0384	0.2291	0.00114505016329843	21.0220011404053
ebi-a-GCST90017053	rs10927423	C	A	0.1829	-0.0713617	0.0147712	8.49513e-07	-0.0033	0.0369	0.9295	0.00152212138080489	27.9552131087779
ebi-a-GCST90017053	rs10964441	G	A	0.0527	-0.14906	0.034486	7.45109e-06	0.0396	0.0456	0.3845	0.00221845376497311	40.7724569527109
ebi-a-GCST90017053	rs113147300	A	G	0.1322	-0.075842	0.0164562	7.69148e-06	0.0081	0.0413	0.8441	0.00131977728939681	24.2340594943092
ebi-a-GCST90017053	rs11607472	A	G	0.1074	-0.0780229	0.0176325	7.18671e-06	0.0591	0.0559	0.2903	0.00116717327883213	21.4286345168336
ebi-a-GCST90017053	rs116974815	C	A	0.0577	-0.189731	0.0396566	2.02516e-06	-0.0236	0.0565	0.675499	0.00391445758268549	72.0654201817665
ebi-a-GCST90017053	rs11750293	G	T	0.2813	-0.0578304	0.0120512	1.76137e-06	-0.0484	0.0292	0.0972904	0.00135225864057666	24.8312972872081
ebi-a-GCST90017053	rs12463378	A	G	0.4175	-0.0522061	0.0112086	2.95522e-06	0.0196	0.0306	0.5223	0.00132563788461398	24.34181596147
ebi-a-GCST90017053	rs15256	C	T	0.0865	0.0732376	0.016834	9.45649e-06	-0.0658	0.0435	0.1301	0.000847662289478988	15.5576186711273
ebi-a-GCST90017053	rs362417	G	C	0.2664	-0.054863	0.0120984	7.8001e-06	-0.018	0.0345	0.601501	0.00117647483654478	21.5996069466101
ebi-a-GCST90017053	rs55793120	T	C	0.0507	0.137396	0.027414	4.80673e-07	0.0834	0.0595	0.1613	0.00181714513004056	33.3834700046266
ebi-a-GCST90017053	rs56030423	G	A	0.0885	-0.0982874	0.0216344	6.30391e-06	0.0431	0.0552	0.435	0.00155856756136144	28.6256269137776
ebi-a-GCST90017053	rs57079348	T	G	0.1213	-0.0765729	0.0172819	7.21822e-06	0.0125	0.0611	0.8379	0.0012499182617334	22.9496863156941
ebi-a-GCST90017053	rs6542556	G	A	0.6551	-0.050974	0.011406	7.86122e-06	-0.0363	0.029	0.2108	0.00117416253453331	21.5571041022618
ebi-a-GCST90017053	rs6793778	T	C	0.7376	0.0558706	0.0125258	9.81296e-06	0.0656	0.032	0.0405602	0.00120831844500169	22.1849501288832
ebi-a-GCST90017053	rs7120052	A	C	0.1759	0.0624796	0.0135523	1.96897e-06	-0.0292	0.0359	0.4162	0.00113175450065843	20.777629208444
ebi-a-GCST90017053	rs7155595	C	A	0.3091	0.0569929	0.0116986	1.14932e-06	0.011	0.0308	0.7217	0.00138734893577166	25.4765496482224
ebi-a-GCST90017053	rs7249614	G	A	0.6153	0.0492778	0.0110807	9.07382e-06	0.0072	0.0291	0.8034	0.00114958666710705	21.1053827680434
ebi-a-GCST90017053	rs72874194	G	C	0.0994	-0.0770289	0.016725	3.46665e-06	0.0049	0.041	0.9055	0.00106232087287496	19.5015570779185
ebi-a-GCST90017053	rs7342369	A	C	0.6769	0.0527803	0.0116023	5.66122e-06	-0.0336	0.0324	0.3006	0.00121852705579624	22.3726107807365
ebi-a-GCST90017053	rs76847269	A	G	0.0567	0.163508	0.0356151	5.1719e-06	0.1506	0.0889	0.0901301	0.00285983450453661	52.5940554386694
ebi-a-GCST90017053	rs77564310	A	C	0.1789	-0.0713093	0.0140855	3.28617e-07	-0.0241	0.0346	0.4855	0.00149392479322527	27.4365810468321
ebi-a-GCST90017053	rs79016051	C	T	0.0905	-0.0887747	0.0189424	2.33744e-06	-0.0027	0.0423	0.9489	0.00129735761394434	23.8218493821854
ebi-a-GCST90017053	rs882348	A	G	0.1064	-0.0799946	0.0178618	5.44854e-06	-0.0573	0.0437	0.1898	0.00121684742096389	22.3417344876269
ebi-a-GCST90017054	rs10490280	C	T	0.2177	-0.0672094	0.0143309	4.15547e-06	0.021	0.036	0.5597	0.00153858605403969	28.2580685291329
ebi-a-GCST90017054	rs11243416	T	C	0.1014	-0.0925653	0.0191203	1.66882e-06	-0.0477	0.056	0.3939	0.00156145973953549	28.6788295413075
ebi-a-GCST90017054	rs11613919	G	T	0.2127	0.0727604	0.0155716	1.6251e-06	0.0309	0.0339	0.3633	0.00177307821095336	32.5724617546771
ebi-a-GCST90017054	rs139730	G	C	0.2863	-0.0577655	0.0130645	9.7212e-06	-0.0077	0.0328	0.815	0.00136365375925638	25.0408296587425
ebi-a-GCST90017054	rs16959793	A	C	0.2803	-0.062527	0.0131259	2.21707e-06	0.0032	0.0286	0.9121	0.00157739253139262	28.9719243377484
ebi-a-GCST90017054	rs2523124	C	T	0.6024	0.0546625	0.0120823	5.78376e-06	0.0077	0.0287	0.789	0.0014313317840178	26.2853853628434
ebi-a-GCST90017054	rs3013089	G	A	0.3847	-0.0551473	0.0120346	4.38137e-06	0.0071	0.0291	0.8071	0.00143975171897301	26.4402343954479
ebi-a-GCST90017054	rs4452755	A	C	0.3052	-0.0634463	0.0134741	3.29337e-06	0.0139	0.0299	0.641899	0.00170720995894619	31.3603549374205
ebi-a-GCST90017054	rs4532474	G	A	0.1491	0.0769231	0.017045	4.82125e-06	-0.035	0.0383	0.3606	0.00150141143339083	27.5742832095996
ebi-a-GCST90017054	rs4629039	A	T	0.66	-0.0553742	0.0122659	6.5435e-06	0.0305	0.029	0.2925	0.00137615634910723	25.2707316076769
ebi-a-GCST90017054	rs646327	G	A	0.4682	0.0586696	0.0118369	7.83177e-07	0.0108	0.0286	0.704099	0.00171409935924993	31.4871261126194
ebi-a-GCST90017054	rs6759615	A	G	0.0696	0.102523	0.0200204	7.86231e-07	0.0096	0.0475	0.8398	0.00136129280408288	24.9974162441256
ebi-a-GCST90017054	rs73165080	T	A	0.0547	0.117283	0.025971	7.21157e-06	0.0107	0.0711	0.8809	0.00142251584488165	26.1232563094598
ebi-a-GCST90017054	rs73341549	T	C	0.0507	-0.169857	0.0318768	1.50952e-07	0.0699	0.0612	0.2531	0.0027772075328483	51.0702644605365
ebi-a-GCST90017054	rs78720113	A	G	0.0696	-0.115348	0.0249601	7.59259e-06	0.0085	0.0526	0.8714	0.00172317376724969	31.6541060690288
ebi-a-GCST90017055	rs10976229	T	G	0.1412	0.095976	0.0214554	7.04482e-06	-0.036	0.0418	0.3893	0.00223399408986151	41.0587085320784
ebi-a-GCST90017055	rs11961899	G	A	0.2714	-0.0707825	0.0161381	9.18015e-06	0.0286	0.0315	0.3628	0.00198143943033796	36.4077760766266
ebi-a-GCST90017055	rs12125734	G	T	0.0865	0.133972	0.0257416	2.09426e-07	-0.0552	0.0483	0.2531	0.00283649966350783	52.1636931274099
ebi-a-GCST90017055	rs2248146	T	C	0.3221	0.0689452	0.0153649	8.19993e-06	-0.0037	0.0295	0.9012	0.00207584262728869	38.1459871654379
ebi-a-GCST90017055	rs3800154	A	C	0.2207	-0.0797959	0.0177639	6.11575e-06	0.0148	0.032	0.643101	0.00219027254773419	40.2533838619758
ebi-a-GCST90017055	rs511258	G	A	0.2634	-0.0757474	0.0162475	4.52054e-06	-0.0114	0.0361	0.751299	0.00222644997531552	40.9197454135019
ebi-a-GCST90017055	rs550351	A	C	0.4404	0.078587	0.018003	9.43127e-06	0.0367	0.0284	0.1969	0.00304408259690052	55.9928334718847
ebi-a-GCST90017055	rs6769553	A	G	0.2843	0.0849743	0.0157451	7.91061e-08	0.0046	0.032	0.8868	0.00293841453675406	54.0434478277092
ebi-a-GCST90017055	rs7123615	C	G	0.169	-0.0786157	0.0179592	7.09186e-06	0.0128	0.0357	0.7193	0.00173594633625274	31.8891417529951
ebi-a-GCST90017055	rs7569771	A	G	0.2167	-0.075914	0.0170308	8.1197e-06	-0.0546	0.0326	0.0943996	0.00195641410195066	35.947049115384
ebi-a-GCST90017055	rs872501	G	A	0.1272	0.116125	0.025946	5.80805e-06	3e-04	0.0526	0.9958	0.00299421718458	55.0728548191314
ebi-a-GCST90017055	rs9818949	T	G	0.7813	-0.0859927	0.0188671	5.38828e-06	0.0133	0.0353	0.706601	0.00252708455420889	46.459082585086
ebi-a-GCST90017056	rs10873449	C	T	0.831	-0.0654843	0.0143973	4.11169e-06	-0.0329	0.0356	0.3556	0.00120445922695102	22.1140087256823
ebi-a-GCST90017056	rs10937802	A	G	0.9026	-0.0755811	0.0168226	8.17354e-06	-0.0061	0.0435	0.8892	0.00100440923772441	18.4373752714323
ebi-a-GCST90017056	rs10950694	C	T	0.5765	-0.0577628	0.011412	4.29804e-07	-0.0089	0.0294	0.7636	0.00162921798703828	29.9253543719193
ebi-a-GCST90017056	rs114279581	A	G	0.0477	-0.146604	0.0316034	3.21855e-06	-0.0255	0.0536	0.6346	0.00195260231054857	35.876874438764
ebi-a-GCST90017056	rs12288512	A	G	0.1799	0.066635	0.0144356	3.10277e-06	0.0347	0.033	0.2935	0.00131018545864274	24.0577009905967
ebi-a-GCST90017056	rs12458218	T	C	0.1769	0.0677322	0.0144525	2.41024e-06	0.0377	0.0366	0.303	0.00133598257716253	24.5320228551234
ebi-a-GCST90017056	rs2893871	G	A	0.1521	-0.073644	0.015548	3.53843e-06	0.078	0.0451	0.0840698	0.00139887395283419	25.6884855003275
ebi-a-GCST90017056	rs34781347	G	A	0.0596	0.188685	0.0386484	6.04728e-07	0.007	0.054	0.8969	0.00399083367535625	73.4771429953175
ebi-a-GCST90017056	rs35166120	G	C	0.8151	0.0686153	0.0146252	3.75405e-06	7e-04	0.0338	0.9832	0.001419122000643	26.0608427631117
ebi-a-GCST90017056	rs394449	A	T	0.1789	0.0692909	0.0148712	2.59896e-06	-0.0454	0.042	0.2802	0.00141055099933724	25.9032220415832
ebi-a-GCST90017056	rs55793120	T	C	0.0507	0.121548	0.0279546	7.37038e-06	0.0834	0.0595	0.1613	0.00142212270498506	26.1160263580639
ebi-a-GCST90017056	rs60081663	C	G	0.0527	0.158082	0.0319586	9.28111e-07	-0.1496	0.0828	0.0708207	0.00249512893076364	45.8701262113113
ebi-a-GCST90017056	rs72776570	C	A	0.0825	0.087067	0.0197179	5.3571e-06	0.0296	0.0476	0.5339	0.00114761754255349	21.0691898672449
ebi-a-GCST90017056	rs7449320	C	A	0.2207	0.0599163	0.0130836	4.80773e-06	-5e-04	0.0335	0.9871	0.00123488631638552	22.6733442724665
ebi-a-GCST90017056	rs7555878	G	A	0.7197	-0.0586677	0.0125277	2.81022e-06	0.0483	0.0327	0.1399	0.00138868172799085	25.5010583817154
ebi-a-GCST90017056	rs7586445	G	A	0.1262	0.0782349	0.0176458	8.81455e-06	0.0309	0.0419	0.4605	0.00134990266431532	24.7879764136181
ebi-a-GCST90017056	rs898577	C	T	0.9453	0.123012	0.0286671	7.46311e-06	0.0045	0.0612	0.9411	0.00156488323917252	28.7418064110618
ebi-a-GCST90017057	rs113006825	T	C	0.1799	-0.0928893	0.0208035	7.97701e-06	-0.0256	0.0345	0.4583	0.00254600557989403	46.8078233034099
ebi-a-GCST90017057	rs12508214	C	T	0.3509	-0.0774649	0.0168937	4.75488e-06	-0.0081	0.03	0.788301	0.00273359959954645	50.2661570031373
ebi-a-GCST90017057	rs138460696	A	G	0.1064	0.139274	0.0315794	9.80844e-06	0.0071	0.0533	0.8946	0.00368854326125777	67.890924938628
ebi-a-GCST90017057	rs1550196	A	G	0.8827	-0.130842	0.0262478	1.13287e-06	-0.0371	0.0469	0.4291	0.00354515707573825	65.2423849575583
ebi-a-GCST90017057	rs2058609	G	A	0.6859	-0.0816464	0.017472	3.12486e-06	-0.0596	0.0314	0.0579602	0.00287231995605023	52.8243317362602
ebi-a-GCST90017057	rs2192926	A	G	0.2366	-0.089048	0.0192989	4.87742e-06	0.0156	0.0298	0.600999	0.00286447628485771	52.6796657649987
ebi-a-GCST90017057	rs4079028	C	T	0.1938	0.0915623	0.019936	3.28246e-06	-0.0138	0.0329	0.676299	0.00261975060306042	48.1671725382267
ebi-a-GCST90017057	rs4708333	T	G	0.3022	-0.084033	0.0174757	1.56246e-06	0.0238	0.0298	0.4246	0.00297820890098018	54.7775337648066
ebi-a-GCST90017057	rs61779334	G	C	0.1044	-0.138137	0.0292072	1.94241e-06	0.1138	0.0477	0.0169001	0.00356832677854639	65.6703095892463
ebi-a-GCST90017057	rs6952765	G	A	0.4612	0.0732099	0.0166777	8.13055e-06	-0.0034	0.0302	0.9094	0.00266370734720967	48.9775271320005
ebi-a-GCST90017057	rs758191	T	G	0.0636	0.17702	0.0375113	9.0099e-06	-0.0239	0.0471	0.611499	0.00373244304333043	68.7019667062895
ebi-a-GCST90017057	rs78410648	A	G	0.0974	0.120989	0.0277317	9.67208e-06	-0.0046	0.0448	0.9179	0.00257380746486524	47.3202745666179
ebi-a-GCST90017057	rs8009993	G	C	0.1292	-0.135936	0.0244857	4.42181e-08	-0.0226	0.0394	0.5665	0.00415795612653453	76.5669615151122
ebi-a-GCST90017057	rs9558661	T	C	0.1869	-0.0897823	0.0200739	7.00842e-06	-0.0276	0.0351	0.4324	0.00244999225590288	45.0383014785885
ebi-a-GCST90017058	rs12597105	A	G	0.7227	-0.0670855	0.0144415	4.87304e-06	-8e-04	0.036	0.9822	0.001803828489922	33.1383828072073
ebi-a-GCST90017058	rs2820282	C	A	0.5477	0.0592304	0.0125917	2.85384e-06	-0.0177	0.0289	0.5406	0.00173815561400771	31.9297966048963
ebi-a-GCST90017058	rs35506912	G	C	0.2495	-0.0693743	0.0147926	3.20915e-06	-0.0837	0.0351	0.0172401	0.00180238875953675	33.1118855627303
ebi-a-GCST90017058	rs682403	A	G	0.4761	-0.0588161	0.0124671	2.36537e-06	-0.0354	0.0282	0.2087	0.00172571479769174	31.7008646112304
ebi-a-GCST90017058	rs6958419	C	T	0.4891	-0.0585718	0.0124994	2.84165e-06	-0.0219	0.0282	0.4372	0.00171451268519944	31.4947317382695
ebi-a-GCST90017058	rs73218807	G	A	0.0577	-0.166211	0.0367938	6.43028e-06	0.028	0.0519	0.589299	0.0030041009647506	55.255195678241
ebi-a-GCST90017058	rs7441445	T	C	0.5646	0.05695	0.0126502	6.8019e-06	-0.0032	0.0283	0.9105	0.0015945816094782	29.2881398838458
ebi-a-GCST90017058	rs7935775	T	A	0.6998	0.0631351	0.0137953	4.99425e-06	0.0014	0.0322	0.9651	0.00167477460549725	30.7635387090137
ebi-a-GCST90017059	rs10274562	C	T	0.3519	0.110917	0.0244556	6.49606e-06	0.0197	0.0289	0.4954	0.00561161042207444	103.48643749117
ebi-a-GCST90017059	rs12636310	G	A	0.2177	0.132725	0.0282037	2.81235e-06	-0.0334	0.0324	0.3026	0.00600022067359689	110.696248631951
ebi-a-GCST90017059	rs12724320	C	T	0.2753	-0.120881	0.0249229	1.51985e-06	-0.0497	0.029	0.0866004	0.00583056386236331	107.547945271188
ebi-a-GCST90017059	rs1416041	A	C	0.1342	-0.182339	0.0339898	7.04417e-08	0.025	0.0347	0.4714	0.00772608052602984	142.784025565687
ebi-a-GCST90017059	rs2729556	T	C	0.501	0.109097	0.0233699	3.18676e-06	0.0284	0.0282	0.3147	0.00595105390018918	109.783755467823
ebi-a-GCST90017059	rs4490371	T	C	0.331	-0.111816	0.0248963	7.74622e-06	0.0184	0.0287	0.5202	0.00553722296642957	102.10698389464
ebi-a-GCST90017059	rs79113084	C	T	0.1551	-0.152166	0.0317519	2.06125e-06	-0.0529	0.0468	0.2581	0.0060685139198391	111.963862520232
ebi-a-GCST90017059	rs9729514	G	A	0.8976	-0.184934	0.0394616	2.36772e-06	-0.0269	0.0484	0.578901	0.00628704143727526	116.021195943251
ebi-a-GCST90017060	rs11581881	C	T	0.1809	0.0661211	0.0144736	4.72585e-06	0.0099	0.0333	0.766	0.00129564382141493	23.7903402044022
ebi-a-GCST90017060	rs12189346	G	A	0.163	0.0684961	0.014558	1.67954e-06	0.0204	0.036	0.571	0.00128019093348363	23.5062338056211
ebi-a-GCST90017060	rs12336782	T	C	0.0815	-0.0856047	0.0189311	8.603e-06	0.067	0.0529	0.2049	0.00109713983646714	20.1414483064355
ebi-a-GCST90017060	rs12485353	G	A	0.1789	-0.0607903	0.0130847	4.19382e-06	-0.0245	0.0327	0.454099	0.00108568780996846	19.930981883273
ebi-a-GCST90017060	rs12781711	C	T	0.3131	-0.0656129	0.0117477	2.553e-08	-0.0088	0.0325	0.7855	0.00185176148305728	34.0206001132245
ebi-a-GCST90017060	rs16918863	A	C	0.0606	0.111491	0.0240157	4.15499e-06	-0.0669	0.0576	0.2458	0.00141524880645532	25.9896143835141
ebi-a-GCST90017060	rs1729063	C	G	0.672	0.0533411	0.0120757	9.63585e-06	-0.0142	0.0298	0.6321	0.00125428736474614	23.0300079426873
ebi-a-GCST90017060	rs2730183	G	A	0.4642	-0.0488692	0.0109907	8.43782e-06	-0.0011	0.0287	0.9705	0.00118797773233412	21.8110466933336
ebi-a-GCST90017060	rs4385846	T	G	0.7932	-0.0598404	0.0131807	6.46205e-06	-0.0012	0.0357	0.9731	0.00117476827944532	21.5682383907733
ebi-a-GCST90017060	rs75088940	T	C	0.0934	-0.0942968	0.0200712	2.55399e-06	-0.0495	0.0557	0.3747	0.00150586658575524	27.6562280392719
ebi-a-GCST90017060	rs76973485	G	T	0.0368	0.194976	0.0418213	3.34981e-06	0.066	0.0723	0.3611	0.00269498654420632	49.5542111799943
ebi-a-GCST90017060	rs7784330	A	G	0.6113	0.0498329	0.0112066	8.16263e-06	0.0288	0.0293	0.3269	0.00118013381601648	21.6668637166693
ebi-a-GCST90017060	rs9313055	T	C	0.0686	0.105087	0.023446	9.54707e-06	-0.0079	0.0518	0.879	0.00141119923744958	25.9151430464559
ebi-a-GCST90017060	rs9565219	T	A	0.337	-0.0524592	0.0117701	8.72529e-06	0.0054	0.0286	0.8493	0.00122974977455636	22.5789177848702
ebi-a-GCST90017061	rs10495392	T	C	0.8807	0.082486	0.0187194	9.96323e-06	-0.0181	0.0541	0.7377	0.00142974610916526	26.2562238838119
ebi-a-GCST90017061	rs10791168	G	A	0.8161	0.0664624	0.0150069	9.7618e-06	0.0286	0.0367	0.4348	0.00132588892348217	24.3464317429904
ebi-a-GCST90017061	rs10941294	C	T	0.0686	-0.122057	0.0260017	2.39701e-06	-0.0324	0.0626	0.6046	0.00190377547452011	34.9780249578116
ebi-a-GCST90017061	rs115777838	T	C	0.0537	-0.18835	0.0386643	4.62328e-07	-0.0736	0.0444	0.0971494	0.00360549062406795	66.3567356523965
ebi-a-GCST90017061	rs12638134	T	G	0.3897	0.0582548	0.0119657	1.21143e-06	0.0132	0.0284	0.6417	0.00161423664690308	29.6497333169999
ebi-a-GCST90017061	rs17296933	C	G	0.1272	-0.0829544	0.0185058	7.33719e-06	-0.0845	0.0446	0.0582693	0.00152795546977549	28.0625256943733
ebi-a-GCST90017061	rs34402072	C	T	0.1918	-0.0688023	0.0156083	9.80438e-06	-0.0023	0.0402	0.9539	0.0014675853159054	26.9521340792804
ebi-a-GCST90017061	rs439810	C	G	0.7028	0.0577127	0.0126675	7.0419e-06	-0.002	0.0299	0.9454	0.00139140429223129	25.5511238543396
ebi-a-GCST90017061	rs56105232	G	A	0.0726	0.139276	0.0299132	2.9128e-06	-0.069	0.0586	0.2394	0.00261207882567781	48.0257485461444
ebi-a-GCST90017061	rs61898819	A	T	0.2107	0.0607865	0.0138761	9.91791e-06	0.0121	0.036	0.7362	0.00122899724734073	22.5650839477921
ebi-a-GCST90017061	rs62478832	T	A	0.2883	-0.058129	0.012903	6.04422e-06	0.0392	0.0297	0.1878	0.00138661951310035	25.4631363129104
ebi-a-GCST90017061	rs72809222	T	C	0.2515	0.0671775	0.0139838	2.4119e-06	8e-04	0.0345	0.9816	0.00169905510692885	31.2103005714359
ebi-a-GCST90017061	rs73186226	G	A	0.0875	-0.0993852	0.0216819	6.71754e-06	-0.0533	0.0544	0.3268	0.00157730018352795	28.9702255075454
ebi-a-GCST90017061	rs74060145	C	G	0.0646	-0.115767	0.0254199	8.70502e-06	-0.0037	0.0523	0.9436	0.00161968081257935	29.749892070443
ebi-a-GCST90017061	rs77627087	C	G	0.1859	0.067562	0.0150103	7.4266e-06	-0.013	0.0371	0.726501	0.00138163120890667	25.3714070367063
ebi-a-GCST90017061	rs79640386	T	A	0.0646	-0.110863	0.0248098	8.73756e-06	-0.0297	0.0416	0.4746	0.0014853648157592	27.2791394653582
ebi-a-GCST90017061	rs853612	A	G	0.4026	-0.0528257	0.0119367	9.75461e-06	0.0247	0.0288	0.3906	0.00134233064710098	24.6487461739397
ebi-a-GCST90017061	rs995642	C	T	0.326	0.060048	0.0126417	1.90222e-06	0.0459	0.033	0.1644	0.00158454503296819	29.1035026250973
ebi-a-GCST90017062	rs10167839	A	G	0.3439	0.0519509	0.0116306	8.09245e-06	-0.0387	0.0294	0.1887	0.00121791887367786	22.3614307140137
ebi-a-GCST90017062	rs10995816	C	G	0.1123	-0.0762002	0.0174689	8.38262e-06	0.0041	0.0447	0.9273	0.00115767910361654	21.2541248583342
ebi-a-GCST90017062	rs11783695	G	T	0.1511	-0.0734114	0.0161398	4.72683e-06	0.0551	0.0385	0.1527	0.00138254095861531	25.3881362372984
ebi-a-GCST90017062	rs17781867	C	T	0.0924	0.0999271	0.0211728	1.96336e-06	-0.0078	0.0562	0.89	0.00167480026843825	30.7640108963281
ebi-a-GCST90017062	rs3000856	A	T	0.8658	0.0709997	0.0162766	9.27662e-06	0.0155	0.0385	0.687401	0.00117142131012224	21.506717412109
ebi-a-GCST90017062	rs3819978	C	T	0.0586	-0.11504	0.0260137	8.74138e-06	-0.0356	0.0519	0.4922	0.00146015698966733	26.8155137363331
ebi-a-GCST90017062	rs4849717	T	A	0.0527	0.132764	0.0299816	8.82612e-06	0.0306	0.0533	0.5658	0.00175990329928459	32.3300043836615
ebi-a-GCST90017062	rs6105066	T	C	0.2495	-0.0607052	0.013425	5.05918e-06	-0.0277	0.0317	0.3826	0.00138007608692583	25.3428102885005
ebi-a-GCST90017062	rs6493760	T	C	0.6034	-0.0535262	0.0115885	3.38361e-06	0.0581	0.0295	0.0492901	0.00137126324788316	25.180754883407
ebi-a-GCST90017062	rs7117576	A	G	0.0885	0.0829505	0.0170891	6.47978e-07	0.1124	0.049	0.0219402	0.00111011496100881	20.3799122004173
ebi-a-GCST90017062	rs7583465	C	T	0.3767	0.0527654	0.0112619	2.55611e-06	-0.0465	0.0283	0.1008	0.00130743832788695	24.0071919797301
ebi-a-GCST90017062	rs78572139	G	A	0.0706	0.125038	0.0279411	5.23106e-06	0.0068	0.0468	0.8854	0.00205173563665797	37.7020828119153
ebi-a-GCST90017062	rs78613526	G	A	0.0427	0.167497	0.0367639	5.11423e-06	-0.0989	0.064	0.1224	0.00229361222842368	42.1569527471674
ebi-a-GCST90017063	rs12406309	A	C	0.1909	-0.063193	0.0142275	9.78949e-06	0.0116	0.034	0.7323	0.00123360486086458	22.6497868256604
ebi-a-GCST90017063	rs12986628	T	C	0.7873	-0.0665937	0.0140168	2.142e-06	-0.0348	0.0359	0.3318	0.00148526527544591	27.2773086604881
ebi-a-GCST90017063	rs1819812	G	T	0.1163	0.0842356	0.0184893	5.28433e-06	0.042	0.0642	0.5128	0.00145849825099974	26.7850068124222
ebi-a-GCST90017063	rs2368224	T	G	0.0477	0.199648	0.0438453	3.62928e-06	0.0308	0.0656	0.6386	0.00362119645827054	66.6468419598249
ebi-a-GCST90017063	rs2846589	T	G	0.5457	-0.0522093	0.0116382	7.58892e-06	0.0605	0.0289	0.0361901	0.00135151984518711	24.8177125520675
ebi-a-GCST90017063	rs2997412	G	A	0.7197	0.0568439	0.0122325	4.22114e-06	0.0244	0.0316	0.44	0.0013036839824052	23.9381646711966
ebi-a-GCST90017063	rs4400279	A	G	0.3638	0.0546114	0.0120077	5.79923e-06	0.01	0.0301	0.740699	0.00138055265459408	25.351573762402
ebi-a-GCST90017063	rs4799823	C	T	0.1392	0.0837001	0.0182263	5.40132e-06	-0.0253	0.0362	0.4839	0.00167889464152529	30.8393459489526
ebi-a-GCST90017063	rs55707116	C	A	0.1024	0.0865522	0.0189141	8.0059e-06	-0.0469	0.0535	0.3807	0.00137711122685468	25.2882904667709
ebi-a-GCST90017063	rs58681734	A	G	0.1511	0.0723875	0.0160787	4.18177e-06	-4e-04	0.0343	0.99	0.001344244132405	24.6839301282825
ebi-a-GCST90017063	rs61791565	T	C	0.3688	-0.0523503	0.0117119	6.78938e-06	-0.0306	0.0283	0.2799	0.0012759282344488	23.4278642367746
ebi-a-GCST90017063	rs75140805	T	G	0.1581	0.0836825	0.0176445	3.95294e-06	0.0506	0.0369	0.171	0.00186419641086363	34.2494815429836
ebi-a-GCST90017063	rs7635831	G	A	0.2932	0.0618344	0.0129031	1.98052e-06	0.0067	0.0294	0.8204	0.00158471367112932	29.1066049359316
ebi-a-GCST90017063	rs7693984	G	A	0.0825	-0.102822	0.0235087	9.42128e-06	0.0429	0.0696	0.5372	0.00160052370721155	29.3974550666112
ebi-a-GCST90017063	rs78120384	A	G	0.0726	-0.192815	0.0392045	3.31184e-07	0.0108	0.0486	0.8241	0.00500628236814968	92.2671213298021
ebi-a-GCST90017064	rs10931481	A	G	0.6889	-0.0610096	0.0130484	3.38213e-06	-0.0028	0.031	0.928	0.00159544760633177	29.3040713153478
ebi-a-GCST90017064	rs12079579	A	G	0.0726	0.0955324	0.0213436	5.03721e-06	0.0025	0.0509	0.9603	0.00122895246411672	22.5642606907492
ebi-a-GCST90017064	rs12539819	C	T	0.0954	0.110654	0.0240684	4.49376e-06	-0.0761	0.0571	0.1827	0.0021133391049877	38.8364871743102
ebi-a-GCST90017064	rs13188803	T	A	0.1879	0.0709419	0.0156855	7.27562e-06	0.0571	0.0316	0.0707196	0.00153593174930046	28.2092438919893
ebi-a-GCST90017064	rs1391597	C	T	0.3807	0.0590284	0.0124874	1.85964e-06	-0.0209	0.0288	0.4683	0.00164299399310031	30.1788074448243
ebi-a-GCST90017064	rs2047242	A	G	0.2972	-0.067603	0.0133738	2.46371e-07	-0.0132	0.0337	0.6955	0.00190916072461909	35.0771572991116
ebi-a-GCST90017064	rs2105937	G	A	0.666	-0.0580215	0.0127806	5.10352e-06	0.0466	0.0297	0.1163	0.00149771298832148	27.5062572585956
ebi-a-GCST90017064	rs2166943	C	A	0.5616	-0.0566974	0.0123497	5.27716e-06	0.0119	0.0285	0.675499	0.00158290163490804	29.0732703080463
ebi-a-GCST90017064	rs289410	A	G	0.7316	0.0654926	0.0139101	2.27463e-06	0.0137	0.0313	0.663001	0.00168449865186563	30.9424588080596
ebi-a-GCST90017064	rs431418	G	A	0.8807	0.094737	0.0210157	5.53669e-06	-0.0495	0.0482	0.3037	0.0018859826433798	34.6504999557998
ebi-a-GCST90017064	rs71386687	T	G	0.0596	0.121037	0.02386	2.90764e-07	-0.0047	0.0446	0.9159	0.00164219670905771	30.1641387000049
ebi-a-GCST90017064	rs73802842	C	A	0.1431	0.0736808	0.0169665	7.48032e-06	0.0057	0.0331	0.8634	0.00133139964713825	24.4477564635502
ebi-a-GCST90017064	rs9870933	G	A	0.5915	-0.0621643	0.0126072	8.49122e-07	0.0411	0.0289	0.1546	0.00186749264818836	34.3101541430986
ebi-a-GCST90017065	rs11597105	A	G	0.1123	0.114673	0.0250653	6.94864e-06	-0.0233	0.0353	0.5087	0.00262179252296994	48.2048143079465
ebi-a-GCST90017065	rs11864644	T	C	0.0706	-0.139804	0.0318253	5.00876e-06	0.0034	0.0441	0.9392	0.00256493615673445	47.1567533037795
ebi-a-GCST90017065	rs12136548	C	T	0.2913	0.0901946	0.0196476	3.09628e-06	-0.0051	0.0311	0.869	0.00335887612032657	61.8026577658913
ebi-a-GCST90017065	rs12989336	G	A	0.3052	-0.0846861	0.0187936	7.11803e-06	0.0429	0.0314	0.1721	0.00304157549630872	55.9465771895915
ebi-a-GCST90017065	rs13163520	G	A	0.1809	-0.127377	0.0233883	5.61009e-08	0.0139	0.0364	0.7014	0.0048082553186912	88.5997964768037
ebi-a-GCST90017065	rs2909242	A	C	0.6143	0.0909965	0.018351	7.40952e-07	0.0123	0.0299	0.6817	0.00392382406658518	72.2385370432241
ebi-a-GCST90017065	rs3124783	G	A	0.8797	0.11599	0.0249099	2.6652e-06	0.0318	0.0421	0.4499	0.00284754969358318	52.3674852976414
ebi-a-GCST90017065	rs4388134	T	C	0.7545	0.0904997	0.0203544	9.11633e-06	0.0182	0.0315	0.5643	0.00303413580395749	55.8093154150677
ebi-a-GCST90017065	rs62167033	T	C	0.0706	0.185289	0.0396295	3.49526e-06	-0.1283	0.0713	0.0720394	0.00450543407933814	82.9945767413535
ebi-a-GCST90017065	rs78399089	T	C	0.0825	0.144445	0.0326618	6.62995e-06	-0.022	0.0442	0.6186	0.00315860300050969	58.1059955953818
ebi-a-GCST90017065	rs934940	A	C	0.1849	-0.105045	0.0229588	2.73703e-06	0.0553	0.0416	0.1843	0.00332604844649456	61.1966193324787
ebi-a-GCST90017065	rs9872758	T	C	0.4771	0.0849233	0.0176643	1.66027e-06	0.0064	0.0283	0.8213	0.00359841938633889	66.2261240754376
ebi-a-GCST90017066	rs10904297	A	G	0.0298	-0.167804	0.0389812	2.68714e-06	-0.1529	0.0991	0.1227	0.00162821648736819	29.9069289000795
ebi-a-GCST90017066	rs10967781	C	A	0.3181	0.0507994	0.0113322	8.36874e-06	-0.0187	0.0311	0.548001	0.00111951913445679	20.5527510857748
ebi-a-GCST90017066	rs12434631	A	G	0.1402	0.074697	0.0153401	2.77249e-06	0.0276	0.0461	0.5499	0.00134518423807685	24.7012162446068
ebi-a-GCST90017066	rs13154778	T	A	0.1859	0.0563358	0.0129526	7.15748e-06	0.0047	0.0325	0.8859	0.000960629837880416	17.6329687229367
ebi-a-GCST90017066	rs1475330	C	T	0.6988	-0.0523492	0.01182	8.1343e-06	-0.0158	0.0334	0.6362	0.00115360719979624	21.1792814013746
ebi-a-GCST90017066	rs1972694	T	A	0.1839	-0.0614094	0.0137321	8.92833e-06	0.0635	0.0369	0.0851491	0.0011319436591741	20.7811058629469
ebi-a-GCST90017066	rs35866622	T	C	0.4404	-0.0612024	0.0109421	2.21335e-08	0.0122	0.0297	0.6826	0.00184625599157324	33.9192660215921
ebi-a-GCST90017066	rs4073731	T	C	0.1759	0.0651948	0.0142221	4.05247e-06	-0.0012	0.0382	0.9742	0.00123225805009948	22.6250279956056
ebi-a-GCST90017066	rs73130967	A	T	0.1123	0.0770375	0.0168264	3.7074e-06	0.0513	0.0514	0.3178	0.001183260408155	21.724334910139
ebi-a-GCST90017066	rs77034621	T	G	0.0527	-0.151553	0.0335878	6.06876e-06	-0.0422	0.1096	0.7001	0.00229328073926056	42.1508459196513
ebi-a-GCST90017066	rs773123	T	A	0.1123	0.0824005	0.0173862	1.58957e-06	0.0915	0.043	0.0332797	0.00135374125996845	24.8585592826658
ebi-a-GCST90017066	rs8080469	G	A	0.5189	0.0490727	0.0107036	3.49526e-06	-0.0061	0.0281	0.8286	0.00120234452649235	22.0751358455722
ebi-a-GCST90017066	rs8141465	G	A	0.4573	-0.0480778	0.0107442	9.64828e-06	0.0146	0.0294	0.619001	0.00114730844845113	21.063508669147
ebi-a-GCST90017067	rs113379006	T	C	0.168	-0.162759	0.0357025	7.20775e-06	0.0078	0.0367	0.8308	0.00740547004222771	136.814686698051
ebi-a-GCST90017067	rs13417181	T	C	0.2157	0.166509	0.0337521	7.61746e-07	-0.0343	0.0337	0.3091	0.00938075472862005	173.653279031853
ebi-a-GCST90017067	rs2016057	C	A	0.6093	0.125878	0.0256153	1.02698e-06	0.0236	0.0288	0.4125	0.00754404470167401	139.39428848277
ebi-a-GCST90017067	rs2187447	A	C	0.0606	0.243457	0.0527695	3.97805e-06	-0.0139	0.06	0.8168	0.00674835169267993	124.592064409114
ebi-a-GCST90017067	rs2371572	A	C	0.5487	0.127349	0.0250862	4.46355e-07	-0.0138	0.0284	0.6257	0.00803195686506809	148.482631079662
ebi-a-GCST90017067	rs41816	A	G	0.2515	0.132201	0.0291087	8.39363e-06	-0.0268	0.0307	0.3821	0.0065800511600067	121.464218946984
ebi-a-GCST90017067	rs4600608	G	A	0.7614	0.137152	0.0301702	4.94846e-06	-0.0298	0.0347	0.3897	0.00683467074378105	126.196705027268
ebi-a-GCST90017067	rs553697	C	T	0.838	0.153767	0.0339099	6.12774e-06	-0.0084	0.0365	0.8183	0.00641970854494697	118.485256108326
ebi-a-GCST90017067	rs56203279	T	C	0.33	-0.124045	0.0269115	3.71997e-06	-0.0244	0.0298	0.412	0.006804203047455	125.630289482781
ebi-a-GCST90017067	rs72553859	G	C	0.175	-0.150458	0.0332626	5.37688e-06	0.0343	0.0383	0.3706	0.006536609819355	120.657038852268
ebi-a-GCST90017068	rs10036909	C	T	0.0696	0.185519	0.0400881	8.05434e-06	-0.0367	0.0722	0.611	0.00445744226130604	82.1065614447444
ebi-a-GCST90017068	rs11787826	C	A	0.4284	0.081327	0.0171154	2.63463e-06	0.0539	0.0286	0.0599501	0.00323922549904525	59.593955461612
ebi-a-GCST90017068	rs1990708	A	C	0.1262	-0.109619	0.0247785	8.90574e-06	-0.0351	0.0523	0.5028	0.00265016590724209	48.7278793716483
ebi-a-GCST90017068	rs2017373	C	T	0.3738	0.0782258	0.0176841	9.50298e-06	-0.0076	0.0292	0.794301	0.0028647213355331	52.6841853608545
ebi-a-GCST90017068	rs7225245	A	G	0.5417	-0.079173	0.0170421	4.18013e-06	0.0389	0.0287	0.1759	0.003112381973795	57.2530540086941
ebi-a-GCST90017068	rs72887800	T	A	0.3777	-0.0822462	0.0175721	2.41535e-06	-0.034	0.0289	0.2381	0.00317986340303074	58.4983518529726
ebi-a-GCST90017069	rs10409783	G	A	0.7167	-0.0950828	0.0211239	7.69591e-06	-0.0286	0.0315	0.3642	0.00367128330501977	67.5720694579391
ebi-a-GCST90017069	rs112764253	T	A	0.0407999999999999	0.194714	0.0411598	3.39571e-06	-0.027	0.0817	0.740901	0.00296752021412301	54.580353990348
ebi-a-GCST90017069	rs12440440	A	G	0.3091	0.0901934	0.0190582	2.62869e-06	-0.0015	0.0298	0.9596	0.0034745111593949	63.9377380252589
ebi-a-GCST90017069	rs13339230	C	G	0.0885	0.147055	0.0330635	7.42027e-06	0.014	0.0497	0.778501	0.00348890810257489	64.2035972356281
ebi-a-GCST90017069	rs16894137	C	T	0.1431	-0.122792	0.0263047	2.71181e-06	0.0063	0.0416	0.8787	0.00369777020198712	68.0613853266065
ebi-a-GCST90017069	rs35156985	T	C	0.0636	-0.155709	0.0348085	8.05954e-06	0.0253	0.0711	0.7226	0.00288785875085732	53.1109306390337
[truncated: 654 more rows]
