# Supplementary material for: A Mendelian randomization investigation of the causal association between the gut microbiota and sleep disorders
Source: Front Microbiol. 2024 Mar 22;15:1372827. doi: 10.3389/fmicb.2024.1372827 (PMC10995228; doi:10.3389/fmicb.2024.1372827)
Supplement: Supplementary file 5 [file Data_Sheet_5.CSV]

id.exposure	X	id.outcome	outcome	exposure	method	nsnp	b	se	pval	lo_ci	up_ci	or	or_lci95	or_uci95	trait
ebi-a-GCST90016908	1	finn-b-F5_SLEEP	Sleep disorders || id:finn-b-F5_SLEEP	|| id:ebi-a-GCST90016908	Inverse variance weighted	18	-0.0358272713016483	0.115097390910308	0.755589385295528	-0.261418157485852	0.189763614882556	0.964806928936342	0.769958888216945	1.20896378283161	Gut microbiota abundance (class Actinobacteria id.419)
ebi-a-GCST90016908	2	finn-b-F5_SLEEP	Sleep disorders || id:finn-b-F5_SLEEP	|| id:ebi-a-GCST90016908	MR Egger	18	-0.13977881332692	0.356051329360755	0.699809911989618	-0.837639418874	0.55808179222016	0.86955054712222	0.432730814909203	1.74731756544586	Gut microbiota abundance (class Actinobacteria id.419)
ebi-a-GCST90016908	3	finn-b-F5_SLEEP	Sleep disorders || id:finn-b-F5_SLEEP	|| id:ebi-a-GCST90016908	Simple mode	18	0.0249069978683962	0.29860915812401	0.934499829581584	-0.560366952054663	0.610180947791456	1.0252197684667	0.570999495962228	1.84076445091019	Gut microbiota abundance (class Actinobacteria id.419)
ebi-a-GCST90016908	4	finn-b-F5_SLEEP	Sleep disorders || id:finn-b-F5_SLEEP	|| id:ebi-a-GCST90016908	Weighted median	18	-0.0869460484447724	0.161020196053167	0.589217836540414	-0.40254563270898	0.228653535819435	0.916726553122245	0.66861582747853	1.25690649048594	Gut microbiota abundance (class Actinobacteria id.419)
ebi-a-GCST90016908	5	finn-b-F5_SLEEP	Sleep disorders || id:finn-b-F5_SLEEP	|| id:ebi-a-GCST90016908	Weighted mode	18	-0.122825411101922	0.208941064257594	0.564362866512097	-0.532349897046806	0.286699074842962	0.884418058656808	0.587223432469216	1.33202331383341	Gut microbiota abundance (class Actinobacteria id.419)
ebi-a-GCST90016909	6	finn-b-F5_SLEEP	Sleep disorders || id:finn-b-F5_SLEEP	|| id:ebi-a-GCST90016909	Inverse variance weighted	9	0.240583497494895	0.133337099040642	0.0711803302338969	-0.0207572166247627	0.501924211614554	1.27199113746877	0.979456731516537	1.65189681354677	Gut microbiota abundance (class Alphaproteobacteria id.2379)
ebi-a-GCST90016909	7	finn-b-F5_SLEEP	Sleep disorders || id:finn-b-F5_SLEEP	|| id:ebi-a-GCST90016909	MR Egger	9	0.689652569703124	0.529413581149518	0.233902798736712	-0.347998049349932	1.72730318875618	1.99302297637807	0.706100253567548	5.62546262276748	Gut microbiota abundance (class Alphaproteobacteria id.2379)
ebi-a-GCST90016909	8	finn-b-F5_SLEEP	Sleep disorders || id:finn-b-F5_SLEEP	|| id:ebi-a-GCST90016909	Simple mode	9	0.0476900522899526	0.29113430375481	0.873945298892936	-0.522933183069474	0.61831328764938	1.04884551767284	0.5927792653632	1.85579520779693	Gut microbiota abundance (class Alphaproteobacteria id.2379)
ebi-a-GCST90016909	9	finn-b-F5_SLEEP	Sleep disorders || id:finn-b-F5_SLEEP	|| id:ebi-a-GCST90016909	Weighted median	9	0.0922928457976945	0.180458921278082	0.609047123049633	-0.261406639907347	0.445992331502736	1.09668593492768	0.769967756329956	1.56203948799228	Gut microbiota abundance (class Alphaproteobacteria id.2379)
ebi-a-GCST90016909	10	finn-b-F5_SLEEP	Sleep disorders || id:finn-b-F5_SLEEP	|| id:ebi-a-GCST90016909	Weighted mode	9	0.060059376917365	0.279740463682437	0.835375503466531	-0.488231931900212	0.608350685734942	1.06189959699809	0.613710517488557	1.83739845085144	Gut microbiota abundance (class Alphaproteobacteria id.2379)
ebi-a-GCST90016910	11	finn-b-F5_SLEEP	Sleep disorders || id:finn-b-F5_SLEEP	|| id:ebi-a-GCST90016910	Inverse variance weighted	22	-0.151873742107041	0.112555300290305	0.177232423482896	-0.372482130676038	0.0687346464619564	0.859096741638405	0.689021963804563	1.07115193747738	Gut microbiota abundance (class Bacilli id.1673)
ebi-a-GCST90016910	12	finn-b-F5_SLEEP	Sleep disorders || id:finn-b-F5_SLEEP	|| id:ebi-a-GCST90016910	MR Egger	22	-0.132642520650585	0.302494093920873	0.665726618831929	-0.725530944735496	0.460245903434327	0.875778108745492	0.484067487629232	1.58446356212483	Gut microbiota abundance (class Bacilli id.1673)
ebi-a-GCST90016910	13	finn-b-F5_SLEEP	Sleep disorders || id:finn-b-F5_SLEEP	|| id:ebi-a-GCST90016910	Simple mode	22	-0.121871984964095	0.300852082092452	0.689508814074366	-0.711542065865301	0.46779809593711	0.88526168805595	0.490886633982699	1.59647503534857	Gut microbiota abundance (class Bacilli id.1673)
ebi-a-GCST90016910	14	finn-b-F5_SLEEP	Sleep disorders || id:finn-b-F5_SLEEP	|| id:ebi-a-GCST90016910	Weighted median	22	-0.0577030529566817	0.164413167090817	0.725615583729843	-0.379952860454683	0.26454675454132	0.943930203107104	0.683893646888074	1.30284033547052	Gut microbiota abundance (class Bacilli id.1673)
ebi-a-GCST90016910	15	finn-b-F5_SLEEP	Sleep disorders || id:finn-b-F5_SLEEP	|| id:ebi-a-GCST90016910	Weighted mode	22	-0.0567889287058301	0.242303501140007	0.816966863759893	-0.531703790940243	0.418125933528583	0.944793467102038	0.587602963710374	1.51911196948738	Gut microbiota abundance (class Bacilli id.1673)
ebi-a-GCST90016911	16	finn-b-F5_SLEEP	Sleep disorders || id:finn-b-F5_SLEEP	|| id:ebi-a-GCST90016911	Inverse variance weighted	16	-0.12541692783883	0.132689053374877	0.344559723895885	-0.385487472453589	0.134653616775928	0.882129041749267	0.680119016097811	1.14414040466348	Gut microbiota abundance (class Bacteroidia id.912)
ebi-a-GCST90016911	17	finn-b-F5_SLEEP	Sleep disorders || id:finn-b-F5_SLEEP	|| id:ebi-a-GCST90016911	MR Egger	16	0.0776414637500992	0.284515433948542	0.788921659656005	-0.480008786789044	0.635291714289242	1.08073510648627	0.618777954710901	1.8875726930795	Gut microbiota abundance (class Bacteroidia id.912)
ebi-a-GCST90016911	18	finn-b-F5_SLEEP	Sleep disorders || id:finn-b-F5_SLEEP	|| id:ebi-a-GCST90016911	Simple mode	16	-0.217708056656689	0.295202617047667	0.472206108809468	-0.796305186070117	0.360889072756738	0.80436023500795	0.450992221854686	1.43460431535006	Gut microbiota abundance (class Bacteroidia id.912)
ebi-a-GCST90016911	19	finn-b-F5_SLEEP	Sleep disorders || id:finn-b-F5_SLEEP	|| id:ebi-a-GCST90016911	Weighted median	16	-0.0274547441781872	0.194070593114305	0.887500378455088	-0.407833106682226	0.352923618325851	0.972918711793016	0.665089868615208	1.42322243116986	Gut microbiota abundance (class Bacteroidia id.912)
ebi-a-GCST90016911	20	finn-b-F5_SLEEP	Sleep disorders || id:finn-b-F5_SLEEP	|| id:ebi-a-GCST90016911	Weighted mode	16	-0.110297196078166	0.228362168382523	0.636074722101253	-0.557887046107912	0.337292653951579	0.895567936463414	0.572417278264633	1.4011490555506	Gut microbiota abundance (class Bacteroidia id.912)
ebi-a-GCST90016912	21	finn-b-F5_SLEEP	Sleep disorders || id:finn-b-F5_SLEEP	|| id:ebi-a-GCST90016912	Inverse variance weighted	14	-0.0315758236422692	0.175929114102805	0.857560524398486	-0.376396887283767	0.313245239999229	0.968917486815498	0.686329883376792	1.36785694313337	Gut microbiota abundance (class Betaproteobacteria id.2867)
ebi-a-GCST90016912	22	finn-b-F5_SLEEP	Sleep disorders || id:finn-b-F5_SLEEP	|| id:ebi-a-GCST90016912	MR Egger	14	-0.0874295755915378	0.599114496412853	0.886398325637248	-1.26169398856073	1.08683483737765	0.916283398095027	0.283173926580369	2.96487489425086	Gut microbiota abundance (class Betaproteobacteria id.2867)
ebi-a-GCST90016912	23	finn-b-F5_SLEEP	Sleep disorders || id:finn-b-F5_SLEEP	|| id:ebi-a-GCST90016912	Simple mode	14	0.194013729807808	0.391555483568351	0.628521013206108	-0.57343501798616	0.961462477601777	1.21411295237929	0.563586181244922	2.61551881538161	Gut microbiota abundance (class Betaproteobacteria id.2867)
ebi-a-GCST90016912	24	finn-b-F5_SLEEP	Sleep disorders || id:finn-b-F5_SLEEP	|| id:ebi-a-GCST90016912	Weighted median	14	-0.0589525268513582	0.20269002922467	0.771165545515959	-0.456224984131712	0.338319930428996	0.942751523477984	0.633671255082689	1.40258916258412	Gut microbiota abundance (class Betaproteobacteria id.2867)
ebi-a-GCST90016912	25	finn-b-F5_SLEEP	Sleep disorders || id:finn-b-F5_SLEEP	|| id:ebi-a-GCST90016912	Weighted mode	14	0.0185847370487235	0.343096710252201	0.957625202328218	-0.653884815045589	0.691054289143037	1.01875850810149	0.520021659678844	1.99581859430651	Gut microbiota abundance (class Betaproteobacteria id.2867)
ebi-a-GCST90016913	26	finn-b-F5_SLEEP	Sleep disorders || id:finn-b-F5_SLEEP	|| id:ebi-a-GCST90016913	Inverse variance weighted	17	-0.00979770651858904	0.132078941694365	0.940866613736861	-0.268672432239545	0.249077019202367	0.990250134635906	0.764393605344124	1.28284083264272	Gut microbiota abundance (class Clostridia id.1859)
ebi-a-GCST90016913	27	finn-b-F5_SLEEP	Sleep disorders || id:finn-b-F5_SLEEP	|| id:ebi-a-GCST90016913	MR Egger	17	-0.349157324543013	0.37885220918621	0.371313673313493	-1.09170765454798	0.393393005461958	0.705282163347229	0.335642842021004	1.48200070926768	Gut microbiota abundance (class Clostridia id.1859)
ebi-a-GCST90016913	28	finn-b-F5_SLEEP	Sleep disorders || id:finn-b-F5_SLEEP	|| id:ebi-a-GCST90016913	Simple mode	17	-0.206029889582029	0.311425833408781	0.517661941803781	-0.81642452306324	0.404364743899182	0.81380875151596	0.442009226334104	1.49835036145458	Gut microbiota abundance (class Clostridia id.1859)
ebi-a-GCST90016913	29	finn-b-F5_SLEEP	Sleep disorders || id:finn-b-F5_SLEEP	|| id:ebi-a-GCST90016913	Weighted median	17	-0.142995435984193	0.183311655388692	0.435351237367582	-0.50228628054603	0.216295408577643	0.866758024783787	0.605145544449145	1.24146906544766	Gut microbiota abundance (class Clostridia id.1859)
ebi-a-GCST90016913	30	finn-b-F5_SLEEP	Sleep disorders || id:finn-b-F5_SLEEP	|| id:ebi-a-GCST90016913	Weighted mode	17	-0.172102745461369	0.256754355986941	0.51222541447132	-0.675341283195773	0.331135792273035	0.841892668073969	0.508982683725601	1.39254887684709	Gut microbiota abundance (class Clostridia id.1859)
ebi-a-GCST90016914	31	finn-b-F5_SLEEP	Sleep disorders || id:finn-b-F5_SLEEP	|| id:ebi-a-GCST90016914	Inverse variance weighted	15	0.0820041572576067	0.181093890029099	0.65067350154117	-0.272939867199427	0.43694818171464	1.08546032235835	0.761138555645816	1.54797586152312	Gut microbiota abundance (class Coriobacteriia id.809)
ebi-a-GCST90016914	32	finn-b-F5_SLEEP	Sleep disorders || id:finn-b-F5_SLEEP	|| id:ebi-a-GCST90016914	MR Egger	15	-0.442373538256126	0.456123328665772	0.349818101054219	-1.33637526244104	0.451628185928787	0.642509588713689	0.262796512648912	1.57086776924071	Gut microbiota abundance (class Coriobacteriia id.809)
ebi-a-GCST90016914	33	finn-b-F5_SLEEP	Sleep disorders || id:finn-b-F5_SLEEP	|| id:ebi-a-GCST90016914	Simple mode	15	0.062851459372276	0.350834105601459	0.860387814683424	-0.624783387606583	0.750486306351135	1.06486865122503	0.535377385336514	2.11802977753545	Gut microbiota abundance (class Coriobacteriia id.809)
ebi-a-GCST90016914	34	finn-b-F5_SLEEP	Sleep disorders || id:finn-b-F5_SLEEP	|| id:ebi-a-GCST90016914	Weighted median	15	-0.0237138739362453	0.196258393157934	0.903825799455962	-0.408380324525796	0.360952576653306	0.976565090512294	0.664726019133068	1.43469542120687	Gut microbiota abundance (class Coriobacteriia id.809)
ebi-a-GCST90016914	35	finn-b-F5_SLEEP	Sleep disorders || id:finn-b-F5_SLEEP	|| id:ebi-a-GCST90016914	Weighted mode	15	-0.0664382332621671	0.254349116043682	0.797734820979821	-0.564962500707785	0.43208603418345	0.935720710487229	0.568381460260385	1.54046764233585	Gut microbiota abundance (class Coriobacteriia id.809)
ebi-a-GCST90016915	36	finn-b-F5_SLEEP	Sleep disorders || id:finn-b-F5_SLEEP	|| id:ebi-a-GCST90016915	Inverse variance weighted	14	0.0390015976941509	0.142555709846193	0.784400900251625	-0.240407593604387	0.318410788992688	1.0397721448867	0.786307301914718	1.37494095584471	Gut microbiota abundance (class Deltaproteobacteria id.3087)
ebi-a-GCST90016915	37	finn-b-F5_SLEEP	Sleep disorders || id:finn-b-F5_SLEEP	|| id:ebi-a-GCST90016915	MR Egger	14	0.509582738055613	0.375756628595963	0.200020507215094	-0.226900253992475	1.2460657301037	1.66459647725362	0.797000275921007	3.47663798344756	Gut microbiota abundance (class Deltaproteobacteria id.3087)
ebi-a-GCST90016915	38	finn-b-F5_SLEEP	Sleep disorders || id:finn-b-F5_SLEEP	|| id:ebi-a-GCST90016915	Simple mode	14	0.294177787003018	0.400527089335625	0.47569873356078	-0.490855308094808	1.07921088210084	1.34202247661286	0.612102633890517	2.94235676831975	Gut microbiota abundance (class Deltaproteobacteria id.3087)
ebi-a-GCST90016915	39	finn-b-F5_SLEEP	Sleep disorders || id:finn-b-F5_SLEEP	|| id:ebi-a-GCST90016915	Weighted median	14	0.246867487390818	0.193574280301388	0.202199042523947	-0.132538101999903	0.626273076781538	1.28000948414303	0.875869561088486	1.87062589258149	Gut microbiota abundance (class Deltaproteobacteria id.3087)
ebi-a-GCST90016915	40	finn-b-F5_SLEEP	Sleep disorders || id:finn-b-F5_SLEEP	|| id:ebi-a-GCST90016915	Weighted mode	14	0.40282291326618	0.315477185725795	0.223985257533549	-0.215512370756379	1.02115819728874	1.49604193902384	0.806128297779652	2.77640853135015	Gut microbiota abundance (class Deltaproteobacteria id.3087)
ebi-a-GCST90016916	41	finn-b-F5_SLEEP	Sleep disorders || id:finn-b-F5_SLEEP	|| id:ebi-a-GCST90016916	Inverse variance weighted	13	0.0613348279586888	0.180197472881161	0.73357367035096	-0.291852218888387	0.414521874805765	1.06325486204825	0.746878902412557	1.51364685495531	Gut microbiota abundance (class Erysipelotrichia id.2147)
ebi-a-GCST90016916	42	finn-b-F5_SLEEP	Sleep disorders || id:finn-b-F5_SLEEP	|| id:ebi-a-GCST90016916	MR Egger	13	0.811757508175924	0.781825189986029	0.32142235119711	-0.720619864196693	2.34413488054854	2.25186217708495	0.486450629157328	10.4242506035401	Gut microbiota abundance (class Erysipelotrichia id.2147)
ebi-a-GCST90016916	43	finn-b-F5_SLEEP	Sleep disorders || id:finn-b-F5_SLEEP	|| id:ebi-a-GCST90016916	Simple mode	13	0.501718505040092	0.438336600028922	0.274693530759891	-0.357421231016596	1.36085824109678	1.65155704245967	0.699477793927554	3.89953861034311	Gut microbiota abundance (class Erysipelotrichia id.2147)
ebi-a-GCST90016916	44	finn-b-F5_SLEEP	Sleep disorders || id:finn-b-F5_SLEEP	|| id:ebi-a-GCST90016916	Weighted median	13	0.173884305348583	0.241513394158133	0.471538605239981	-0.299481947201357	0.647250557898524	1.1899178907208	0.741202103061313	1.91028139398076	Gut microbiota abundance (class Erysipelotrichia id.2147)
ebi-a-GCST90016916	45	finn-b-F5_SLEEP	Sleep disorders || id:finn-b-F5_SLEEP	|| id:ebi-a-GCST90016916	Weighted mode	13	0.42076053457998	0.399953501736289	0.313512700550986	-0.363148328823147	1.20466939798311	1.52311950028375	0.69548326563359	3.33565612111626	Gut microbiota abundance (class Erysipelotrichia id.2147)
ebi-a-GCST90016917	46	finn-b-F5_SLEEP	Sleep disorders || id:finn-b-F5_SLEEP	|| id:ebi-a-GCST90016917	Inverse variance weighted	8	-0.0172787523859348	0.238302279235054	0.942197870493504	-0.484351219686641	0.449793714914771	0.982869669180106	0.616096778590932	1.56798869944364	Gut microbiota abundance (class Gammaproteobacteria id.3303)
ebi-a-GCST90016917	47	finn-b-F5_SLEEP	Sleep disorders || id:finn-b-F5_SLEEP	|| id:ebi-a-GCST90016917	MR Egger	8	0.426738163570875	0.81433574445551	0.619041762312515	-1.16935989556192	2.02283622270367	1.53225140995744	0.310565672119486	7.55973565041433	Gut microbiota abundance (class Gammaproteobacteria id.3303)
ebi-a-GCST90016917	48	finn-b-F5_SLEEP	Sleep disorders || id:finn-b-F5_SLEEP	|| id:ebi-a-GCST90016917	Simple mode	8	-0.420709154729161	0.37938873413352	0.304106690676229	-1.16431107363086	0.322892764172538	0.656581037131021	0.31213762781895	1.38111723771444	Gut microbiota abundance (class Gammaproteobacteria id.3303)
ebi-a-GCST90016917	49	finn-b-F5_SLEEP	Sleep disorders || id:finn-b-F5_SLEEP	|| id:ebi-a-GCST90016917	Weighted median	8	0.0420775457867555	0.258048648801847	0.870470787443276	-0.463697805864865	0.547852897438376	1.04297535395935	0.628953591838288	1.72953553820599	Gut microbiota abundance (class Gammaproteobacteria id.3303)
ebi-a-GCST90016917	50	finn-b-F5_SLEEP	Sleep disorders || id:finn-b-F5_SLEEP	|| id:ebi-a-GCST90016917	Weighted mode	8	0.0922827891538347	0.356336740422337	0.803103949376766	-0.606137222073945	0.790702800381615	1.09667490600327	0.545453771725842	2.20494551839267	Gut microbiota abundance (class Gammaproteobacteria id.3303)
ebi-a-GCST90016918	51	finn-b-F5_SLEEP	Sleep disorders || id:finn-b-F5_SLEEP	|| id:ebi-a-GCST90016918	Inverse variance weighted	10	-0.0994719548691072	0.106799170972473	0.351650530217969	-0.308798329975154	0.10985442023694	0.90531533919967	0.734328847211259	1.11611557479019	Gut microbiota abundance (class Lentisphaeria id.2250)
ebi-a-GCST90016918	52	finn-b-F5_SLEEP	Sleep disorders || id:finn-b-F5_SLEEP	|| id:ebi-a-GCST90016918	MR Egger	10	-0.205715341229583	0.425910928025662	0.642035758671936	-1.04050076015988	0.629070077700715	0.814064773981567	0.353277730244614	1.87586535890274	Gut microbiota abundance (class Lentisphaeria id.2250)
ebi-a-GCST90016918	53	finn-b-F5_SLEEP	Sleep disorders || id:finn-b-F5_SLEEP	|| id:ebi-a-GCST90016918	Simple mode	10	-0.379788938985984	0.247661228697763	0.159519358110698	-0.8652049472336	0.105627069261632	0.684005760927805	0.420965268118595	1.11140732125819	Gut microbiota abundance (class Lentisphaeria id.2250)
ebi-a-GCST90016918	54	finn-b-F5_SLEEP	Sleep disorders || id:finn-b-F5_SLEEP	|| id:ebi-a-GCST90016918	Weighted median	10	-0.0714682702228644	0.133210640837682	0.591609086625087	-0.332561126264722	0.189624585818993	0.931025818367923	0.717084834806853	1.20879571341254	Gut microbiota abundance (class Lentisphaeria id.2250)
ebi-a-GCST90016918	55	finn-b-F5_SLEEP	Sleep disorders || id:finn-b-F5_SLEEP	|| id:ebi-a-GCST90016918	Weighted mode	10	0.0507986666886899	0.244151736752582	0.839812792832955	-0.427738737346372	0.529336070723752	1.05211104695711	0.651981731026293	1.69780471208409	Gut microbiota abundance (class Lentisphaeria id.2250)
ebi-a-GCST90016919	56	finn-b-F5_SLEEP	Sleep disorders || id:finn-b-F5_SLEEP	|| id:ebi-a-GCST90016919	Inverse variance weighted	13	0.119763073157878	0.0915085773057452	0.190614521627161	-0.059593738361383	0.299119884677138	1.12722974895397	0.9421472141158	1.34867129880474	Gut microbiota abundance (class Melainabacteria id.1589)
ebi-a-GCST90016919	57	finn-b-F5_SLEEP	Sleep disorders || id:finn-b-F5_SLEEP	|| id:ebi-a-GCST90016919	MR Egger	13	0.213148972929329	0.293485330826218	0.482842572574272	-0.362082275490058	0.788380221348716	1.23756900179108	0.69622508322533	2.19983030071108	Gut microbiota abundance (class Melainabacteria id.1589)
ebi-a-GCST90016919	58	finn-b-F5_SLEEP	Sleep disorders || id:finn-b-F5_SLEEP	|| id:ebi-a-GCST90016919	Simple mode	13	0.0148094214044392	0.181676639159075	0.936376003712285	-0.341276791347348	0.370895634156226	1.01491962422691	0.710862120488989	1.44903183606455	Gut microbiota abundance (class Melainabacteria id.1589)
ebi-a-GCST90016919	59	finn-b-F5_SLEEP	Sleep disorders || id:finn-b-F5_SLEEP	|| id:ebi-a-GCST90016919	Weighted median	13	0.0860548388299592	0.120412021643793	0.474813085529086	-0.149952723591875	0.322062401251793	1.08986609364777	0.86074866856851	1.37997088518123	Gut microbiota abundance (class Melainabacteria id.1589)
ebi-a-GCST90016919	60	finn-b-F5_SLEEP	Sleep disorders || id:finn-b-F5_SLEEP	|| id:ebi-a-GCST90016919	Weighted mode	13	0.0426489471243204	0.172425691547043	0.808821106342854	-0.295305408307885	0.380603302556525	1.04357148176954	0.744304236052887	1.46316705563569	Gut microbiota abundance (class Melainabacteria id.1589)
ebi-a-GCST90016920	61	finn-b-F5_SLEEP	Sleep disorders || id:finn-b-F5_SLEEP	|| id:ebi-a-GCST90016920	Inverse variance weighted	12	0.102821942114886	0.0783336180795907	0.189312454223578	-0.0507119493211115	0.256355833550884	1.10829405101114	0.950552438376221	1.29221245868871	Gut microbiota abundance (class Methanobacteria id.119)
ebi-a-GCST90016920	62	finn-b-F5_SLEEP	Sleep disorders || id:finn-b-F5_SLEEP	|| id:ebi-a-GCST90016920	MR Egger	12	0.628570862721587	0.301750161116566	0.0638663990390868	0.0371405469331185	1.22000117851006	1.87492913252531	1.03783887565924	3.38719172545849	Gut microbiota abundance (class Methanobacteria id.119)
ebi-a-GCST90016920	63	finn-b-F5_SLEEP	Sleep disorders || id:finn-b-F5_SLEEP	|| id:ebi-a-GCST90016920	Simple mode	12	0.0556717176227833	0.19575183277418	0.781386735388486	-0.328001874614609	0.439345309860176	1.05725055003691	0.720361669303526	1.55169100909278	Gut microbiota abundance (class Methanobacteria id.119)
ebi-a-GCST90016920	64	finn-b-F5_SLEEP	Sleep disorders || id:finn-b-F5_SLEEP	|| id:ebi-a-GCST90016920	Weighted median	12	0.0762343689605489	0.10823464669991	0.481218887823605	-0.135905538571275	0.288374276492373	1.07921547912964	0.87292508634513	1.33425659155879	Gut microbiota abundance (class Methanobacteria id.119)
ebi-a-GCST90016920	65	finn-b-F5_SLEEP	Sleep disorders || id:finn-b-F5_SLEEP	|| id:ebi-a-GCST90016920	Weighted mode	12	0.0439264178266692	0.196097155548774	0.826860830049385	-0.340424007048927	0.428276842702266	1.04490546564455	0.711468591101237	1.53461086798489	Gut microbiota abundance (class Methanobacteria id.119)
ebi-a-GCST90016921	66	finn-b-F5_SLEEP	Sleep disorders || id:finn-b-F5_SLEEP	|| id:ebi-a-GCST90016921	Inverse variance weighted	12	-0.0681485924813361	0.179551025743738	0.704279479463433	-0.420068602939063	0.283771417976391	0.934121659808827	0.65700174601823	1.32812930956775	Gut microbiota abundance (class Mollicutes id.3920)
ebi-a-GCST90016921	67	finn-b-F5_SLEEP	Sleep disorders || id:finn-b-F5_SLEEP	|| id:ebi-a-GCST90016921	MR Egger	12	-0.873893334740409	0.585594351907035	0.166475391752479	-2.0216582644782	0.273871594997381	0.417323601755045	0.132435669524489	1.31504593292066	Gut microbiota abundance (class Mollicutes id.3920)
ebi-a-GCST90016921	68	finn-b-F5_SLEEP	Sleep disorders || id:finn-b-F5_SLEEP	|| id:ebi-a-GCST90016921	Simple mode	12	0.389621940773003	0.434689343291499	0.389274858077628	-0.462369172078335	1.24161305362434	1.47642251320365	0.629789796212245	3.46119205265745	Gut microbiota abundance (class Mollicutes id.3920)
ebi-a-GCST90016921	69	finn-b-F5_SLEEP	Sleep disorders || id:finn-b-F5_SLEEP	|| id:ebi-a-GCST90016921	Weighted median	12	0.0257458078606437	0.213254073247866	0.903906220017008	-0.392232175705174	0.443723791426461	1.02608009382705	0.675547250092173	1.55849995511708	Gut microbiota abundance (class Mollicutes id.3920)
ebi-a-GCST90016921	70	finn-b-F5_SLEEP	Sleep disorders || id:finn-b-F5_SLEEP	|| id:ebi-a-GCST90016921	Weighted mode	12	0.366982486537592	0.430657879088828	0.412302914101539	-0.477106956476512	1.21107192955169	1.44337264044134	0.620576151105183	3.35708127917004	Gut microbiota abundance (class Mollicutes id.3920)
ebi-a-GCST90016922	71	finn-b-F5_SLEEP	Sleep disorders || id:finn-b-F5_SLEEP	|| id:ebi-a-GCST90016922	Inverse variance weighted	13	-0.00835717661485318	0.156178762638492	0.957325302909465	-0.314467551386297	0.297753198156591	0.991677647507662	0.73017755280995	1.34682934689215	Gut microbiota abundance (class Negativicutes id.2164)
ebi-a-GCST90016922	72	finn-b-F5_SLEEP	Sleep disorders || id:finn-b-F5_SLEEP	|| id:ebi-a-GCST90016922	MR Egger	13	0.328085458962034	0.554085836190539	0.565741864300179	-0.757922779971423	1.41409369789549	1.38830761054737	0.468638882731372	4.11275737572239	Gut microbiota abundance (class Negativicutes id.2164)
ebi-a-GCST90016922	73	finn-b-F5_SLEEP	Sleep disorders || id:finn-b-F5_SLEEP	|| id:ebi-a-GCST90016922	Simple mode	13	-0.223207182429912	0.352095221990065	0.538016838866503	-0.913313817530439	0.466899452670616	0.799949096726972	0.401192539901363	1.59504101823934	Gut microbiota abundance (class Negativicutes id.2164)
ebi-a-GCST90016922	74	finn-b-F5_SLEEP	Sleep disorders || id:finn-b-F5_SLEEP	|| id:ebi-a-GCST90016922	Weighted median	13	-0.0948981943476298	0.205236629769822	0.643805759694481	-0.497161988696481	0.307365600001221	0.909465518485781	0.608254445485592	1.35983803398968	Gut microbiota abundance (class Negativicutes id.2164)
ebi-a-GCST90016922	75	finn-b-F5_SLEEP	Sleep disorders || id:finn-b-F5_SLEEP	|| id:ebi-a-GCST90016922	Weighted mode	13	-0.235472483125961	0.364977482498515	0.530959093425854	-0.950828348823051	0.479883382571128	0.790197406472151	0.386420799629722	1.61588595073982	Gut microbiota abundance (class Negativicutes id.2164)
ebi-a-GCST90016923	76	finn-b-F5_SLEEP	Sleep disorders || id:finn-b-F5_SLEEP	|| id:ebi-a-GCST90016923	Inverse variance weighted	12	0.0271371976610796	0.13244465015629	0.837654450431497	-0.23245431664525	0.286728711967409	1.02750876489271	0.792585956505161	1.33206279175913	Gut microbiota abundance (class Verrucomicrobiae id.4029)
ebi-a-GCST90016923	77	finn-b-F5_SLEEP	Sleep disorders || id:finn-b-F5_SLEEP	|| id:ebi-a-GCST90016923	MR Egger	12	0.214101103232373	0.478525407216578	0.664108498145943	-0.723808694912119	1.15201090137687	1.23874788987827	0.484901891093667	3.16455011387336	Gut microbiota abundance (class Verrucomicrobiae id.4029)
ebi-a-GCST90016923	78	finn-b-F5_SLEEP	Sleep disorders || id:finn-b-F5_SLEEP	|| id:ebi-a-GCST90016923	Simple mode	12	-0.328466080093722	0.342663603209092	0.358371981052056	-1.00008674238354	0.343154582196099	0.720027351071874	0.367847531815826	1.40938661116572	Gut microbiota abundance (class Verrucomicrobiae id.4029)
ebi-a-GCST90016923	79	finn-b-F5_SLEEP	Sleep disorders || id:finn-b-F5_SLEEP	|| id:ebi-a-GCST90016923	Weighted median	12	-0.171640681038337	0.184872705558536	0.353186484001402	-0.533991183933067	0.190709821856393	0.84228176661127	0.586260420855547	1.21010825416203	Gut microbiota abundance (class Verrucomicrobiae id.4029)
ebi-a-GCST90016923	80	finn-b-F5_SLEEP	Sleep disorders || id:finn-b-F5_SLEEP	|| id:ebi-a-GCST90016923	Weighted mode	12	-0.338156014473023	0.316194207543401	0.307770270589107	-0.957896661258088	0.281584632312042	0.713084027790597	0.383699086975864	1.3252281486978	Gut microbiota abundance (class Verrucomicrobiae id.4029)
ebi-a-GCST90016924	81	finn-b-F5_SLEEP	Sleep disorders || id:finn-b-F5_SLEEP	|| id:ebi-a-GCST90016924	Inverse variance weighted	8	0.100658450162891	0.148865477676744	0.498932375671724	-0.191117886083526	0.392434786409308	1.10589885767635	0.826035204356113	1.48058130810924	Gut microbiota abundance (family Acidaminococcaceae id.2166)
ebi-a-GCST90016924	82	finn-b-F5_SLEEP	Sleep disorders || id:finn-b-F5_SLEEP	|| id:ebi-a-GCST90016924	MR Egger	8	-0.681654997924402	0.424067169801229	0.159085885345777	-1.51282665073481	0.149516654886007	0.505779235728725	0.220286424307227	1.16127281151724	Gut microbiota abundance (family Acidaminococcaceae id.2166)
ebi-a-GCST90016924	83	finn-b-F5_SLEEP	Sleep disorders || id:finn-b-F5_SLEEP	|| id:ebi-a-GCST90016924	Simple mode	8	0.0162796441286037	0.347163952900546	0.963908119911124	-0.664161703556466	0.696720991813674	1.01641287956164	0.514704822126944	2.00716040986299	Gut microbiota abundance (family Acidaminococcaceae id.2166)
ebi-a-GCST90016924	84	finn-b-F5_SLEEP	Sleep disorders || id:finn-b-F5_SLEEP	|| id:ebi-a-GCST90016924	Weighted median	8	0.126097571489289	0.201340023994306	0.531123676358206	-0.26852887553955	0.520724018518128	1.13439284728293	0.764503347044495	1.6832459098335	Gut microbiota abundance (family Acidaminococcaceae id.2166)
ebi-a-GCST90016924	85	finn-b-F5_SLEEP	Sleep disorders || id:finn-b-F5_SLEEP	|| id:ebi-a-GCST90016924	Weighted mode	8	-0.036582036161646	0.312217315992684	0.910017476827434	-0.648527975507307	0.575363903184015	0.964079001311351	0.522814806807382	1.77777734805419	Gut microbiota abundance (family Acidaminococcaceae id.2166)
ebi-a-GCST90016925	86	finn-b-F5_SLEEP	Sleep disorders || id:finn-b-F5_SLEEP	|| id:ebi-a-GCST90016925	Inverse variance weighted	5	0.0996794898743398	0.155452081960204	0.521377643211736	-0.205006590767659	0.404365570516339	1.10481675636506	0.814641947277921	1.49835160001721	Gut microbiota abundance (family Actinomycetaceae id.421)
ebi-a-GCST90016925	87	finn-b-F5_SLEEP	Sleep disorders || id:finn-b-F5_SLEEP	|| id:ebi-a-GCST90016925	MR Egger	5	-0.382663343319037	0.35339103455399	0.358149031919584	-1.07530977104486	0.309983084406783	0.682042474795598	0.341192047512178	1.36340205118263	Gut microbiota abundance (family Actinomycetaceae id.421)
ebi-a-GCST90016925	88	finn-b-F5_SLEEP	Sleep disorders || id:finn-b-F5_SLEEP	|| id:ebi-a-GCST90016925	Simple mode	5	0.111392467822288	0.299954907641432	0.729199974882801	-0.47651915115492	0.699304086799495	1.11783353446817	0.620941036299479	2.01235179789107	Gut microbiota abundance (family Actinomycetaceae id.421)
ebi-a-GCST90016925	89	finn-b-F5_SLEEP	Sleep disorders || id:finn-b-F5_SLEEP	|| id:ebi-a-GCST90016925	Weighted median	5	0.0453904877388267	0.203881596358917	0.823822233766105	-0.35421744112465	0.444998416602304	1.04643640072238	0.701722367464476	1.56048772495804	Gut microbiota abundance (family Actinomycetaceae id.421)
ebi-a-GCST90016925	90	finn-b-F5_SLEEP	Sleep disorders || id:finn-b-F5_SLEEP	|| id:ebi-a-GCST90016925	Weighted mode	5	-0.126420584691552	0.207794119286813	0.575780836866241	-0.533697058493705	0.280855889110601	0.881244131039162	0.586432880320526	1.32426274950086	Gut microbiota abundance (family Actinomycetaceae id.421)
ebi-a-GCST90016926	91	finn-b-F5_SLEEP	Sleep disorders || id:finn-b-F5_SLEEP	|| id:ebi-a-GCST90016926	Inverse variance weighted	16	-0.0366591290816276	0.139260721738236	0.79236484562058	-0.30961014368857	0.236291885525314	0.964004680510888	0.733732950894064	1.26654394206302	Gut microbiota abundance (family Alcaligenaceae id.2875)
ebi-a-GCST90016926	92	finn-b-F5_SLEEP	Sleep disorders || id:finn-b-F5_SLEEP	|| id:ebi-a-GCST90016926	MR Egger	16	0.786982373497822	0.588767495421594	0.202650775117031	-0.367001917528502	1.94096666452415	2.19675742086251	0.692808316563424	6.96548100064951	Gut microbiota abundance (family Alcaligenaceae id.2875)
ebi-a-GCST90016926	93	finn-b-F5_SLEEP	Sleep disorders || id:finn-b-F5_SLEEP	|| id:ebi-a-GCST90016926	Simple mode	16	-0.0607581440919278	0.373295777064215	0.872878746458259	-0.79241786713779	0.670901578953934	0.941050810953609	0.452748784404475	1.9560000143596	Gut microbiota abundance (family Alcaligenaceae id.2875)
ebi-a-GCST90016926	94	finn-b-F5_SLEEP	Sleep disorders || id:finn-b-F5_SLEEP	|| id:ebi-a-GCST90016926	Weighted median	16	-0.0356550475175457	0.194921592122124	0.854860830637182	-0.417701368076909	0.346391273041818	0.964973105945978	0.658558865762824	1.41395575036474	Gut microbiota abundance (family Alcaligenaceae id.2875)
ebi-a-GCST90016926	95	finn-b-F5_SLEEP	Sleep disorders || id:finn-b-F5_SLEEP	|| id:ebi-a-GCST90016926	Weighted mode	16	-0.0607581440919278	0.363163499368396	0.86936669874674	-0.772558602853984	0.651042314670128	0.941050810953609	0.4618299160071	1.91753846622363	Gut microbiota abundance (family Alcaligenaceae id.2875)
ebi-a-GCST90016927	96	finn-b-F5_SLEEP	Sleep disorders || id:finn-b-F5_SLEEP	|| id:ebi-a-GCST90016927	Inverse variance weighted	12	0.000947253585768073	0.158995631030258	0.995246444601988	-0.310684183233538	0.312578690405074	1.00094770237214	0.732945315740724	1.36694550243702	Gut microbiota abundance (family Bacteroidaceae id.917)
ebi-a-GCST90016927	97	finn-b-F5_SLEEP	Sleep disorders || id:finn-b-F5_SLEEP	|| id:ebi-a-GCST90016927	MR Egger	12	0.81096069288053	0.84203054621754	0.35820753269207	-0.839419177705849	2.46134056346691	2.25006857353939	0.43196134335956	11.7205131048391	Gut microbiota abundance (family Bacteroidaceae id.917)
ebi-a-GCST90016927	98	finn-b-F5_SLEEP	Sleep disorders || id:finn-b-F5_SLEEP	|| id:ebi-a-GCST90016927	Simple mode	12	-0.351178659848319	0.407795498073562	0.407527742483245	-1.1504578360725	0.448100516375862	0.703857991459618	0.316491834824817	1.56533602965077	Gut microbiota abundance (family Bacteroidaceae id.917)
ebi-a-GCST90016927	99	finn-b-F5_SLEEP	Sleep disorders || id:finn-b-F5_SLEEP	|| id:ebi-a-GCST90016927	Weighted median	12	-0.0680730705242082	0.218018128211283	0.754861306294738	-0.495388601818322	0.359242460769906	0.934192209168751	0.609334072953446	1.43224402246462	Gut microbiota abundance (family Bacteroidaceae id.917)
ebi-a-GCST90016927	100	finn-b-F5_SLEEP	Sleep disorders || id:finn-b-F5_SLEEP	|| id:ebi-a-GCST90016927	Weighted mode	12	-0.386634349314618	0.421097244484041	0.378228015087059	-1.21198494850334	0.438716249874102	0.679339450453851	0.297605960249595	1.55071520931869	Gut microbiota abundance (family Bacteroidaceae id.917)
ebi-a-GCST90016928	101	finn-b-F5_SLEEP	Sleep disorders || id:finn-b-F5_SLEEP	|| id:ebi-a-GCST90016928	Inverse variance weighted	10	0.103279179564296	0.156702598506615	0.509845910225486	-0.203857913508669	0.410416272637262	1.10880092042723	0.815578245606327	1.50744516269714	Gut microbiota abundance (family Bacteroidales S24 7group id.11173)
ebi-a-GCST90016928	102	finn-b-F5_SLEEP	Sleep disorders || id:finn-b-F5_SLEEP	|| id:ebi-a-GCST90016928	MR Egger	10	0.387105487769967	0.699982599221445	0.595360026442189	-0.984860406704065	1.759071382244	1.4727118361669	0.373491360187822	5.80704236717923	Gut microbiota abundance (family Bacteroidales S24 7group id.11173)
ebi-a-GCST90016928	103	finn-b-F5_SLEEP	Sleep disorders || id:finn-b-F5_SLEEP	|| id:ebi-a-GCST90016928	Simple mode	10	-0.203126122109466	0.284726050813539	0.493675393384292	-0.761189181704002	0.35493693748507	0.816175297183799	0.467110617196264	1.42609071857849	Gut microbiota abundance (family Bacteroidales S24 7group id.11173)
ebi-a-GCST90016928	104	finn-b-F5_SLEEP	Sleep disorders || id:finn-b-F5_SLEEP	|| id:ebi-a-GCST90016928	Weighted median	10	0.00137914368579641	0.171394727824004	0.993579816640704	-0.334554522849251	0.337312810220844	1.0013800951418	0.715656824115015	1.40117729777288	Gut microbiota abundance (family Bacteroidales S24 7group id.11173)
ebi-a-GCST90016928	105	finn-b-F5_SLEEP	Sleep disorders || id:finn-b-F5_SLEEP	|| id:ebi-a-GCST90016928	Weighted mode	10	-0.129830209224581	0.246733305410822	0.611470730878712	-0.613427487829791	0.35376706938063	0.878244536082652	0.541491728494344	1.42442335602009	Gut microbiota abundance (family Bacteroidales S24 7group id.11173)
ebi-a-GCST90016929	106	finn-b-F5_SLEEP	Sleep disorders || id:finn-b-F5_SLEEP	|| id:ebi-a-GCST90016929	Inverse variance weighted	17	-0.0399412565382796	0.11804976194564	0.735105068189961	-0.271318789951734	0.191436276875175	0.960845880907739	0.762373420676093	1.21098766276325	Gut microbiota abundance (family Bifidobacteriaceae id.433)
ebi-a-GCST90016929	107	finn-b-F5_SLEEP	Sleep disorders || id:finn-b-F5_SLEEP	|| id:ebi-a-GCST90016929	MR Egger	17	-0.256227379823106	0.435853551946547	0.56536244241943	-1.11050034163834	0.598045581992127	0.773965964538992	0.329394110248981	1.81856109634743	Gut microbiota abundance (family Bifidobacteriaceae id.433)
ebi-a-GCST90016929	108	finn-b-F5_SLEEP	Sleep disorders || id:finn-b-F5_SLEEP	|| id:ebi-a-GCST90016929	Simple mode	17	0.261901915564992	0.281217019504761	0.365530690528367	-0.289283442664339	0.813087273794322	1.29939908535357	0.748799933472429	2.2548586178258	Gut microbiota abundance (family Bifidobacteriaceae id.433)
ebi-a-GCST90016929	109	finn-b-F5_SLEEP	Sleep disorders || id:finn-b-F5_SLEEP	|| id:ebi-a-GCST90016929	Weighted median	17	-0.0219305855174779	0.165297156536976	0.89445144255022	-0.34591301232995	0.302051841294995	0.978308141447725	0.707574034646186	1.35263134705258	Gut microbiota abundance (family Bifidobacteriaceae id.433)
ebi-a-GCST90016929	110	finn-b-F5_SLEEP	Sleep disorders || id:finn-b-F5_SLEEP	|| id:ebi-a-GCST90016929	Weighted mode	17	-0.0346002402507473	0.228995595287434	0.881788857557965	-0.483431607014119	0.414231126512624	0.965991503602595	0.616663609588561	1.51320682868735	Gut microbiota abundance (family Bifidobacteriaceae id.433)
ebi-a-GCST90016931	111	finn-b-F5_SLEEP	Sleep disorders || id:finn-b-F5_SLEEP	|| id:ebi-a-GCST90016931	Inverse variance weighted	11	-0.086412838577028	0.149523589953654	0.563317384598446	-0.379479074886189	0.206653397732133	0.917215491108089	0.684217742598227	1.22955633090423	Gut microbiota abundance (family Clostridiaceae1 id.1869)
ebi-a-GCST90016931	112	finn-b-F5_SLEEP	Sleep disorders || id:finn-b-F5_SLEEP	|| id:ebi-a-GCST90016931	MR Egger	11	0.351612196965068	0.450488039996441	0.455125929735702	-0.531344361427956	1.23456875535809	1.42135721018512	0.587814203517675	3.43689605806623	Gut microbiota abundance (family Clostridiaceae1 id.1869)
ebi-a-GCST90016931	113	finn-b-F5_SLEEP	Sleep disorders || id:finn-b-F5_SLEEP	|| id:ebi-a-GCST90016931	Simple mode	11	-0.286538933098787	0.283142139548109	0.335399058200011	-0.84149752661308	0.268419660415507	0.750857844739369	0.431064509263529	1.30789589699666	Gut microbiota abundance (family Clostridiaceae1 id.1869)
ebi-a-GCST90016931	114	finn-b-F5_SLEEP	Sleep disorders || id:finn-b-F5_SLEEP	|| id:ebi-a-GCST90016931	Weighted median	11	-0.206421326375203	0.180446537771349	0.252645500825508	-0.560096540407047	0.14725388765664	0.813490259166888	0.571153921755045	1.15864809213938	Gut microbiota abundance (family Clostridiaceae1 id.1869)
ebi-a-GCST90016931	115	finn-b-F5_SLEEP	Sleep disorders || id:finn-b-F5_SLEEP	|| id:ebi-a-GCST90016931	Weighted mode	11	-0.283030929969802	0.256337794784931	0.295394720007199	-0.785453007748267	0.219391147808663	0.753496481875862	0.455913122821062	1.24531828495346	Gut microbiota abundance (family Clostridiaceae1 id.1869)
ebi-a-GCST90016932	116	finn-b-F5_SLEEP	Sleep disorders || id:finn-b-F5_SLEEP	|| id:ebi-a-GCST90016932	Inverse variance weighted	16	-0.0492212797346938	0.104428314093642	0.637397694414903	-0.253900775358232	0.155458215888844	0.951970454620667	0.775768773606331	1.16819312313615	Gut microbiota abundance (family Clostridiales vadin BB60 group id.11286)
ebi-a-GCST90016932	117	finn-b-F5_SLEEP	Sleep disorders || id:finn-b-F5_SLEEP	|| id:ebi-a-GCST90016932	MR Egger	16	-0.0499704742871853	0.2926597744526	0.866866631724272	-0.623583632214282	0.523642683639911	0.951257510642152	0.536020092710213	1.68816591739652	Gut microbiota abundance (family Clostridiales vadin BB60 group id.11286)
ebi-a-GCST90016932	118	finn-b-F5_SLEEP	Sleep disorders || id:finn-b-F5_SLEEP	|| id:ebi-a-GCST90016932	Simple mode	16	-0.0460393634444978	0.271080506847513	0.86740809939689	-0.577357156865624	0.485278429976628	0.955004369189343	0.561380047181736	1.62462729081549	Gut microbiota abundance (family Clostridiales vadin BB60 group id.11286)
ebi-a-GCST90016932	119	finn-b-F5_SLEEP	Sleep disorders || id:finn-b-F5_SLEEP	|| id:ebi-a-GCST90016932	Weighted median	16	-0.0483343639758469	0.143904036780521	0.736962008759832	-0.330386276065668	0.233717548113975	0.952815146748836	0.718646084028772	1.26328762383913	Gut microbiota abundance (family Clostridiales vadin BB60 group id.11286)
ebi-a-GCST90016932	120	finn-b-F5_SLEEP	Sleep disorders || id:finn-b-F5_SLEEP	|| id:ebi-a-GCST90016932	Weighted mode	16	-0.125821231505415	0.223124223431013	0.581151512429863	-0.563144709430201	0.311502246419371	0.881772465830619	0.569415598760395	1.36547485384956	Gut microbiota abundance (family Clostridiales vadin BB60 group id.11286)
ebi-a-GCST90016933	121	finn-b-F5_SLEEP	Sleep disorders || id:finn-b-F5_SLEEP	|| id:ebi-a-GCST90016933	Inverse variance weighted	15	0.0820041572576067	0.181093890029099	0.65067350154117	-0.272939867199427	0.43694818171464	1.08546032235835	0.761138555645816	1.54797586152312	Gut microbiota abundance (family Coriobacteriaceae id.811)
ebi-a-GCST90016933	122	finn-b-F5_SLEEP	Sleep disorders || id:finn-b-F5_SLEEP	|| id:ebi-a-GCST90016933	MR Egger	15	-0.442373538256126	0.456123328665772	0.349818101054219	-1.33637526244104	0.451628185928787	0.642509588713689	0.262796512648912	1.57086776924071	Gut microbiota abundance (family Coriobacteriaceae id.811)
ebi-a-GCST90016933	123	finn-b-F5_SLEEP	Sleep disorders || id:finn-b-F5_SLEEP	|| id:ebi-a-GCST90016933	Simple mode	15	0.062851459372276	0.326097888990308	0.849932127620591	-0.576300403048728	0.70200332179328	1.06486865122503	0.561973601254353	2.01779094575045	Gut microbiota abundance (family Coriobacteriaceae id.811)
ebi-a-GCST90016933	124	finn-b-F5_SLEEP	Sleep disorders || id:finn-b-F5_SLEEP	|| id:ebi-a-GCST90016933	Weighted median	15	-0.0237138739362453	0.196655297147233	0.904018965248595	-0.409158256344822	0.361730508472331	0.976565090512294	0.664209108698456	1.43581195066123	Gut microbiota abundance (family Coriobacteriaceae id.811)
ebi-a-GCST90016933	125	finn-b-F5_SLEEP	Sleep disorders || id:finn-b-F5_SLEEP	|| id:ebi-a-GCST90016933	Weighted mode	15	-0.0664382332621671	0.255164724300601	0.798365858130916	-0.566561092891346	0.433684626367011	0.935720710487229	0.567473575962445	1.54293219124739	Gut microbiota abundance (family Coriobacteriaceae id.811)
ebi-a-GCST90016934	126	finn-b-F5_SLEEP	Sleep disorders || id:finn-b-F5_SLEEP	|| id:ebi-a-GCST90016934	Inverse variance weighted	12	-0.123957843942775	0.114722126703839	0.279917313250111	-0.348813212282299	0.10089752439675	0.883417081478828	0.705524901349066	1.10616328120564	Gut microbiota abundance (family Defluviitaleaceae id.1924)
ebi-a-GCST90016934	127	finn-b-F5_SLEEP	Sleep disorders || id:finn-b-F5_SLEEP	|| id:ebi-a-GCST90016934	MR Egger	12	-0.203506908473876	0.409119523165453	0.629643195805635	-1.00538117387816	0.598367356930412	0.81586456792415	0.365905134739565	1.81914635788817	Gut microbiota abundance (family Defluviitaleaceae id.1924)
ebi-a-GCST90016934	128	finn-b-F5_SLEEP	Sleep disorders || id:finn-b-F5_SLEEP	|| id:ebi-a-GCST90016934	Simple mode	12	0.000821516250574916	0.240638360419401	0.997337230493779	-0.47082967017145	0.4724727026726	1.00082185378747	0.624483937595106	1.60395539855827	Gut microbiota abundance (family Defluviitaleaceae id.1924)
ebi-a-GCST90016934	129	finn-b-F5_SLEEP	Sleep disorders || id:finn-b-F5_SLEEP	|| id:ebi-a-GCST90016934	Weighted median	12	-0.105143349534502	0.150169598135203	0.483824878453346	-0.3994757618795	0.189189062810496	0.900195470735034	0.670671545483361	1.20826936969249	Gut microbiota abundance (family Defluviitaleaceae id.1924)
ebi-a-GCST90016934	130	finn-b-F5_SLEEP	Sleep disorders || id:finn-b-F5_SLEEP	|| id:ebi-a-GCST90016934	Weighted mode	12	-0.0556882874089611	0.223248404768259	0.807612967293005	-0.493255160754749	0.381878585936827	0.945833918285679	0.610635438986381	1.46503419857948	Gut microbiota abundance (family Defluviitaleaceae id.1924)
ebi-a-GCST90016935	131	finn-b-F5_SLEEP	Sleep disorders || id:finn-b-F5_SLEEP	|| id:ebi-a-GCST90016935	Inverse variance weighted	12	0.105838524660204	0.144849172970076	0.464974082158977	-0.178065854361144	0.389742903681553	1.11164235918543	0.836887308994939	1.47660111636705	Gut microbiota abundance (family Desulfovibrionaceae id.3169)
ebi-a-GCST90016935	132	finn-b-F5_SLEEP	Sleep disorders || id:finn-b-F5_SLEEP	|| id:ebi-a-GCST90016935	MR Egger	12	0.414225298037128	0.372384492520661	0.292009333126258	-0.315648307303367	1.14409890337762	1.51319800902413	0.729315900144808	3.13961098895549	Gut microbiota abundance (family Desulfovibrionaceae id.3169)
ebi-a-GCST90016935	133	finn-b-F5_SLEEP	Sleep disorders || id:finn-b-F5_SLEEP	|| id:ebi-a-GCST90016935	Simple mode	12	0.36954606663205	0.344098957429895	0.305837696926815	-0.304887889930544	1.04398002319464	1.44707758874807	0.737206017976831	2.84049980167516	Gut microbiota abundance (family Desulfovibrionaceae id.3169)
ebi-a-GCST90016935	134	finn-b-F5_SLEEP	Sleep disorders || id:finn-b-F5_SLEEP	|| id:ebi-a-GCST90016935	Weighted median	12	0.280917467715004	0.192982932354775	0.145486729553735	-0.0973290797003541	0.659164015130362	1.32434429826364	0.907257397010515	1.93317555318106	Gut microbiota abundance (family Desulfovibrionaceae id.3169)
ebi-a-GCST90016935	135	finn-b-F5_SLEEP	Sleep disorders || id:finn-b-F5_SLEEP	|| id:ebi-a-GCST90016935	Weighted mode	12	0.425830101489775	0.28167257219291	0.158771118186656	-0.126248140008329	0.977908342987879	1.53086066209161	0.881396110007787	2.65888893782259	Gut microbiota abundance (family Desulfovibrionaceae id.3169)
ebi-a-GCST90016936	136	finn-b-F5_SLEEP	Sleep disorders || id:finn-b-F5_SLEEP	|| id:ebi-a-GCST90016936	Inverse variance weighted	11	-0.071815171313747	0.192879085438439	0.709645229550291	-0.449858178773088	0.306227836145594	0.930702900509408	0.637718587241244	1.35829173925104	Gut microbiota abundance (family Enterobacteriaceae id.3469)
ebi-a-GCST90016936	137	finn-b-F5_SLEEP	Sleep disorders || id:finn-b-F5_SLEEP	|| id:ebi-a-GCST90016936	MR Egger	11	0.654670457112832	0.896708594975655	0.48390927642272	-1.10287838903945	2.41221930326512	1.9245082048753	0.331914328836136	11.1586982207715	Gut microbiota abundance (family Enterobacteriaceae id.3469)
ebi-a-GCST90016936	138	finn-b-F5_SLEEP	Sleep disorders || id:finn-b-F5_SLEEP	|| id:ebi-a-GCST90016936	Simple mode	11	-0.285205558114278	0.423259866861985	0.515691144026636	-1.11479489716377	0.544383780935212	0.751859687574123	0.327982542151041	1.72354597318394	Gut microbiota abundance (family Enterobacteriaceae id.3469)
ebi-a-GCST90016936	139	finn-b-F5_SLEEP	Sleep disorders || id:finn-b-F5_SLEEP	|| id:ebi-a-GCST90016936	Weighted median	11	-0.19418590767017	0.233036024259849	0.404682842416251	-0.650936515219473	0.262564699879134	0.823504794179188	0.5215571018073	1.30026059215021	Gut microbiota abundance (family Enterobacteriaceae id.3469)
ebi-a-GCST90016936	140	finn-b-F5_SLEEP	Sleep disorders || id:finn-b-F5_SLEEP	|| id:ebi-a-GCST90016936	Weighted mode	11	-0.352370415838091	0.398349193899235	0.397155020076598	-1.13313483588059	0.428394004204409	0.703019664122381	0.322022185777662	1.53479067583246	Gut microbiota abundance (family Enterobacteriaceae id.3469)
ebi-a-GCST90016937	141	finn-b-F5_SLEEP	Sleep disorders || id:finn-b-F5_SLEEP	|| id:ebi-a-GCST90016937	Inverse variance weighted	13	0.0613348279586888	0.180197472881161	0.73357367035096	-0.291852218888387	0.414521874805765	1.06325486204825	0.746878902412557	1.51364685495531	Gut microbiota abundance (family Erysipelotrichaceae id.2149)
ebi-a-GCST90016937	142	finn-b-F5_SLEEP	Sleep disorders || id:finn-b-F5_SLEEP	|| id:ebi-a-GCST90016937	MR Egger	13	0.811757508175924	0.781825189986029	0.32142235119711	-0.720619864196693	2.34413488054854	2.25186217708495	0.486450629157328	10.4242506035401	Gut microbiota abundance (family Erysipelotrichaceae id.2149)
ebi-a-GCST90016937	143	finn-b-F5_SLEEP	Sleep disorders || id:finn-b-F5_SLEEP	|| id:ebi-a-GCST90016937	Simple mode	13	0.501718505040092	0.439489694838031	0.275892200061433	-0.359681296842449	1.36311830692263	1.65155704245967	0.697898713154949	3.90836179102185	Gut microbiota abundance (family Erysipelotrichaceae id.2149)
ebi-a-GCST90016937	144	finn-b-F5_SLEEP	Sleep disorders || id:finn-b-F5_SLEEP	|| id:ebi-a-GCST90016937	Weighted median	13	0.173884305348583	0.237050922863188	0.46323435795598	-0.290735503463266	0.638504114160433	1.1899178907208	0.747713419475894	1.89364608120837	Gut microbiota abundance (family Erysipelotrichaceae id.2149)
ebi-a-GCST90016937	145	finn-b-F5_SLEEP	Sleep disorders || id:finn-b-F5_SLEEP	|| id:ebi-a-GCST90016937	Weighted mode	13	0.42076053457998	0.407288002689113	0.32193896155881	-0.377523950690681	1.21904501985064	1.52311950028375	0.685556781829236	3.38395458061776	Gut microbiota abundance (family Erysipelotrichaceae id.2149)
ebi-a-GCST90016938	146	finn-b-F5_SLEEP	Sleep disorders || id:finn-b-F5_SLEEP	|| id:ebi-a-GCST90016938	Inverse variance weighted	10	0.0511811252655366	0.0740132830722853	0.489243402015125	-0.0938849095561425	0.196247160087216	1.05251351280917	0.910387533116857	1.21682761939106	Gut microbiota abundance (family Family XI id.1936)
ebi-a-GCST90016938	147	finn-b-F5_SLEEP	Sleep disorders || id:finn-b-F5_SLEEP	|| id:ebi-a-GCST90016938	MR Egger	10	0.567500681913774	0.370132121271206	0.163758546992007	-0.157958275777789	1.29295963960534	1.76385310783302	0.853885408929767	3.64355422106539	Gut microbiota abundance (family Family XI id.1936)
ebi-a-GCST90016938	148	finn-b-F5_SLEEP	Sleep disorders || id:finn-b-F5_SLEEP	|| id:ebi-a-GCST90016938	Simple mode	10	0.146659234439724	0.196141331023493	0.473711072456973	-0.237777774366321	0.53109624324577	1.15795930313971	0.7883778694001	1.70079577290534	Gut microbiota abundance (family Family XI id.1936)
ebi-a-GCST90016938	149	finn-b-F5_SLEEP	Sleep disorders || id:finn-b-F5_SLEEP	|| id:ebi-a-GCST90016938	Weighted median	10	0.0992450527125769	0.0979889036256023	0.311146480603732	-0.0928131983936037	0.291303303818757	1.10433688715321	0.911363728604699	1.33817039459579	Gut microbiota abundance (family Family XI id.1936)
ebi-a-GCST90016938	150	finn-b-F5_SLEEP	Sleep disorders || id:finn-b-F5_SLEEP	|| id:ebi-a-GCST90016938	Weighted mode	10	0.146659234439724	0.187144084478527	0.453362792848667	-0.220143171138189	0.513461640017638	1.15795930313971	0.802403908657368	1.6710658226621	Gut microbiota abundance (family Family XI id.1936)
ebi-a-GCST90016939	151	finn-b-F5_SLEEP	Sleep disorders || id:finn-b-F5_SLEEP	|| id:ebi-a-GCST90016939	Inverse variance weighted	11	0.108755766027207	0.173394242274811	0.530517191794597	-0.231096948831423	0.448608480885837	1.11489002306745	0.793662517651645	1.56613136678444	Gut microbiota abundance (family Family XIII id.1957)
ebi-a-GCST90016939	152	finn-b-F5_SLEEP	Sleep disorders || id:finn-b-F5_SLEEP	|| id:ebi-a-GCST90016939	MR Egger	11	0.0715479255495097	0.767712871755307	0.92778936972095	-1.43316930309089	1.57626515418991	1.07416962963749	0.238551680335212	4.83685711881877	Gut microbiota abundance (family Family XIII id.1957)
ebi-a-GCST90016939	153	finn-b-F5_SLEEP	Sleep disorders || id:finn-b-F5_SLEEP	|| id:ebi-a-GCST90016939	Simple mode	11	0.256200738447594	0.388982289135747	0.524998712425237	-0.506204548258471	1.01860602515366	1.29201205840491	0.602779061485578	2.7693316933565	Gut microbiota abundance (family Family XIII id.1957)
ebi-a-GCST90016939	154	finn-b-F5_SLEEP	Sleep disorders || id:finn-b-F5_SLEEP	|| id:ebi-a-GCST90016939	Weighted median	11	0.215292391696815	0.229976349939623	0.349195891558295	-0.235461254184846	0.666046037578476	1.2402244752948	0.790206279602116	1.9465255956897	Gut microbiota abundance (family Family XIII id.1957)
ebi-a-GCST90016939	155	finn-b-F5_SLEEP	Sleep disorders || id:finn-b-F5_SLEEP	|| id:ebi-a-GCST90016939	Weighted mode	11	0.270035904692154	0.37361828057544	0.48638777944164	-0.462255925235709	1.00232773462002	1.31001148544796	0.629861121956816	2.72461663719456	Gut microbiota abundance (family Family XIII id.1957)
ebi-a-GCST90016940	156	finn-b-F5_SLEEP	Sleep disorders || id:finn-b-F5_SLEEP	|| id:ebi-a-GCST90016940	Inverse variance weighted	16	-0.0193933342657772	0.147770250640996	0.895585633115515	-0.30902302552213	0.270236356990575	0.980793506668847	0.734163865325317	1.3102741065818	Gut microbiota abundance (family Lachnospiraceae id.1987)
ebi-a-GCST90016940	157	finn-b-F5_SLEEP	Sleep disorders || id:finn-b-F5_SLEEP	|| id:ebi-a-GCST90016940	MR Egger	16	-0.0103221059034657	0.515530141407237	0.984308136668867	-1.02076118306165	1.00011697125472	0.989730984207409	0.360320565850293	2.71859980789206	Gut microbiota abundance (family Lachnospiraceae id.1987)
ebi-a-GCST90016940	158	finn-b-F5_SLEEP	Sleep disorders || id:finn-b-F5_SLEEP	|| id:ebi-a-GCST90016940	Simple mode	16	0.175028410783269	0.353762556083185	0.627935947048133	-0.518346199139774	0.868403020706312	1.19128006133121	0.595504580036106	2.38310204841624	Gut microbiota abundance (family Lachnospiraceae id.1987)
ebi-a-GCST90016940	159	finn-b-F5_SLEEP	Sleep disorders || id:finn-b-F5_SLEEP	|| id:ebi-a-GCST90016940	Weighted median	16	0.0433001915924479	0.195793922184412	0.82497418526569	-0.340455895888999	0.427056279073895	1.04425132327162	0.711445903554861	1.53273892042368	Gut microbiota abundance (family Lachnospiraceae id.1987)
ebi-a-GCST90016940	160	finn-b-F5_SLEEP	Sleep disorders || id:finn-b-F5_SLEEP	|| id:ebi-a-GCST90016940	Weighted mode	16	0.156560748904002	0.337164432259953	0.649068313436809	-0.504281538325505	0.817403036133509	1.16948180489904	0.603939326851558	2.26461108124869	Gut microbiota abundance (family Lachnospiraceae id.1987)
ebi-a-GCST90016941	161	finn-b-F5_SLEEP	Sleep disorders || id:finn-b-F5_SLEEP	|| id:ebi-a-GCST90016941	Inverse variance weighted	9	-0.123673097123854	0.127855766761345	0.333401065103244	-0.37427039997609	0.126924205728382	0.883668667500018	0.687790908037314	1.13533096293691	Gut microbiota abundance (family Lactobacillaceae id.1836)
ebi-a-GCST90016941	162	finn-b-F5_SLEEP	Sleep disorders || id:finn-b-F5_SLEEP	|| id:ebi-a-GCST90016941	MR Egger	9	-0.0417788424291242	0.354225618238202	0.909424930140881	-0.736061054176	0.652503369317751	0.959081865335153	0.478996947532038	1.920342142375	Gut microbiota abundance (family Lactobacillaceae id.1836)
ebi-a-GCST90016941	163	finn-b-F5_SLEEP	Sleep disorders || id:finn-b-F5_SLEEP	|| id:ebi-a-GCST90016941	Simple mode	9	-0.128389057328167	0.237644883828229	0.603731023261679	-0.594173029631496	0.337394914975162	0.87951113232091	0.55201888041948	1.4012923458136	Gut microbiota abundance (family Lactobacillaceae id.1836)
ebi-a-GCST90016941	164	finn-b-F5_SLEEP	Sleep disorders || id:finn-b-F5_SLEEP	|| id:ebi-a-GCST90016941	Weighted median	9	-0.24187942038542	0.146014674044674	0.0976121343360803	-0.52806818151298	0.04430934074214	0.785150845030512	0.589743146662035	1.04530566050885	Gut microbiota abundance (family Lactobacillaceae id.1836)
ebi-a-GCST90016941	165	finn-b-F5_SLEEP	Sleep disorders || id:finn-b-F5_SLEEP	|| id:ebi-a-GCST90016941	Weighted mode	9	-0.252147348882975	0.20094235401288	0.244958865225365	-0.645994362748221	0.14169966498227	0.777130220362229	0.524141096515336	1.15223054138548	Gut microbiota abundance (family Lactobacillaceae id.1836)
ebi-a-GCST90016942	166	finn-b-F5_SLEEP	Sleep disorders || id:finn-b-F5_SLEEP	|| id:ebi-a-GCST90016942	Inverse variance weighted	12	0.102821942114886	0.0783336180795907	0.189312454223578	-0.0507119493211115	0.256355833550884	1.10829405101114	0.950552438376221	1.29221245868871	Gut microbiota abundance (family Methanobacteriaceae id.121)
ebi-a-GCST90016942	167	finn-b-F5_SLEEP	Sleep disorders || id:finn-b-F5_SLEEP	|| id:ebi-a-GCST90016942	MR Egger	12	0.628570862721587	0.301750161116566	0.0638663990390868	0.0371405469331185	1.22000117851006	1.87492913252531	1.03783887565924	3.38719172545849	Gut microbiota abundance (family Methanobacteriaceae id.121)
ebi-a-GCST90016942	168	finn-b-F5_SLEEP	Sleep disorders || id:finn-b-F5_SLEEP	|| id:ebi-a-GCST90016942	Simple mode	12	0.0556717176227833	0.183284582813186	0.766990643667364	-0.303566064691062	0.414909499936629	1.05725055003691	0.738181119813223	1.51423369624541	Gut microbiota abundance (family Methanobacteriaceae id.121)
ebi-a-GCST90016942	169	finn-b-F5_SLEEP	Sleep disorders || id:finn-b-F5_SLEEP	|| id:ebi-a-GCST90016942	Weighted median	12	0.0762343689605489	0.107383446770297	0.477749632855741	-0.134237186709233	0.286705924630331	1.07921547912964	0.874382648063179	1.33203243794113	Gut microbiota abundance (family Methanobacteriaceae id.121)
ebi-a-GCST90016942	170	finn-b-F5_SLEEP	Sleep disorders || id:finn-b-F5_SLEEP	|| id:ebi-a-GCST90016942	Weighted mode	12	0.0439264178266692	0.190166757846305	0.821563527852605	-0.328800427552088	0.416653263205427	1.04490546564455	0.719786651997893	1.51687646485705	Gut microbiota abundance (family Methanobacteriaceae id.121)
ebi-a-GCST90016943	171	finn-b-F5_SLEEP	Sleep disorders || id:finn-b-F5_SLEEP	|| id:ebi-a-GCST90016943	Inverse variance weighted	15	-0.0695977391293432	0.080757278145275	0.388789973521532	-0.227882004294082	0.0886865260353957	0.932768960902952	0.796218204621923	1.09273805770004	Gut microbiota abundance (family Oxalobacteraceae id.2966)
ebi-a-GCST90016943	172	finn-b-F5_SLEEP	Sleep disorders || id:finn-b-F5_SLEEP	|| id:ebi-a-GCST90016943	MR Egger	15	-0.0740155486087556	0.328184710768085	0.825073647723683	-0.717257581714202	0.56922648449669	0.928657254400714	0.488088966319068	1.76689979831937	Gut microbiota abundance (family Oxalobacteraceae id.2966)
ebi-a-GCST90016943	173	finn-b-F5_SLEEP	Sleep disorders || id:finn-b-F5_SLEEP	|| id:ebi-a-GCST90016943	Simple mode	15	-0.0933768925150373	0.17392445665252	0.599778183032517	-0.434268827553976	0.247515042523901	0.910850142994591	0.647738102228164	1.2808386292845	Gut microbiota abundance (family Oxalobacteraceae id.2966)
ebi-a-GCST90016943	174	finn-b-F5_SLEEP	Sleep disorders || id:finn-b-F5_SLEEP	|| id:ebi-a-GCST90016943	Weighted median	15	-0.0663731180491001	0.10707531926448	0.535341288147382	-0.27624074380748	0.14349450770928	0.93578164212443	0.758630273234841	1.15430047103593	Gut microbiota abundance (family Oxalobacteraceae id.2966)
ebi-a-GCST90016943	175	finn-b-F5_SLEEP	Sleep disorders || id:finn-b-F5_SLEEP	|| id:ebi-a-GCST90016943	Weighted mode	15	-0.0933768925150373	0.159711353329154	0.568079358726119	-0.406411145040179	0.219657360010105	0.910850142994591	0.666036273613228	1.2456498480067	Gut microbiota abundance (family Oxalobacteraceae id.2966)
ebi-a-GCST90016944	176	finn-b-F5_SLEEP	Sleep disorders || id:finn-b-F5_SLEEP	|| id:ebi-a-GCST90016944	Inverse variance weighted	17	-0.0801308975572137	0.0906914802109481	0.376936558867835	-0.257886198770672	0.0976244036562445	0.922995520619941	0.772683159397137	1.1025485941083	Gut microbiota abundance (family Pasteurellaceae id.3689)
ebi-a-GCST90016944	177	finn-b-F5_SLEEP	Sleep disorders || id:finn-b-F5_SLEEP	|| id:ebi-a-GCST90016944	MR Egger	17	-0.250537411918717	0.211196470507626	0.253963670052377	-0.664482494113664	0.16340767027623	0.778382358691471	0.514539736160687	1.17751663038302	Gut microbiota abundance (family Pasteurellaceae id.3689)
ebi-a-GCST90016944	178	finn-b-F5_SLEEP	Sleep disorders || id:finn-b-F5_SLEEP	|| id:ebi-a-GCST90016944	Simple mode	17	0.01743335717142	0.191993209019919	0.928777019469061	-0.358873332507622	0.393740046850462	1.017586205068	0.698462818282224	1.48251511410631	Gut microbiota abundance (family Pasteurellaceae id.3689)
ebi-a-GCST90016944	179	finn-b-F5_SLEEP	Sleep disorders || id:finn-b-F5_SLEEP	|| id:ebi-a-GCST90016944	Weighted median	17	-0.0409302958084406	0.125024128990781	0.74338111775932	-0.285977588630371	0.20411699701349	0.95989603639314	0.75127945295973	1.22644163507111	Gut microbiota abundance (family Pasteurellaceae id.3689)
ebi-a-GCST90016944	180	finn-b-F5_SLEEP	Sleep disorders || id:finn-b-F5_SLEEP	|| id:ebi-a-GCST90016944	Weighted mode	17	-0.043054636066775	0.159668750101246	0.790876472163794	-0.356005386265216	0.269896114131666	0.957859054986063	0.700468847314104	1.3098283710073	Gut microbiota abundance (family Pasteurellaceae id.3689)
ebi-a-GCST90016945	181	finn-b-F5_SLEEP	Sleep disorders || id:finn-b-F5_SLEEP	|| id:ebi-a-GCST90016945	Inverse variance weighted	9	-0.194978265906394	0.163138133798122	0.23201950959173	-0.514729008150713	0.124772476337925	0.822852541815842	0.597662534350506	1.13289066430874	Gut microbiota abundance (family Peptococcaceae id.2024)
ebi-a-GCST90016945	182	finn-b-F5_SLEEP	Sleep disorders || id:finn-b-F5_SLEEP	|| id:ebi-a-GCST90016945	MR Egger	9	0.541233114836869	0.385642006228808	0.203250719542558	-0.214625217371596	1.29709144704533	1.71812420089938	0.80684377454949	3.65863982945694	Gut microbiota abundance (family Peptococcaceae id.2024)
ebi-a-GCST90016945	183	finn-b-F5_SLEEP	Sleep disorders || id:finn-b-F5_SLEEP	|| id:ebi-a-GCST90016945	Simple mode	9	-0.603395491493937	0.381805592262635	0.152676447384521	-1.3517344523287	0.144943469340828	0.546951310998278	0.258791010486238	1.15597422043624	Gut microbiota abundance (family Peptococcaceae id.2024)
ebi-a-GCST90016945	184	finn-b-F5_SLEEP	Sleep disorders || id:finn-b-F5_SLEEP	|| id:ebi-a-GCST90016945	Weighted median	9	-0.29494291324318	0.192329893088666	0.125146277857048	-0.671909503696966	0.082023677210605	0.744574091572787	0.510732400669009	1.08548151069962	Gut microbiota abundance (family Peptococcaceae id.2024)
ebi-a-GCST90016945	185	finn-b-F5_SLEEP	Sleep disorders || id:finn-b-F5_SLEEP	|| id:ebi-a-GCST90016945	Weighted mode	9	-0.60883781923107	0.362982132454719	0.132001382974694	-1.32028279884232	0.102607160380179	0.543982708089779	0.267059767092803	1.10805603525393	Gut microbiota abundance (family Peptococcaceae id.2024)
ebi-a-GCST90016946	186	finn-b-F5_SLEEP	Sleep disorders || id:finn-b-F5_SLEEP	|| id:ebi-a-GCST90016946	Inverse variance weighted	14	0.0282079187275644	0.134582682847032	0.833983426768921	-0.235574139652619	0.291989977107748	1.02860952937398	0.790117081831267	1.3390895960213	Gut microbiota abundance (family Peptostreptococcaceae id.2042)
ebi-a-GCST90016946	187	finn-b-F5_SLEEP	Sleep disorders || id:finn-b-F5_SLEEP	|| id:ebi-a-GCST90016946	MR Egger	14	0.0237105771787874	0.319745197711896	0.94210916955967	-0.602990010336529	0.650411164694104	1.02399390779307	0.547173134418477	1.91632859371232	Gut microbiota abundance (family Peptostreptococcaceae id.2042)
ebi-a-GCST90016946	188	finn-b-F5_SLEEP	Sleep disorders || id:finn-b-F5_SLEEP	|| id:ebi-a-GCST90016946	Simple mode	14	0.174702807108793	0.267517874077223	0.525105165117698	-0.349632226082564	0.699037840300149	1.19089223930748	0.704947303281112	2.01181608758809	Gut microbiota abundance (family Peptostreptococcaceae id.2042)
ebi-a-GCST90016946	189	finn-b-F5_SLEEP	Sleep disorders || id:finn-b-F5_SLEEP	|| id:ebi-a-GCST90016946	Weighted median	14	0.151955225944388	0.163661831524676	0.353163425776714	-0.168821963843978	0.472732415732754	1.16410811342383	0.84465926988986	1.60437202082196	Gut microbiota abundance (family Peptostreptococcaceae id.2042)
ebi-a-GCST90016946	190	finn-b-F5_SLEEP	Sleep disorders || id:finn-b-F5_SLEEP	|| id:ebi-a-GCST90016946	Weighted mode	14	0.139632697963616	0.222311567404507	0.540819572796575	-0.296097974149218	0.57536337007645	1.14985137853118	0.743714559649387	1.77777640030789	Gut microbiota abundance (family Peptostreptococcaceae id.2042)
ebi-a-GCST90016947	191	finn-b-F5_SLEEP	Sleep disorders || id:finn-b-F5_SLEEP	|| id:ebi-a-GCST90016947	Inverse variance weighted	11	-0.0428048995267701	0.177320135325493	0.809245904421189	-0.390352364764736	0.304742565711196	0.958098297264794	0.676818345538937	1.35627580616295	Gut microbiota abundance (family Porphyromonadaceae id.943)
ebi-a-GCST90016947	192	finn-b-F5_SLEEP	Sleep disorders || id:finn-b-F5_SLEEP	|| id:ebi-a-GCST90016947	MR Egger	11	0.219014335836121	0.832042206825875	0.798304266470911	-1.41178838954259	1.84981706121484	1.24484912251263	0.243707050052577	6.35865617135878	Gut microbiota abundance (family Porphyromonadaceae id.943)
ebi-a-GCST90016947	193	finn-b-F5_SLEEP	Sleep disorders || id:finn-b-F5_SLEEP	|| id:ebi-a-GCST90016947	Simple mode	11	0.331155232137798	0.381033806284955	0.405170710990948	-0.415671028180714	1.07798149245631	1.39257594807207	0.659897322403142	2.93874168800473	Gut microbiota abundance (family Porphyromonadaceae id.943)
ebi-a-GCST90016947	194	finn-b-F5_SLEEP	Sleep disorders || id:finn-b-F5_SLEEP	|| id:ebi-a-GCST90016947	Weighted median	11	0.0239410002600285	0.238268713609525	0.91996406007396	-0.443065678414641	0.490947678934698	1.02422988681094	0.642065035889288	1.63386386487121	Gut microbiota abundance (family Porphyromonadaceae id.943)
ebi-a-GCST90016947	195	finn-b-F5_SLEEP	Sleep disorders || id:finn-b-F5_SLEEP	|| id:ebi-a-GCST90016947	Weighted mode	11	0.331155232137798	0.376001549979002	0.399137344371773	-0.405807805821046	1.06811827009664	1.39257594807207	0.666438240667515	2.9098987015007	Gut microbiota abundance (family Porphyromonadaceae id.943)
ebi-a-GCST90016948	196	finn-b-F5_SLEEP	Sleep disorders || id:finn-b-F5_SLEEP	|| id:ebi-a-GCST90016948	Inverse variance weighted	18	0.0798917932459995	0.116714723617227	0.493656433987012	-0.148869065043766	0.308652651535765	1.08316985503943	0.861681931798987	1.36158934238839	Gut microbiota abundance (family Prevotellaceae id.960)
ebi-a-GCST90016948	197	finn-b-F5_SLEEP	Sleep disorders || id:finn-b-F5_SLEEP	|| id:ebi-a-GCST90016948	MR Egger	18	0.484185605590664	0.376560084443811	0.216806829794555	-0.253872159919205	1.22224337110053	1.62285282825856	0.775790972887991	3.39479498244568	Gut microbiota abundance (family Prevotellaceae id.960)
ebi-a-GCST90016948	198	finn-b-F5_SLEEP	Sleep disorders || id:finn-b-F5_SLEEP	|| id:ebi-a-GCST90016948	Simple mode	18	-0.0884937085396227	0.305240679005843	0.775388044142728	-0.686765439391075	0.509778022311829	0.915308869347367	0.503201073933017	1.66492157848112	Gut microbiota abundance (family Prevotellaceae id.960)
ebi-a-GCST90016948	199	finn-b-F5_SLEEP	Sleep disorders || id:finn-b-F5_SLEEP	|| id:ebi-a-GCST90016948	Weighted median	18	-0.0745306564587573	0.164449604389165	0.650395556629137	-0.39685188106152	0.247790568144005	0.928179018941006	0.672433618410444	1.28119158176358	Gut microbiota abundance (family Prevotellaceae id.960)
ebi-a-GCST90016948	200	finn-b-F5_SLEEP	Sleep disorders || id:finn-b-F5_SLEEP	|| id:ebi-a-GCST90016948	Weighted mode	18	-0.093468642845649	0.3275136714858	0.778794430136597	-0.735395438957817	0.548458153266519	0.910766576026541	0.479315881321595	1.73058266652876	Gut microbiota abundance (family Prevotellaceae id.960)
ebi-a-GCST90016949	201	finn-b-F5_SLEEP	Sleep disorders || id:finn-b-F5_SLEEP	|| id:ebi-a-GCST90016949	Inverse variance weighted	17	-0.0403949901992907	0.10354206899383	0.696439543061955	-0.243337445427197	0.162547465028616	0.960410011680276	0.784006909582801	1.17650415992704	Gut microbiota abundance (family Rhodospirillaceae id.2717)
ebi-a-GCST90016949	202	finn-b-F5_SLEEP	Sleep disorders || id:finn-b-F5_SLEEP	|| id:ebi-a-GCST90016949	MR Egger	17	-0.2305604482904	0.439088298369816	0.607196006733933	-1.09117351309524	0.630052616514439	0.794088432263248	0.335822170665412	1.87770937518762	Gut microbiota abundance (family Rhodospirillaceae id.2717)
ebi-a-GCST90016949	203	finn-b-F5_SLEEP	Sleep disorders || id:finn-b-F5_SLEEP	|| id:ebi-a-GCST90016949	Simple mode	17	0.0288234011910522	0.255675167019413	0.911643400969512	-0.472299926166997	0.529946728549101	1.0292428153693	0.623566460969761	1.6988418064401	Gut microbiota abundance (family Rhodospirillaceae id.2717)
ebi-a-GCST90016949	204	finn-b-F5_SLEEP	Sleep disorders || id:finn-b-F5_SLEEP	|| id:ebi-a-GCST90016949	Weighted median	17	-0.000657870448354518	0.137149285228642	0.99617276415273	-0.269470469496492	0.268154728599783	0.999342345900963	0.763783834110531	1.30754943965771	Gut microbiota abundance (family Rhodospirillaceae id.2717)
ebi-a-GCST90016949	205	finn-b-F5_SLEEP	Sleep disorders || id:finn-b-F5_SLEEP	|| id:ebi-a-GCST90016949	Weighted mode	17	0.00765630442427945	0.22969281524057	0.973821488454123	-0.442541613447239	0.457854222295798	1.00768568886721	0.64240160786648	1.58067855857364	Gut microbiota abundance (family Rhodospirillaceae id.2717)
ebi-a-GCST90016950	206	finn-b-F5_SLEEP	Sleep disorders || id:finn-b-F5_SLEEP	|| id:ebi-a-GCST90016950	Inverse variance weighted	17	-0.0764130169454241	0.131846258301525	0.562210353432109	-0.334831683216413	0.182005649325565	0.926433494799441	0.715458499891958	1.19962097091014	Gut microbiota abundance (family Rikenellaceae id.967)
ebi-a-GCST90016950	207	finn-b-F5_SLEEP	Sleep disorders || id:finn-b-F5_SLEEP	|| id:ebi-a-GCST90016950	MR Egger	17	-0.592473171181695	0.410418379139445	0.169416251464416	-1.39689319429501	0.211946851931618	0.552958032364354	0.247364284136197	1.23608218795203	Gut microbiota abundance (family Rikenellaceae id.967)
ebi-a-GCST90016950	208	finn-b-F5_SLEEP	Sleep disorders || id:finn-b-F5_SLEEP	|| id:ebi-a-GCST90016950	Simple mode	17	0.0826215598902398	0.326614680246608	0.803517850592183	-0.557543213393111	0.722786333173591	1.08613069534272	0.572614127891149	2.06016552841657	Gut microbiota abundance (family Rikenellaceae id.967)
ebi-a-GCST90016950	209	finn-b-F5_SLEEP	Sleep disorders || id:finn-b-F5_SLEEP	|| id:ebi-a-GCST90016950	Weighted median	17	0.0238798766727054	0.177694832252679	0.893096555318018	-0.324401994542545	0.372161747887956	1.02416728411928	0.722959558160161	1.45086763709111	Gut microbiota abundance (family Rikenellaceae id.967)
ebi-a-GCST90016950	210	finn-b-F5_SLEEP	Sleep disorders || id:finn-b-F5_SLEEP	|| id:ebi-a-GCST90016950	Weighted mode	17	0.108365552225058	0.319561791066101	0.738939231064235	-0.5179755582645	0.734706662714616	1.11445506246191	0.595725339283553	2.08487033259434	Gut microbiota abundance (family Rikenellaceae id.967)
ebi-a-GCST90016951	211	finn-b-F5_SLEEP	Sleep disorders || id:finn-b-F5_SLEEP	|| id:ebi-a-GCST90016951	Inverse variance weighted	10	0.286057682449667	0.186946191796758	0.125977000474147	-0.0803568534719794	0.652472218371313	1.33116923814033	0.922786987883245	1.9202823228315	Gut microbiota abundance (family Ruminococcaceae id.2050)
ebi-a-GCST90016951	212	finn-b-F5_SLEEP	Sleep disorders || id:finn-b-F5_SLEEP	|| id:ebi-a-GCST90016951	MR Egger	10	0.109074455397321	0.455551186000905	0.816789413171471	-0.783805869164454	1.0019547799591	1.11524538328841	0.456664693717316	2.72360066818746	Gut microbiota abundance (family Ruminococcaceae id.2050)
ebi-a-GCST90016951	213	finn-b-F5_SLEEP	Sleep disorders || id:finn-b-F5_SLEEP	|| id:ebi-a-GCST90016951	Simple mode	10	0.736207831757884	0.456795144525872	0.141490772416746	-0.159110651512824	1.63152631502859	2.08800242570929	0.852901978853326	5.11167078733867	Gut microbiota abundance (family Ruminococcaceae id.2050)
ebi-a-GCST90016951	214	finn-b-F5_SLEEP	Sleep disorders || id:finn-b-F5_SLEEP	|| id:ebi-a-GCST90016951	Weighted median	10	0.509918057735116	0.239811215190927	0.0334756958373529	0.0398880759608988	0.979948039509332	1.66515474280436	1.04069428896547	2.66431779907253	Gut microbiota abundance (family Ruminococcaceae id.2050)
ebi-a-GCST90016951	215	finn-b-F5_SLEEP	Sleep disorders || id:finn-b-F5_SLEEP	|| id:ebi-a-GCST90016951	Weighted mode	10	0.72960104337176	0.534890581896599	0.205696860365067	-0.318784497145573	1.77798658388909	2.07425290563115	0.727032209941827	5.91792916143772	Gut microbiota abundance (family Ruminococcaceae id.2050)
ebi-a-GCST90016952	216	finn-b-F5_SLEEP	Sleep disorders || id:finn-b-F5_SLEEP	|| id:ebi-a-GCST90016952	Inverse variance weighted	16	0.0299686522576755	0.131978060075304	0.82036698904129	-0.22870834548992	0.288645650005271	1.03042223203661	0.795560528488434	1.33461872259132	Gut microbiota abundance (family Streptococcaceae id.1850)
ebi-a-GCST90016952	217	finn-b-F5_SLEEP	Sleep disorders || id:finn-b-F5_SLEEP	|| id:ebi-a-GCST90016952	MR Egger	16	0.079867880683885	0.482009366075595	0.870763796151104	-0.864870476824281	1.02460623819205	1.08314395398267	0.421106092093545	2.78599822485731	Gut microbiota abundance (family Streptococcaceae id.1850)
ebi-a-GCST90016952	218	finn-b-F5_SLEEP	Sleep disorders || id:finn-b-F5_SLEEP	|| id:ebi-a-GCST90016952	Simple mode	16	-0.112401260749919	0.280173435943988	0.693941251294079	-0.661541195200136	0.436738673700297	0.893685584596623	0.516055379214575	1.54765158214487	Gut microbiota abundance (family Streptococcaceae id.1850)
ebi-a-GCST90016952	219	finn-b-F5_SLEEP	Sleep disorders || id:finn-b-F5_SLEEP	|| id:ebi-a-GCST90016952	Weighted median	16	-0.063340288236649	0.177112162533279	0.720621637818617	-0.410480126801876	0.283799550328578	0.938624016626981	0.663331690344824	1.3281666734948	Gut microbiota abundance (family Streptococcaceae id.1850)
ebi-a-GCST90016952	220	finn-b-F5_SLEEP	Sleep disorders || id:finn-b-F5_SLEEP	|| id:ebi-a-GCST90016952	Weighted mode	16	-0.0768524006155318	0.272775271456936	0.78199072531395	-0.611491932671126	0.457787131440063	0.926026524464992	0.542540830572748	1.58057251305389	Gut microbiota abundance (family Streptococcaceae id.1850)
ebi-a-GCST90016953	221	finn-b-F5_SLEEP	Sleep disorders || id:finn-b-F5_SLEEP	|| id:ebi-a-GCST90016953	Inverse variance weighted	12	0.150770693743211	0.0947437468210383	0.111530278787803	-0.0349270500260241	0.336468437512446	1.16273000624513	0.965675859716946	1.39999468125783	Gut microbiota abundance (unknown family id.1000001214)
ebi-a-GCST90016953	222	finn-b-F5_SLEEP	Sleep disorders || id:finn-b-F5_SLEEP	|| id:ebi-a-GCST90016953	MR Egger	12	0.128290131111301	0.302846450387186	0.680814047663731	-0.465288911647584	0.721869173870186	1.13688279992269	0.627953655854171	2.05827689465704	Gut microbiota abundance (unknown family id.1000001214)
ebi-a-GCST90016953	223	finn-b-F5_SLEEP	Sleep disorders || id:finn-b-F5_SLEEP	|| id:ebi-a-GCST90016953	Simple mode	12	0.0975418403106	0.188140619116969	0.614412038755854	-0.271213773158659	0.466297453779859	1.10245756776541	0.762453486891934	1.59408109428122	Gut microbiota abundance (unknown family id.1000001214)
ebi-a-GCST90016953	224	finn-b-F5_SLEEP	Sleep disorders || id:finn-b-F5_SLEEP	|| id:ebi-a-GCST90016953	Weighted median	12	0.104905179542962	0.124078581585941	0.397846401379505	-0.138288840365483	0.348099199451408	1.11060529726099	0.870847119615145	1.41637274617073	Gut microbiota abundance (unknown family id.1000001214)
ebi-a-GCST90016953	225	finn-b-F5_SLEEP	Sleep disorders || id:finn-b-F5_SLEEP	|| id:ebi-a-GCST90016953	Weighted mode	12	0.116189806197002	0.169981087264267	0.508404776359101	-0.216973124840961	0.449352737234966	1.12320904393902	0.804951602216634	1.56729740385916	Gut microbiota abundance (unknown family id.1000001214)
ebi-a-GCST90016954	226	finn-b-F5_SLEEP	Sleep disorders || id:finn-b-F5_SLEEP	|| id:ebi-a-GCST90016954	Inverse variance weighted	15	-0.150537086857958	0.109733219826454	0.17011136060184	-0.365614197717807	0.0645400240018923	0.860245825601057	0.693770407791465	1.06666826972315	Gut microbiota abundance (unknown family id.1000005471)
ebi-a-GCST90016954	227	finn-b-F5_SLEEP	Sleep disorders || id:finn-b-F5_SLEEP	|| id:ebi-a-GCST90016954	MR Egger	15	-0.636358703511889	0.341504306155722	0.0851484045554598	-1.3057071435771	0.0329897365533265	0.529215952037446	0.270980844913366	1.0335399315049	Gut microbiota abundance (unknown family id.1000005471)
ebi-a-GCST90016954	228	finn-b-F5_SLEEP	Sleep disorders || id:finn-b-F5_SLEEP	|| id:ebi-a-GCST90016954	Simple mode	15	-0.150443401061779	0.275176316221869	0.593181096248449	-0.689788980856642	0.388902178733085	0.860326422191457	0.501681922386624	1.47536022266783	Gut microbiota abundance (unknown family id.1000005471)
ebi-a-GCST90016954	229	finn-b-F5_SLEEP	Sleep disorders || id:finn-b-F5_SLEEP	|| id:ebi-a-GCST90016954	Weighted median	15	-0.168666673116612	0.15150283689364	0.265583673626003	-0.465612233428147	0.128278887194923	0.844790447827352	0.627750657578699	1.13687001697942	Gut microbiota abundance (unknown family id.1000005471)
ebi-a-GCST90016954	230	finn-b-F5_SLEEP	Sleep disorders || id:finn-b-F5_SLEEP	|| id:ebi-a-GCST90016954	Weighted mode	15	-0.169872814173602	0.268382450979681	0.53696834659027	-0.695902418093776	0.356156789746572	0.843772125627234	0.498624277324757	1.42783140003791	Gut microbiota abundance (unknown family id.1000005471)
ebi-a-GCST90016955	231	finn-b-F5_SLEEP	Sleep disorders || id:finn-b-F5_SLEEP	|| id:ebi-a-GCST90016955	Inverse variance weighted	16	-0.0110729952314652	0.0740791470517021	0.881178678001202	-0.156268123452801	0.134122132989871	0.988988084726329	0.855329825637226	1.14353247415635	Gut microbiota abundance (unknown family id.1000006161)
ebi-a-GCST90016955	232	finn-b-F5_SLEEP	Sleep disorders || id:finn-b-F5_SLEEP	|| id:ebi-a-GCST90016955	MR Egger	16	0.234355708037082	0.340132319924645	0.50207489794815	-0.432303639015221	0.901015055089386	1.26409406066249	0.649012281313775	2.46210101135148	Gut microbiota abundance (unknown family id.1000006161)
ebi-a-GCST90016955	233	finn-b-F5_SLEEP	Sleep disorders || id:finn-b-F5_SLEEP	|| id:ebi-a-GCST90016955	Simple mode	16	-0.126603457439132	0.170583730847039	0.469442710780615	-0.460947569899329	0.207740655021064	0.88108299023821	0.630685743448239	1.23089390199735	Gut microbiota abundance (unknown family id.1000006161)
ebi-a-GCST90016955	234	finn-b-F5_SLEEP	Sleep disorders || id:finn-b-F5_SLEEP	|| id:ebi-a-GCST90016955	Weighted median	16	-0.020666488449776	0.0992755146753554	0.835093836687404	-0.215246497213473	0.17391352031392	0.979545599869637	0.806342654460842	1.18995265463854	Gut microbiota abundance (unknown family id.1000006161)
ebi-a-GCST90016955	235	finn-b-F5_SLEEP	Sleep disorders || id:finn-b-F5_SLEEP	|| id:ebi-a-GCST90016955	Weighted mode	16	-0.116517119106809	0.172651182558814	0.510027516956547	-0.454913436922085	0.221879198708467	0.890014860586801	0.634502890094192	1.24842055793907	Gut microbiota abundance (unknown family id.1000006161)
ebi-a-GCST90016956	236	finn-b-F5_SLEEP	Sleep disorders || id:finn-b-F5_SLEEP	|| id:ebi-a-GCST90016956	Inverse variance weighted	21	0.139700418263146	0.111573637869731	0.21053647673457	-0.0789839119615265	0.358384748487818	1.14992924944764	0.924054790554525	1.43101609585475	Gut microbiota abundance (family Veillonellaceae id.2172)
ebi-a-GCST90016956	237	finn-b-F5_SLEEP	Sleep disorders || id:finn-b-F5_SLEEP	|| id:ebi-a-GCST90016956	MR Egger	21	0.168575236139743	0.236678519756083	0.484962677856358	-0.29531466258218	0.632465134861665	1.18361727428967	0.744297348089199	1.88224485226706	Gut microbiota abundance (family Veillonellaceae id.2172)
ebi-a-GCST90016956	238	finn-b-F5_SLEEP	Sleep disorders || id:finn-b-F5_SLEEP	|| id:ebi-a-GCST90016956	Simple mode	21	0.112401950547909	0.262272100766408	0.672816577037014	-0.40165136695425	0.626455268050068	1.11896253787017	0.669214015145622	1.87096673533415	Gut microbiota abundance (family Veillonellaceae id.2172)
ebi-a-GCST90016956	239	finn-b-F5_SLEEP	Sleep disorders || id:finn-b-F5_SLEEP	|| id:ebi-a-GCST90016956	Weighted median	21	0.271219020800636	0.157215174208648	0.0845012883285932	-0.0369227206483144	0.579360762249586	1.31156229835366	0.963750610493686	1.7848970923936	Gut microbiota abundance (family Veillonellaceae id.2172)
ebi-a-GCST90016956	240	finn-b-F5_SLEEP	Sleep disorders || id:finn-b-F5_SLEEP	|| id:ebi-a-GCST90016956	Weighted mode	21	0.252416314204401	0.186987427419345	0.192125931210099	-0.114079043537514	0.618911671946316	1.28713177700078	0.892187431444487	1.8569060188204	Gut microbiota abundance (family Veillonellaceae id.2172)
ebi-a-GCST90016957	241	finn-b-F5_SLEEP	Sleep disorders || id:finn-b-F5_SLEEP	|| id:ebi-a-GCST90016957	Inverse variance weighted	12	0.0272544089669059	0.132473344934464	0.836997885771363	-0.232393347104643	0.286902165038455	1.02762920759528	0.792634281579984	1.33229386218055	Gut microbiota abundance (family Verrucomicrobiaceae id.4036)
ebi-a-GCST90016957	242	finn-b-F5_SLEEP	Sleep disorders || id:finn-b-F5_SLEEP	|| id:ebi-a-GCST90016957	MR Egger	12	0.215376216252671	0.47845077575856	0.662201248215405	-0.722387304234107	1.15313973673945	1.24032844091797	0.485591616189705	3.16812438695194	Gut microbiota abundance (family Verrucomicrobiaceae id.4036)
ebi-a-GCST90016957	243	finn-b-F5_SLEEP	Sleep disorders || id:finn-b-F5_SLEEP	|| id:ebi-a-GCST90016957	Simple mode	12	-0.329611652406918	0.331689856132143	0.341709179890347	-0.979723770425917	0.320500465612082	0.719202979952262	0.375414785196342	1.37781714191595	Gut microbiota abundance (family Verrucomicrobiaceae id.4036)
ebi-a-GCST90016957	244	finn-b-F5_SLEEP	Sleep disorders || id:finn-b-F5_SLEEP	|| id:ebi-a-GCST90016957	Weighted median	12	-0.171151783359783	0.178008090898741	0.336309284163786	-0.520047641521315	0.17774407480175	0.842693656889551	0.594492224781521	1.19451957445341	Gut microbiota abundance (family Verrucomicrobiaceae id.4036)
ebi-a-GCST90016957	245	finn-b-F5_SLEEP	Sleep disorders || id:finn-b-F5_SLEEP	|| id:ebi-a-GCST90016957	Weighted mode	12	-0.339314457892321	0.292118094244617	0.269996636394871	-0.91186592261177	0.233237006827129	0.712258438582718	0.401773845274288	1.2626807078145	Gut microbiota abundance (family Verrucomicrobiaceae id.4036)
ebi-a-GCST90016958	246	finn-b-F5_SLEEP	Sleep disorders || id:finn-b-F5_SLEEP	|| id:ebi-a-GCST90016958	Inverse variance weighted	14	-0.0133522364599808	0.0692442430039204	0.847093588547844	-0.149070952747665	0.122366479827703	0.986736509225699	0.861507986371597	1.13016820974536	Gut microbiota abundance (family Victivallaceae id.2255)
ebi-a-GCST90016958	247	finn-b-F5_SLEEP	Sleep disorders || id:finn-b-F5_SLEEP	|| id:ebi-a-GCST90016958	MR Egger	14	-0.352853591083033	0.343263150161537	0.324253469101815	-1.02564936539965	0.31994218323358	0.702680064473649	0.358563551027255	1.37704814556335	Gut microbiota abundance (family Victivallaceae id.2255)
ebi-a-GCST90016958	248	finn-b-F5_SLEEP	Sleep disorders || id:finn-b-F5_SLEEP	|| id:ebi-a-GCST90016958	Simple mode	14	0.207697358766009	0.222228680789629	0.367025249288997	-0.227870855581663	0.643265573113682	1.23084061005471	0.796227081479192	1.90268409929666	Gut microbiota abundance (family Victivallaceae id.2255)
ebi-a-GCST90016958	249	finn-b-F5_SLEEP	Sleep disorders || id:finn-b-F5_SLEEP	|| id:ebi-a-GCST90016958	Weighted median	14	0.0546734547176249	0.103741973532965	0.598183985040448	-0.148660813406986	0.258007722842236	1.05619566264643	0.861861397157996	1.29434881463733	Gut microbiota abundance (family Victivallaceae id.2255)
ebi-a-GCST90016958	250	finn-b-F5_SLEEP	Sleep disorders || id:finn-b-F5_SLEEP	|| id:ebi-a-GCST90016958	Weighted mode	14	0.21073190665743	0.197398909265408	0.305150586102888	-0.17616995550277	0.59763376881763	1.23458132765545	0.838475467707085	1.81781234311313	Gut microbiota abundance (family Victivallaceae id.2255)
ebi-a-GCST90016959	251	finn-b-F5_SLEEP	Sleep disorders || id:finn-b-F5_SLEEP	|| id:ebi-a-GCST90016959	Inverse variance weighted	8	-0.0391773243682975	0.159315823166803	0.805752046957143	-0.351436337775232	0.273081689038637	0.961580182429126	0.703676646156882	1.31400758045662	Gut microbiota abundance (genus Actinomyces id.423)
ebi-a-GCST90016959	252	finn-b-F5_SLEEP	Sleep disorders || id:finn-b-F5_SLEEP	|| id:ebi-a-GCST90016959	MR Egger	8	-0.238128587400949	0.424514037162729	0.595147734505858	-1.0701761002399	0.593918925438001	0.788101344674378	0.342948118854759	1.81107198240852	Gut microbiota abundance (genus Actinomyces id.423)
ebi-a-GCST90016959	253	finn-b-F5_SLEEP	Sleep disorders || id:finn-b-F5_SLEEP	|| id:ebi-a-GCST90016959	Simple mode	8	-0.0712633533749916	0.234002089017751	0.769569923214727	-0.529907447849784	0.387380741099801	0.931216620792559	0.58865944885497	1.47311726079837	Gut microbiota abundance (genus Actinomyces id.423)
ebi-a-GCST90016959	254	finn-b-F5_SLEEP	Sleep disorders || id:finn-b-F5_SLEEP	|| id:ebi-a-GCST90016959	Weighted median	8	-0.101002448094962	0.178228785348324	0.570917275724085	-0.450330867377677	0.248325971187754	0.903930819974669	0.637417216165068	1.28187771929976	Gut microbiota abundance (genus Actinomyces id.423)
ebi-a-GCST90016959	255	finn-b-F5_SLEEP	Sleep disorders || id:finn-b-F5_SLEEP	|| id:ebi-a-GCST90016959	Weighted mode	8	-0.109973214229661	0.184398509491338	0.569691312650464	-0.471394292832684	0.251447864373362	0.895858131225311	0.62413143933598	1.28588585785129	Gut microbiota abundance (genus Actinomyces id.423)
ebi-a-GCST90016960	256	finn-b-F5_SLEEP	Sleep disorders || id:finn-b-F5_SLEEP	|| id:ebi-a-GCST90016960	Inverse variance weighted	12	-0.147834816664611	0.140718839521272	0.293456695560847	-0.423643742126305	0.127974108797083	0.86257358595675	0.654657067104088	1.13652357635359	Gut microbiota abundance (genus Adlercreutzia id.812)
ebi-a-GCST90016960	257	finn-b-F5_SLEEP	Sleep disorders || id:finn-b-F5_SLEEP	|| id:ebi-a-GCST90016960	MR Egger	12	-1.24559499400764	0.625839617628318	0.0745860408558121	-2.47224064455915	-0.0189493434561401	0.287769635973883	0.0843955465675976	0.98122906665712	Gut microbiota abundance (genus Adlercreutzia id.812)
ebi-a-GCST90016960	258	finn-b-F5_SLEEP	Sleep disorders || id:finn-b-F5_SLEEP	|| id:ebi-a-GCST90016960	Simple mode	12	-0.106653793758528	0.331859086041136	0.753944307115462	-0.757097602399153	0.543790014882098	0.89883680204072	0.469025752623122	1.72252289385903	Gut microbiota abundance (genus Adlercreutzia id.812)
ebi-a-GCST90016960	259	finn-b-F5_SLEEP	Sleep disorders || id:finn-b-F5_SLEEP	|| id:ebi-a-GCST90016960	Weighted median	12	-0.134730851975583	0.163246521731809	0.409189131159879	-0.454694034569928	0.185232330618762	0.873951102248684	0.634642116793502	1.20349801708828	Gut microbiota abundance (genus Adlercreutzia id.812)
ebi-a-GCST90016960	260	finn-b-F5_SLEEP	Sleep disorders || id:finn-b-F5_SLEEP	|| id:ebi-a-GCST90016960	Weighted mode	12	-0.0296690001988089	0.301495622354192	0.923380170352509	-0.620600420013024	0.561262419615406	0.970766803994473	0.537621541934656	1.75288397921411	Gut microbiota abundance (genus Adlercreutzia id.812)
ebi-a-GCST90016961	261	finn-b-F5_SLEEP	Sleep disorders || id:finn-b-F5_SLEEP	|| id:ebi-a-GCST90016961	Inverse variance weighted	12	0.0271049552243274	0.132422892056587	0.837818384737604	-0.232443913206584	0.286653823655239	1.02747563604043	0.792594202167438	1.33196303956014	Gut microbiota abundance (genus Akkermansia id.4037)
ebi-a-GCST90016961	262	finn-b-F5_SLEEP	Sleep disorders || id:finn-b-F5_SLEEP	|| id:ebi-a-GCST90016961	MR Egger	12	0.21356676876393	0.47827488505904	0.664724720384779	-0.723852005951788	1.15098554347965	1.23808616099102	0.48488088994342	3.16130698039336	Gut microbiota abundance (genus Akkermansia id.4037)
ebi-a-GCST90016961	263	finn-b-F5_SLEEP	Sleep disorders || id:finn-b-F5_SLEEP	|| id:ebi-a-GCST90016961	Simple mode	12	-0.331522253606717	0.344139605240549	0.356078512730747	-1.00603587987819	0.342991372664759	0.717830181728437	0.365665652856077	1.40915660460757	Gut microbiota abundance (genus Akkermansia id.4037)
ebi-a-GCST90016961	264	finn-b-F5_SLEEP	Sleep disorders || id:finn-b-F5_SLEEP	|| id:ebi-a-GCST90016961	Weighted median	12	-0.174203048467573	0.181319212284326	0.336676177749768	-0.529588704544852	0.181182607609705	0.840126293982049	0.588847110019459	1.19863403900664	Gut microbiota abundance (genus Akkermansia id.4037)
ebi-a-GCST90016961	265	finn-b-F5_SLEEP	Sleep disorders || id:finn-b-F5_SLEEP	|| id:ebi-a-GCST90016961	Weighted mode	12	-0.336378962721654	0.298630939681833	0.283968543603299	-0.921695604498048	0.248937679054739	0.714352341606931	0.397843882968224	1.28266209386475	Gut microbiota abundance (genus Akkermansia id.4037)
ebi-a-GCST90016962	266	finn-b-F5_SLEEP	Sleep disorders || id:finn-b-F5_SLEEP	|| id:ebi-a-GCST90016962	Inverse variance weighted	13	-0.0141446253317538	0.16833261983058	0.933034302181683	-0.344076560199691	0.315787309536183	0.985954939890732	0.70887465438684	1.37133855397297	Gut microbiota abundance (genus Alistipes id.968)
ebi-a-GCST90016962	267	finn-b-F5_SLEEP	Sleep disorders || id:finn-b-F5_SLEEP	|| id:ebi-a-GCST90016962	MR Egger	13	0.00220243021699598	0.81192289826988	0.997884222558652	-1.58916645039197	1.59357131082596	1.00220485734796	0.204095664711892	4.92129304906947	Gut microbiota abundance (genus Alistipes id.968)
ebi-a-GCST90016962	268	finn-b-F5_SLEEP	Sleep disorders || id:finn-b-F5_SLEEP	|| id:ebi-a-GCST90016962	Simple mode	13	-0.301298495657855	0.339618166088578	0.392422180413524	-0.966950101191468	0.364353109875757	0.739856895712125	0.380240967896416	1.4395824552022	Gut microbiota abundance (genus Alistipes id.968)
ebi-a-GCST90016962	269	finn-b-F5_SLEEP	Sleep disorders || id:finn-b-F5_SLEEP	|| id:ebi-a-GCST90016962	Weighted median	13	-0.192033225945618	0.219143114186933	0.380871640053387	-0.621553729752006	0.237487277860771	0.825279447346101	0.537109266300315	1.26805886426668	Gut microbiota abundance (genus Alistipes id.968)
ebi-a-GCST90016962	270	finn-b-F5_SLEEP	Sleep disorders || id:finn-b-F5_SLEEP	|| id:ebi-a-GCST90016962	Weighted mode	13	-0.289814340406268	0.35343524294557	0.428207629628774	-0.982547416579586	0.40291873576705	0.748402502785454	0.374356241861312	1.49618530037235	Gut microbiota abundance (genus Alistipes id.968)
ebi-a-GCST90016963	271	finn-b-F5_SLEEP	Sleep disorders || id:finn-b-F5_SLEEP	|| id:ebi-a-GCST90016963	Inverse variance weighted	9	0.0681874247935906	0.0781673279265868	0.383030332227553	-0.0850205379425196	0.221395387529701	1.07056594027688	0.918493420242673	1.24781670420471	Gut microbiota abundance (genus Allisonella id.2174)
ebi-a-GCST90016963	272	finn-b-F5_SLEEP	Sleep disorders || id:finn-b-F5_SLEEP	|| id:ebi-a-GCST90016963	MR Egger	9	0.342352692267492	0.511398374806578	0.524670454344675	-0.6599881223534	1.34469350688838	1.40825689125276	0.516857473505654	3.83701034312158	Gut microbiota abundance (genus Allisonella id.2174)
ebi-a-GCST90016963	273	finn-b-F5_SLEEP	Sleep disorders || id:finn-b-F5_SLEEP	|| id:ebi-a-GCST90016963	Simple mode	9	0.0919448648847525	0.163477330559795	0.589230072906951	-0.228470703012446	0.412360432781951	1.09630437554638	0.795749609929405	1.51037872823935	Gut microbiota abundance (genus Allisonella id.2174)
ebi-a-GCST90016963	274	finn-b-F5_SLEEP	Sleep disorders || id:finn-b-F5_SLEEP	|| id:ebi-a-GCST90016963	Weighted median	9	0.0748701541843493	0.106783612245445	0.483216279016573	-0.134425725816723	0.284166034185421	1.07774420122402	0.874217808278969	1.32865351434404	Gut microbiota abundance (genus Allisonella id.2174)
ebi-a-GCST90016963	275	finn-b-F5_SLEEP	Sleep disorders || id:finn-b-F5_SLEEP	|| id:ebi-a-GCST90016963	Weighted mode	9	0.106377631702131	0.145390947850112	0.48525030604077	-0.178588626084088	0.39134388948835	1.11224181498027	0.836449922311162	1.47896702718613	Gut microbiota abundance (genus Allisonella id.2174)
ebi-a-GCST90016964	276	finn-b-F5_SLEEP	Sleep disorders || id:finn-b-F5_SLEEP	|| id:ebi-a-GCST90016964	Inverse variance weighted	7	0.0468979124000669	0.0902336139948245	0.603245623391425	-0.129959971029789	0.223755795829923	1.04801501428083	0.878130580879912	1.25076553996955	Gut microbiota abundance (genus Alloprevotella id.961)
ebi-a-GCST90016964	277	finn-b-F5_SLEEP	Sleep disorders || id:finn-b-F5_SLEEP	|| id:ebi-a-GCST90016964	MR Egger	7	-0.426753416699446	0.849767022581523	0.636856615685917	-2.09229678095923	1.23878994756034	0.652624458681707	0.123403379546747	3.45143452014009	Gut microbiota abundance (genus Alloprevotella id.961)
ebi-a-GCST90016964	278	finn-b-F5_SLEEP	Sleep disorders || id:finn-b-F5_SLEEP	|| id:ebi-a-GCST90016964	Simple mode	7	-0.0013542823259225	0.186126996060458	0.994430438310205	-0.366163194604421	0.363454629952576	0.99864663430055	0.693389634528795	1.43828960015756	Gut microbiota abundance (genus Alloprevotella id.961)
ebi-a-GCST90016964	279	finn-b-F5_SLEEP	Sleep disorders || id:finn-b-F5_SLEEP	|| id:ebi-a-GCST90016964	Weighted median	7	0.0447629004594536	0.116323316021685	0.700374844180522	-0.183230798943048	0.272756599861955	1.04577987658326	0.832575975905247	1.31358048024072	Gut microbiota abundance (genus Alloprevotella id.961)
ebi-a-GCST90016964	280	finn-b-F5_SLEEP	Sleep disorders || id:finn-b-F5_SLEEP	|| id:ebi-a-GCST90016964	Weighted mode	7	0.0233374989473141	0.199463317030851	0.910677076827332	-0.367610602433154	0.414285600327782	1.02361194921156	0.692386742915089	1.51328926108162	Gut microbiota abundance (genus Alloprevotella id.961)
ebi-a-GCST90016965	281	finn-b-F5_SLEEP	Sleep disorders || id:finn-b-F5_SLEEP	|| id:ebi-a-GCST90016965	Inverse variance weighted	12	-0.0846219243327201	0.0891436159162899	0.342480090142459	-0.259343411528648	0.0900995628632081	0.91885961720119	0.77155801562542	1.09428322825307	Gut microbiota abundance (genus Anaerofilum id.2053)
ebi-a-GCST90016965	282	finn-b-F5_SLEEP	Sleep disorders || id:finn-b-F5_SLEEP	|| id:ebi-a-GCST90016965	MR Egger	12	-0.20746276934305	0.413202021569635	0.626477488575265	-1.01733873161953	0.602413192933434	0.812643496461132	0.3615558581487	1.82652123442838	Gut microbiota abundance (genus Anaerofilum id.2053)
ebi-a-GCST90016965	283	finn-b-F5_SLEEP	Sleep disorders || id:finn-b-F5_SLEEP	|| id:ebi-a-GCST90016965	Simple mode	12	-0.231623371501975	0.20497641545435	0.282514252964272	-0.633377145792501	0.170130402788551	0.793244825660498	0.530796194565966	1.18545942845669	Gut microbiota abundance (genus Anaerofilum id.2053)
ebi-a-GCST90016965	284	finn-b-F5_SLEEP	Sleep disorders || id:finn-b-F5_SLEEP	|| id:ebi-a-GCST90016965	Weighted median	12	-0.0460445865228485	0.124010576374055	0.710417343808723	-0.289105316215996	0.197016143170299	0.954999381139724	0.748933326425152	1.21776369911401	Gut microbiota abundance (genus Anaerofilum id.2053)
ebi-a-GCST90016965	285	finn-b-F5_SLEEP	Sleep disorders || id:finn-b-F5_SLEEP	|| id:ebi-a-GCST90016965	Weighted mode	12	-0.154800590681504	0.218868933340285	0.494107220499313	-0.583783700028464	0.274182518665455	0.856585971678916	0.557783881910364	1.31545487539747	Gut microbiota abundance (genus Anaerofilum id.2053)
ebi-a-GCST90016966	286	finn-b-F5_SLEEP	Sleep disorders || id:finn-b-F5_SLEEP	|| id:ebi-a-GCST90016966	Inverse variance weighted	15	0.0328377405511028	0.147164888208207	0.823429893039342	-0.255605440336983	0.321280921439188	1.03338284950539	0.774447474252685	1.37889288706422	Gut microbiota abundance (genus Anaerostipes id.1991)
ebi-a-GCST90016966	287	finn-b-F5_SLEEP	Sleep disorders || id:finn-b-F5_SLEEP	|| id:ebi-a-GCST90016966	MR Egger	15	-0.461772131356663	0.434576799798391	0.307314034579004	-1.31354265896151	0.389998396248184	0.630165918635707	0.268865867125463	1.47697842517391	Gut microbiota abundance (genus Anaerostipes id.1991)
ebi-a-GCST90016966	288	finn-b-F5_SLEEP	Sleep disorders || id:finn-b-F5_SLEEP	|| id:ebi-a-GCST90016966	Simple mode	15	0.125340635941672	0.367244522448436	0.737945908902033	-0.594458628057262	0.845139899940607	1.13353450990588	0.551861247207209	2.32830352131087	Gut microbiota abundance (genus Anaerostipes id.1991)
ebi-a-GCST90016966	289	finn-b-F5_SLEEP	Sleep disorders || id:finn-b-F5_SLEEP	|| id:ebi-a-GCST90016966	Weighted median	15	0.0566709024501692	0.199717291734454	0.776597672900517	-0.334774989349361	0.448116794249699	1.05830746668486	0.715499063150865	1.56536151020056	Gut microbiota abundance (genus Anaerostipes id.1991)
ebi-a-GCST90016966	290	finn-b-F5_SLEEP	Sleep disorders || id:finn-b-F5_SLEEP	|| id:ebi-a-GCST90016966	Weighted mode	15	0.0970310311334168	0.309187130961796	0.758280338858335	-0.508975745551703	0.703037807818537	1.10189456612778	0.601110954176725	2.01987940233905	Gut microbiota abundance (genus Anaerostipes id.1991)
ebi-a-GCST90016967	291	finn-b-F5_SLEEP	Sleep disorders || id:finn-b-F5_SLEEP	|| id:ebi-a-GCST90016967	Inverse variance weighted	15	0.0232784838654951	0.144979511678335	0.872436845803891	-0.260881359024042	0.307438326755032	1.0235515424511	0.770372311916473	1.3599369341919	Gut microbiota abundance (genus Anaerotruncus id.2054)
ebi-a-GCST90016967	292	finn-b-F5_SLEEP	Sleep disorders || id:finn-b-F5_SLEEP	|| id:ebi-a-GCST90016967	MR Egger	15	-0.490466235996539	0.43393177522446	0.27877952329455	-1.34097251543648	0.360040043443402	0.612340832281809	0.261591143410545	1.4333868111548	Gut microbiota abundance (genus Anaerotruncus id.2054)
ebi-a-GCST90016967	293	finn-b-F5_SLEEP	Sleep disorders || id:finn-b-F5_SLEEP	|| id:ebi-a-GCST90016967	Simple mode	15	-0.044526601014983	0.291747281020948	0.880875373541568	-0.616351271816042	0.527298069786076	0.956450157210257	0.539910835870344	1.69434810796649	Gut microbiota abundance (genus Anaerotruncus id.2054)
ebi-a-GCST90016967	294	finn-b-F5_SLEEP	Sleep disorders || id:finn-b-F5_SLEEP	|| id:ebi-a-GCST90016967	Weighted median	15	-0.0344056784887285	0.200853888545337	0.863990200333372	-0.42807930003759	0.359267943060133	0.966179466896273	0.65175972817844	1.43228051978749	Gut microbiota abundance (genus Anaerotruncus id.2054)
ebi-a-GCST90016967	295	finn-b-F5_SLEEP	Sleep disorders || id:finn-b-F5_SLEEP	|| id:ebi-a-GCST90016967	Weighted mode	15	-0.0525680906025605	0.293827050884784	0.860573018065705	-0.628469110336737	0.523332929131616	0.948789715192889	0.533407764705634	1.68764308137245	Gut microbiota abundance (genus Anaerotruncus id.2054)
ebi-a-GCST90016968	296	finn-b-F5_SLEEP	Sleep disorders || id:finn-b-F5_SLEEP	|| id:ebi-a-GCST90016968	Inverse variance weighted	12	0.000947253585768073	0.158995631030258	0.995246444601988	-0.310684183233538	0.312578690405074	1.00094770237214	0.732945315740724	1.36694550243702	Gut microbiota abundance (genus Bacteroides id.918)
ebi-a-GCST90016968	297	finn-b-F5_SLEEP	Sleep disorders || id:finn-b-F5_SLEEP	|| id:ebi-a-GCST90016968	MR Egger	12	0.81096069288053	0.84203054621754	0.35820753269207	-0.839419177705849	2.46134056346691	2.25006857353939	0.43196134335956	11.7205131048391	Gut microbiota abundance (genus Bacteroides id.918)
ebi-a-GCST90016968	298	finn-b-F5_SLEEP	Sleep disorders || id:finn-b-F5_SLEEP	|| id:ebi-a-GCST90016968	Simple mode	12	-0.351178659848319	0.401989682130936	0.401005089741679	-1.13907843682495	0.436721117128316	0.703857991459618	0.320113891098956	1.54762441092699	Gut microbiota abundance (genus Bacteroides id.918)
ebi-a-GCST90016968	299	finn-b-F5_SLEEP	Sleep disorders || id:finn-b-F5_SLEEP	|| id:ebi-a-GCST90016968	Weighted median	12	-0.0680730705242082	0.223216615464519	0.760393439165786	-0.505577636834665	0.369431495786248	0.934192209168751	0.603157069041502	1.44691180534194	Gut microbiota abundance (genus Bacteroides id.918)
ebi-a-GCST90016968	300	finn-b-F5_SLEEP	Sleep disorders || id:finn-b-F5_SLEEP	|| id:ebi-a-GCST90016968	Weighted mode	12	-0.386634349314618	0.424174098676627	0.38157373414951	-1.21801558272081	0.444746884091571	0.679339450453851	0.295816608448498	1.56009526092342	Gut microbiota abundance (genus Bacteroides id.918)
ebi-a-GCST90016969	301	finn-b-F5_SLEEP	Sleep disorders || id:finn-b-F5_SLEEP	|| id:ebi-a-GCST90016969	Inverse variance weighted	16	-0.0660649602658166	0.125707276124187	0.599203661606347	-0.312451221469223	0.18032130093759	0.936070054956952	0.731651316952513	1.19760209198664	Gut microbiota abundance (genus Barnesiella id.944)
ebi-a-GCST90016969	302	finn-b-F5_SLEEP	Sleep disorders || id:finn-b-F5_SLEEP	|| id:ebi-a-GCST90016969	MR Egger	16	-0.409100849127854	0.542505610260136	0.463287828128218	-1.47241184523772	0.654210146982013	0.664247240189372	0.229371608700919	1.92362253810809	Gut microbiota abundance (genus Barnesiella id.944)
ebi-a-GCST90016969	303	finn-b-F5_SLEEP	Sleep disorders || id:finn-b-F5_SLEEP	|| id:ebi-a-GCST90016969	Simple mode	16	0.158138906488461	0.28788395702018	0.590874200281165	-0.406113649271092	0.722391462248014	1.17132888859054	0.666234446062958	2.05935218954003	Gut microbiota abundance (genus Barnesiella id.944)
ebi-a-GCST90016969	304	finn-b-F5_SLEEP	Sleep disorders || id:finn-b-F5_SLEEP	|| id:ebi-a-GCST90016969	Weighted median	16	0.115827846113319	0.172666151598361	0.502335432584365	-0.222597811019469	0.454253503246108	1.12280256066928	0.800436711390455	1.57499721377787	Gut microbiota abundance (genus Barnesiella id.944)
ebi-a-GCST90016969	305	finn-b-F5_SLEEP	Sleep disorders || id:finn-b-F5_SLEEP	|| id:ebi-a-GCST90016969	Weighted mode	16	0.178395603663356	0.298942548324245	0.559570566748021	-0.407531791052164	0.764322998378875	1.19529809201771	0.665290300783174	2.14753999434425	Gut microbiota abundance (genus Barnesiella id.944)
ebi-a-GCST90016970	306	finn-b-F5_SLEEP	Sleep disorders || id:finn-b-F5_SLEEP	|| id:ebi-a-GCST90016970	Inverse variance weighted	15	-0.0458465258669028	0.117098277944308	0.695411595033153	-0.275359150637747	0.183666098903941	0.955188547676186	0.759299371394926	1.20161453569437	Gut microbiota abundance (genus Bifidobacterium id.436)
ebi-a-GCST90016970	307	finn-b-F5_SLEEP	Sleep disorders || id:finn-b-F5_SLEEP	|| id:ebi-a-GCST90016970	MR Egger	15	-0.212192148560647	0.311795901776506	0.508097587177009	-0.823312116042598	0.398927818921304	0.808809271097213	0.43897530688496	1.4902260486015	Gut microbiota abundance (genus Bifidobacterium id.436)
ebi-a-GCST90016970	308	finn-b-F5_SLEEP	Sleep disorders || id:finn-b-F5_SLEEP	|| id:ebi-a-GCST90016970	Simple mode	15	-0.00310360479558347	0.274381660566247	0.991134713617987	-0.540891659505428	0.534684449914261	0.996901206407136	0.582228870945594	1.70690954181293	Gut microbiota abundance (genus Bifidobacterium id.436)
ebi-a-GCST90016970	309	finn-b-F5_SLEEP	Sleep disorders || id:finn-b-F5_SLEEP	|| id:ebi-a-GCST90016970	Weighted median	15	-0.0843066293011491	0.152675468063031	0.580814763193472	-0.38355054670469	0.214937288102392	0.919149374750362	0.681437632751429	1.23978414531173	Gut microbiota abundance (genus Bifidobacterium id.436)
ebi-a-GCST90016970	310	finn-b-F5_SLEEP	Sleep disorders || id:finn-b-F5_SLEEP	|| id:ebi-a-GCST90016970	Weighted mode	15	-0.0376486103392164	0.182349688212395	0.839401137161221	-0.395053999235511	0.319756778557078	0.963051287707236	0.673643662023949	1.37679285806387	Gut microbiota abundance (genus Bifidobacterium id.436)
ebi-a-GCST90016971	311	finn-b-F5_SLEEP	Sleep disorders || id:finn-b-F5_SLEEP	|| id:ebi-a-GCST90016971	Inverse variance weighted	16	0.143874118534021	0.125031276944912	0.249853608971436	-0.101187184278006	0.388935421346049	1.15473873917014	0.903763846668732	1.47540926831189	Gut microbiota abundance (genus Bilophila id.3170)
ebi-a-GCST90016971	312	finn-b-F5_SLEEP	Sleep disorders || id:finn-b-F5_SLEEP	|| id:ebi-a-GCST90016971	MR Egger	16	-0.606890001098579	0.508980106292268	0.252937084223839	-1.60449100943143	0.390711007234266	0.545043320076658	0.200991831825791	1.47803131133046	Gut microbiota abundance (genus Bilophila id.3170)
ebi-a-GCST90016971	313	finn-b-F5_SLEEP	Sleep disorders || id:finn-b-F5_SLEEP	|| id:ebi-a-GCST90016971	Simple mode	16	0.0807150853783298	0.311664881895278	0.799170699235491	-0.530148083136414	0.691578253893074	1.08406198745147	0.588517813661663	1.99686460691033	Gut microbiota abundance (genus Bilophila id.3170)
ebi-a-GCST90016971	314	finn-b-F5_SLEEP	Sleep disorders || id:finn-b-F5_SLEEP	|| id:ebi-a-GCST90016971	Weighted median	16	0.094895204457846	0.170854951744979	0.578611629731467	-0.239980500962313	0.429770909878005	1.09954362181827	0.786643199702406	1.53690539337099	Gut microbiota abundance (genus Bilophila id.3170)
ebi-a-GCST90016971	315	finn-b-F5_SLEEP	Sleep disorders || id:finn-b-F5_SLEEP	|| id:ebi-a-GCST90016971	Weighted mode	16	0.0941057149601425	0.316949643770715	0.770606638978429	-0.527115586830459	0.715327016750745	1.09867588625571	0.590305200509849	2.04485527485984	Gut microbiota abundance (genus Bilophila id.3170)
ebi-a-GCST90016972	316	finn-b-F5_SLEEP	Sleep disorders || id:finn-b-F5_SLEEP	|| id:ebi-a-GCST90016972	Inverse variance weighted	2	-0.349645065543649	0.412909799729015	0.397115995579193	-1.15894827301252	0.459658141925221	0.70493825219575	0.313816056198221	1.58353254906406	Gut microbiota abundance (genus Blautia id.1992)
ebi-a-GCST90016973	317	finn-b-F5_SLEEP	Sleep disorders || id:finn-b-F5_SLEEP	|| id:ebi-a-GCST90016973	Inverse variance weighted	9	-0.120087323087893	0.251069296274097	0.6324342057993	-0.612183143785123	0.372008497609338	0.886842991467337	0.54216594989663	1.4506453082579	Gut microbiota abundance (genus Butyricicoccus id.2055)
ebi-a-GCST90016973	318	finn-b-F5_SLEEP	Sleep disorders || id:finn-b-F5_SLEEP	|| id:ebi-a-GCST90016973	MR Egger	9	-0.193710702289518	0.538047365393655	0.729445600706879	-1.24828353846108	0.860862133882045	0.823896221085094	0.286996993622278	2.36519893309993	Gut microbiota abundance (genus Butyricicoccus id.2055)
ebi-a-GCST90016973	319	finn-b-F5_SLEEP	Sleep disorders || id:finn-b-F5_SLEEP	|| id:ebi-a-GCST90016973	Simple mode	9	-0.191669412984551	0.313027594238511	0.557332487409639	-0.805203497692031	0.42186467172293	0.825579749329112	0.446996954454787	1.52480216187079	Gut microbiota abundance (genus Butyricicoccus id.2055)
ebi-a-GCST90016973	320	finn-b-F5_SLEEP	Sleep disorders || id:finn-b-F5_SLEEP	|| id:ebi-a-GCST90016973	Weighted median	9	-0.186558021718187	0.230259142983732	0.417820086324799	-0.637865941966302	0.264749898529928	0.82981041352857	0.528418898229813	1.30310502653708	Gut microbiota abundance (genus Butyricicoccus id.2055)
ebi-a-GCST90016973	321	finn-b-F5_SLEEP	Sleep disorders || id:finn-b-F5_SLEEP	|| id:ebi-a-GCST90016973	Weighted mode	9	-0.235472874883041	0.256635111107745	0.38568613206602	-0.738477692654222	0.26753194288814	0.790197096906784	0.477840782656624	1.30673537007119	Gut microbiota abundance (genus Butyricicoccus id.2055)
ebi-a-GCST90016974	322	finn-b-F5_SLEEP	Sleep disorders || id:finn-b-F5_SLEEP	|| id:ebi-a-GCST90016974	Inverse variance weighted	16	-0.0420338224330368	0.115315713444548	0.71547661391141	-0.26805262078435	0.183984975918277	0.958837349811987	0.764867532114443	1.201997764048	Gut microbiota abundance (genus Butyricimonas id.945)
ebi-a-GCST90016974	323	finn-b-F5_SLEEP	Sleep disorders || id:finn-b-F5_SLEEP	|| id:ebi-a-GCST90016974	MR Egger	16	0.293892017155484	0.452456787792147	0.526499048968997	-0.592923286917123	1.18070732122809	1.34163902184684	0.552709193260354	3.25667690512661	Gut microbiota abundance (genus Butyricimonas id.945)
ebi-a-GCST90016974	324	finn-b-F5_SLEEP	Sleep disorders || id:finn-b-F5_SLEEP	|| id:ebi-a-GCST90016974	Simple mode	16	0.169449726188688	0.282431749359054	0.557483862744351	-0.384116502555056	0.723015954932433	1.18465278852526	0.681052078250218	2.06063864156517	Gut microbiota abundance (genus Butyricimonas id.945)
ebi-a-GCST90016974	325	finn-b-F5_SLEEP	Sleep disorders || id:finn-b-F5_SLEEP	|| id:ebi-a-GCST90016974	Weighted median	16	0.0968971408264261	0.161391345285066	0.548248864815386	-0.219429895932303	0.413224177585156	1.10174704300223	0.802976447635175	1.51168387359185	Gut microbiota abundance (genus Butyricimonas id.945)
ebi-a-GCST90016974	326	finn-b-F5_SLEEP	Sleep disorders || id:finn-b-F5_SLEEP	|| id:ebi-a-GCST90016974	Weighted mode	16	0.15818836794373	0.263985262419188	0.557961178927977	-0.359222746397879	0.675599482285339	1.17138682565478	0.698218808304409	1.96521073193341	Gut microbiota abundance (genus Butyricimonas id.945)
ebi-a-GCST90016975	327	finn-b-F5_SLEEP	Sleep disorders || id:finn-b-F5_SLEEP	|| id:ebi-a-GCST90016975	Inverse variance weighted	16	-0.0262576893596647	0.0691429716361651	0.704124066186232	-0.161777913766548	0.109262535047219	0.97408404617041	0.85063009679853	1.1154551579762	Gut microbiota abundance (genus Butyrivibrio id.1993)
ebi-a-GCST90016975	328	finn-b-F5_SLEEP	Sleep disorders || id:finn-b-F5_SLEEP	|| id:ebi-a-GCST90016975	MR Egger	16	-0.422815729563971	0.286646720923741	0.16233365579691	-0.984643302574503	0.139011843446562	0.655199355859639	0.37357245550722	1.14913770967407	Gut microbiota abundance (genus Butyrivibrio id.1993)
ebi-a-GCST90016975	329	finn-b-F5_SLEEP	Sleep disorders || id:finn-b-F5_SLEEP	|| id:ebi-a-GCST90016975	Simple mode	16	-0.00746198585726043	0.170492573685495	0.965667277987871	-0.341627430280831	0.32670345856631	0.992565785639435	0.710612908247517	1.38639029405145	Gut microbiota abundance (genus Butyrivibrio id.1993)
ebi-a-GCST90016975	330	finn-b-F5_SLEEP	Sleep disorders || id:finn-b-F5_SLEEP	|| id:ebi-a-GCST90016975	Weighted median	16	-0.0207806438956341	0.0909101478468108	0.819191930939579	-0.198964533675383	0.157403245884115	0.97943378578716	0.819578960270928	1.17046750495432	Gut microbiota abundance (genus Butyrivibrio id.1993)
ebi-a-GCST90016975	331	finn-b-F5_SLEEP	Sleep disorders || id:finn-b-F5_SLEEP	|| id:ebi-a-GCST90016975	Weighted mode	16	-0.00419344447852488	0.164454484327828	0.979992992608385	-0.326524233761067	0.318137344804017	0.995815335732376	0.721426891949846	1.37456503762924	Gut microbiota abundance (genus Butyrivibrio id.1993)
ebi-a-GCST90016976	332	finn-b-F5_SLEEP	Sleep disorders || id:finn-b-F5_SLEEP	|| id:ebi-a-GCST90016976	Inverse variance weighted	13	-0.0974996366233507	0.0924533924108486	0.291616771541328	-0.278708285748614	0.0837090125019126	0.907102671175671	0.756760628879403	1.0873124534405	Gut microbiota abundance (genus Candidatus Soleaferrea id.11350)
ebi-a-GCST90016976	333	finn-b-F5_SLEEP	Sleep disorders || id:finn-b-F5_SLEEP	|| id:ebi-a-GCST90016976	MR Egger	13	0.554194655748891	0.397234081690182	0.190504099920687	-0.224384144363867	1.33277345586165	1.74053868735809	0.799008140934218	3.79154449996979	Gut microbiota abundance (genus Candidatus Soleaferrea id.11350)
ebi-a-GCST90016976	334	finn-b-F5_SLEEP	Sleep disorders || id:finn-b-F5_SLEEP	|| id:ebi-a-GCST90016976	Simple mode	13	-0.0867754586898584	0.206639853647926	0.681953336082942	-0.491789571839794	0.318238654460077	0.916882950619792	0.611531035644798	1.37470430139469	Gut microbiota abundance (genus Candidatus Soleaferrea id.11350)
ebi-a-GCST90016976	335	finn-b-F5_SLEEP	Sleep disorders || id:finn-b-F5_SLEEP	|| id:ebi-a-GCST90016976	Weighted median	13	-0.102242261207944	0.125315210874663	0.414568375075384	-0.347860074522283	0.143375552106396	0.902810809136366	0.706197684349681	1.15416316869409	Gut microbiota abundance (genus Candidatus Soleaferrea id.11350)
ebi-a-GCST90016976	336	finn-b-F5_SLEEP	Sleep disorders || id:finn-b-F5_SLEEP	|| id:ebi-a-GCST90016976	Weighted mode	13	-0.0716607122548512	0.202105159855466	0.729063687437674	-0.467786825571564	0.324465401061862	0.930846667106273	0.626387039125054	1.38329094240705	Gut microbiota abundance (genus Candidatus Soleaferrea id.11350)
ebi-a-GCST90016977	337	finn-b-F5_SLEEP	Sleep disorders || id:finn-b-F5_SLEEP	|| id:ebi-a-GCST90016977	Inverse variance weighted	4	0.0210094862812535	0.158971314767827	0.894858548304107	-0.290574290663687	0.332593263226194	1.02123173928308	0.747833970166426	1.39457995614595	Gut microbiota abundance (genus Catenibacterium id.2153)
ebi-a-GCST90016977	338	finn-b-F5_SLEEP	Sleep disorders || id:finn-b-F5_SLEEP	|| id:ebi-a-GCST90016977	MR Egger	4	-0.486891708752991	2.4144881776868	0.858836798456539	-5.21928853701911	4.24550511951313	0.61453357794893	0.00541117760980427	69.7910040399456	Gut microbiota abundance (genus Catenibacterium id.2153)
ebi-a-GCST90016977	339	finn-b-F5_SLEEP	Sleep disorders || id:finn-b-F5_SLEEP	|| id:ebi-a-GCST90016977	Simple mode	4	0.19741746278309	0.248603349359034	0.485149535352431	-0.289845101960617	0.684680027526797	1.21825250964828	0.748379481115283	1.98313718469749	Gut microbiota abundance (genus Catenibacterium id.2153)
ebi-a-GCST90016977	340	finn-b-F5_SLEEP	Sleep disorders || id:finn-b-F5_SLEEP	|| id:ebi-a-GCST90016977	Weighted median	4	0.0947819695769402	0.161386697667855	0.557004063399599	-0.221535957852055	0.411099897005935	1.09941912217619	0.801287109066588	1.50847604127151	Gut microbiota abundance (genus Catenibacterium id.2153)
ebi-a-GCST90016977	341	finn-b-F5_SLEEP	Sleep disorders || id:finn-b-F5_SLEEP	|| id:ebi-a-GCST90016977	Weighted mode	4	0.19741746278309	0.216488080232477	0.429053742841513	-0.226899174472564	0.621734100038744	1.21825250964828	0.797001136299138	1.86215440564603	Gut microbiota abundance (genus Catenibacterium id.2153)
ebi-a-GCST90016978	342	finn-b-F5_SLEEP	Sleep disorders || id:finn-b-F5_SLEEP	|| id:ebi-a-GCST90016978	Inverse variance weighted	11	-0.119189553773146	0.195878444102923	0.542864298809634	-0.503111304214876	0.264732196668583	0.887639529392227	0.604646490945661	1.30308195935675	Gut microbiota abundance (genus Christensenellaceae R 7group id.11283)
ebi-a-GCST90016978	343	finn-b-F5_SLEEP	Sleep disorders || id:finn-b-F5_SLEEP	|| id:ebi-a-GCST90016978	MR Egger	11	-0.440999911545992	0.659278803871551	0.520338293200188	-1.73318636713423	0.851186544042248	0.643392763483623	0.176720415776003	2.34242459358962	Gut microbiota abundance (genus Christensenellaceae R 7group id.11283)
ebi-a-GCST90016978	344	finn-b-F5_SLEEP	Sleep disorders || id:finn-b-F5_SLEEP	|| id:ebi-a-GCST90016978	Simple mode	11	0.275962713076014	0.432894495230809	0.538131760711008	-0.572510497576371	1.1244359237284	1.31779872645027	0.564107469105661	3.07847986162489	Gut microbiota abundance (genus Christensenellaceae R 7group id.11283)
ebi-a-GCST90016978	345	finn-b-F5_SLEEP	Sleep disorders || id:finn-b-F5_SLEEP	|| id:ebi-a-GCST90016978	Weighted median	11	0.0710156644376929	0.236932401447395	0.764383384629923	-0.393371842399202	0.535403171274588	1.07359804304629	0.674777789938339	1.70813677512735	Gut microbiota abundance (genus Christensenellaceae R 7group id.11283)
ebi-a-GCST90016978	346	finn-b-F5_SLEEP	Sleep disorders || id:finn-b-F5_SLEEP	|| id:ebi-a-GCST90016978	Weighted mode	11	0.208467577064553	0.395967635357359	0.6100351518251	-0.567628988235871	0.984564142364976	1.23178899119853	0.566867897030949	2.67664499398359	Gut microbiota abundance (genus Christensenellaceae R 7group id.11283)
ebi-a-GCST90016979	347	finn-b-F5_SLEEP	Sleep disorders || id:finn-b-F5_SLEEP	|| id:ebi-a-GCST90016979	Inverse variance weighted	11	0.0963212820211259	0.0959527711821032	0.315455478443349	-0.0917461494957964	0.284388713538048	1.10111277490827	0.91233671728774	1.32894941099229	Gut microbiota abundance (genus Clostridium innocuum group id.14397)
ebi-a-GCST90016979	348	finn-b-F5_SLEEP	Sleep disorders || id:finn-b-F5_SLEEP	|| id:ebi-a-GCST90016979	MR Egger	11	-0.326655264684823	0.499787386106452	0.529719535765554	-1.30623854145347	0.652928012083823	0.721332368910627	0.270836884521355	1.92115777493812	Gut microbiota abundance (genus Clostridium innocuum group id.14397)
ebi-a-GCST90016979	349	finn-b-F5_SLEEP	Sleep disorders || id:finn-b-F5_SLEEP	|| id:ebi-a-GCST90016979	Simple mode	11	0.170467557806539	0.180499366951171	0.36721289455509	-0.183311201417755	0.524246317030833	1.18585917943685	0.832509037427448	1.68918525833684	Gut microbiota abundance (genus Clostridium innocuum group id.14397)
ebi-a-GCST90016979	350	finn-b-F5_SLEEP	Sleep disorders || id:finn-b-F5_SLEEP	|| id:ebi-a-GCST90016979	Weighted median	11	0.116235148453129	0.112104235223662	0.299806300689084	-0.10348915258525	0.335959449491507	1.1232599739258	0.901685803648693	1.3992822820524	Gut microbiota abundance (genus Clostridium innocuum group id.14397)
ebi-a-GCST90016979	351	finn-b-F5_SLEEP	Sleep disorders || id:finn-b-F5_SLEEP	|| id:ebi-a-GCST90016979	Weighted mode	11	0.145381935557292	0.183553703463918	0.446718594081549	-0.214383323231988	0.505147194346571	1.15648118721478	0.80703896893737	1.65722943731296	Gut microbiota abundance (genus Clostridium innocuum group id.14397)
ebi-a-GCST90016980	352	finn-b-F5_SLEEP	Sleep disorders || id:finn-b-F5_SLEEP	|| id:ebi-a-GCST90016980	Inverse variance weighted	9	-0.0251197456869345	0.151735650386331	0.868511571616509	-0.322521620444144	0.272282129070275	0.975193129865163	0.724320271511652	1.31295737250523	Gut microbiota abundance (genus Clostridium sensustricto1 id.1873)
ebi-a-GCST90016980	353	finn-b-F5_SLEEP	Sleep disorders || id:finn-b-F5_SLEEP	|| id:ebi-a-GCST90016980	MR Egger	9	0.294826002081332	0.39272509258375	0.47729390664674	-0.474915179382818	1.06456718354548	1.34289267782594	0.621937807376477	2.89958372488343	Gut microbiota abundance (genus Clostridium sensustricto1 id.1873)
ebi-a-GCST90016980	354	finn-b-F5_SLEEP	Sleep disorders || id:finn-b-F5_SLEEP	|| id:ebi-a-GCST90016980	Simple mode	9	-0.199686791560268	0.27325052509988	0.485760894344094	-0.735257820756032	0.335884237635497	0.818987226622457	0.479381848450304	1.39917704339253	Gut microbiota abundance (genus Clostridium sensustricto1 id.1873)
ebi-a-GCST90016980	355	finn-b-F5_SLEEP	Sleep disorders || id:finn-b-F5_SLEEP	|| id:ebi-a-GCST90016980	Weighted median	9	0.0231577919597189	0.186373989674413	0.901113835245437	-0.342135227802131	0.388450811721569	1.02342801551928	0.710252152377326	1.47469444399978	Gut microbiota abundance (genus Clostridium sensustricto1 id.1873)
ebi-a-GCST90016980	356	finn-b-F5_SLEEP	Sleep disorders || id:finn-b-F5_SLEEP	|| id:ebi-a-GCST90016980	Weighted mode	9	0.0601600684464292	0.242642294294257	0.810428297504194	-0.415418828370314	0.535738965263173	1.06200652667559	0.6600637693708	1.7087104535016	Gut microbiota abundance (genus Clostridium sensustricto1 id.1873)
ebi-a-GCST90016981	357	finn-b-F5_SLEEP	Sleep disorders || id:finn-b-F5_SLEEP	|| id:ebi-a-GCST90016981	Inverse variance weighted	11	0.0225443355177112	0.231885403818713	0.922550190522698	-0.431951055966967	0.477039727002389	1.02280037954358	0.649241152387935	1.61129745480059	Gut microbiota abundance (genus Collinsella id.815)
ebi-a-GCST90016981	358	finn-b-F5_SLEEP	Sleep disorders || id:finn-b-F5_SLEEP	|| id:ebi-a-GCST90016981	MR Egger	11	0.566835173617904	0.95661496180736	0.56807425082535	-1.30813015152452	2.44180049876033	1.76267963947684	0.270325050990332	11.4937165462231	Gut microbiota abundance (genus Collinsella id.815)
ebi-a-GCST90016981	359	finn-b-F5_SLEEP	Sleep disorders || id:finn-b-F5_SLEEP	|| id:ebi-a-GCST90016981	Simple mode	11	0.326851297941612	0.469732992367838	0.502389660574032	-0.59382536709935	1.24752796298257	1.386595272278	0.552210830066155	3.48172535637042	Gut microbiota abundance (genus Collinsella id.815)
ebi-a-GCST90016981	360	finn-b-F5_SLEEP	Sleep disorders || id:finn-b-F5_SLEEP	|| id:ebi-a-GCST90016981	Weighted median	11	0.0094225931723932	0.248984385883496	0.969811972657086	-0.478586803159259	0.497431989504045	1.00946712556374	0.619658472725703	1.64449276891435	Gut microbiota abundance (genus Collinsella id.815)
ebi-a-GCST90016981	361	finn-b-F5_SLEEP	Sleep disorders || id:finn-b-F5_SLEEP	|| id:ebi-a-GCST90016981	Weighted mode	11	0.234004476721379	0.441328075578914	0.607525836631464	-0.630998551413292	1.09900750485605	1.26365014920475	0.53206024614789	3.00118588288844	Gut microbiota abundance (genus Collinsella id.815)
ebi-a-GCST90016982	362	finn-b-F5_SLEEP	Sleep disorders || id:finn-b-F5_SLEEP	|| id:ebi-a-GCST90016982	Inverse variance weighted	13	-0.226862760696976	0.0950241693614275	0.0169670181835899	-0.413110132645374	-0.0406153887485778	0.797030158648063	0.661589416222866	0.960198362031475	Gut microbiota abundance (genus Coprobacter id.949)
ebi-a-GCST90016982	363	finn-b-F5_SLEEP	Sleep disorders || id:finn-b-F5_SLEEP	|| id:ebi-a-GCST90016982	MR Egger	13	0.433734517367678	0.29903466091944	0.174843408273559	-0.152373418034424	1.01984245276978	1.54300917159866	0.858667578907386	2.77275788922548	Gut microbiota abundance (genus Coprobacter id.949)
ebi-a-GCST90016982	364	finn-b-F5_SLEEP	Sleep disorders || id:finn-b-F5_SLEEP	|| id:ebi-a-GCST90016982	Simple mode	13	-0.0208212356416	0.227225487171821	0.928501944125049	-0.46618319049837	0.42454071921517	0.979394029666628	0.627392341203785	1.52888806947529	Gut microbiota abundance (genus Coprobacter id.949)
ebi-a-GCST90016982	365	finn-b-F5_SLEEP	Sleep disorders || id:finn-b-F5_SLEEP	|| id:ebi-a-GCST90016982	Weighted median	13	-0.047879431180649	0.134040005288553	0.720940179887705	-0.310597841546214	0.214838979184916	0.953248712220951	0.733008602208092	1.23966226946534	Gut microbiota abundance (genus Coprobacter id.949)
ebi-a-GCST90016982	366	finn-b-F5_SLEEP	Sleep disorders || id:finn-b-F5_SLEEP	|| id:ebi-a-GCST90016982	Weighted mode	13	-0.0208212356416	0.214069236259662	0.924122372047699	-0.440396938710537	0.398754467427337	0.979394029666628	0.643780828827204	1.48996773807953	Gut microbiota abundance (genus Coprobacter id.949)
ebi-a-GCST90016983	367	finn-b-F5_SLEEP	Sleep disorders || id:finn-b-F5_SLEEP	|| id:ebi-a-GCST90016983	Inverse variance weighted	13	0.102059826387011	0.198620319866543	0.607361179572623	-0.287236000551413	0.491355653325435	1.10744972446189	0.750334628553924	1.63453057547721	Gut microbiota abundance (genus Coprococcus1 id.11301)
ebi-a-GCST90016983	368	finn-b-F5_SLEEP	Sleep disorders || id:finn-b-F5_SLEEP	|| id:ebi-a-GCST90016983	MR Egger	13	0.660496738922024	0.500553973195203	0.21379593759751	-0.320589048540574	1.64158252638462	1.93575365980467	0.725721425997368	5.16333416268841	Gut microbiota abundance (genus Coprococcus1 id.11301)
ebi-a-GCST90016983	369	finn-b-F5_SLEEP	Sleep disorders || id:finn-b-F5_SLEEP	|| id:ebi-a-GCST90016983	Simple mode	13	0.0778481003953191	0.38389567606037	0.842701068662422	-0.674587424683005	0.830283625473643	1.08095844903762	0.509366529319035	2.29396927612802	Gut microbiota abundance (genus Coprococcus1 id.11301)
ebi-a-GCST90016983	370	finn-b-F5_SLEEP	Sleep disorders || id:finn-b-F5_SLEEP	|| id:ebi-a-GCST90016983	Weighted median	13	0.129069914391068	0.213776986719609	0.546003462924264	-0.289932979579366	0.548072808361502	1.13776966785858	0.748313718198149	1.72991592378671	Gut microbiota abundance (genus Coprococcus1 id.11301)
ebi-a-GCST90016983	371	finn-b-F5_SLEEP	Sleep disorders || id:finn-b-F5_SLEEP	|| id:ebi-a-GCST90016983	Weighted mode	13	0.184916980551456	0.371564265563722	0.627709768067187	-0.54334897995344	0.913182941056352	1.20311855374263	0.580799904468927	2.49224258341317	Gut microbiota abundance (genus Coprococcus1 id.11301)
ebi-a-GCST90016984	372	finn-b-F5_SLEEP	Sleep disorders || id:finn-b-F5_SLEEP	|| id:ebi-a-GCST90016984	Inverse variance weighted	9	0.107128974121745	0.150810029020343	0.477482722258336	-0.188458682758128	0.402716631001617	1.11307780345421	0.828234723106087	1.49588294474796	Gut microbiota abundance (genus Coprococcus2 id.11302)
ebi-a-GCST90016984	373	finn-b-F5_SLEEP	Sleep disorders || id:finn-b-F5_SLEEP	|| id:ebi-a-GCST90016984	MR Egger	9	0.427854617041622	0.79029575579892	0.605035926245842	-1.12112506432426	1.9768342984075	1.53396305266908	0.325912915286507	7.21985087607005	Gut microbiota abundance (genus Coprococcus2 id.11302)
ebi-a-GCST90016984	374	finn-b-F5_SLEEP	Sleep disorders || id:finn-b-F5_SLEEP	|| id:ebi-a-GCST90016984	Simple mode	9	0.0600897792165174	0.332782058243463	0.861197125469003	-0.59216305494067	0.712342613373705	1.06193188167807	0.553129540223106	2.0387616992386	Gut microbiota abundance (genus Coprococcus2 id.11302)
ebi-a-GCST90016984	375	finn-b-F5_SLEEP	Sleep disorders || id:finn-b-F5_SLEEP	|| id:ebi-a-GCST90016984	Weighted median	9	0.0643307533281653	0.201864945592265	0.749967557495045	-0.331324540032674	0.459986046689005	1.06644507069102	0.717972120530374	1.58405188207173	Gut microbiota abundance (genus Coprococcus2 id.11302)
ebi-a-GCST90016984	376	finn-b-F5_SLEEP	Sleep disorders || id:finn-b-F5_SLEEP	|| id:ebi-a-GCST90016984	Weighted mode	9	0.0695033368840677	0.296920786080898	0.820801819136594	-0.512461403834492	0.651468077602627	1.07197563825723	0.59901933425431	1.91835505684887	Gut microbiota abundance (genus Coprococcus2 id.11302)
ebi-a-GCST90016985	377	finn-b-F5_SLEEP	Sleep disorders || id:finn-b-F5_SLEEP	|| id:ebi-a-GCST90016985	Inverse variance weighted	9	0.0388008240412814	0.186518081428327	0.835207772027434	-0.32677461555824	0.404376263640803	1.03956340699026	0.721246282399726	1.49836762216302	Gut microbiota abundance (genus Coprococcus3 id.11303)
ebi-a-GCST90016985	378	finn-b-F5_SLEEP	Sleep disorders || id:finn-b-F5_SLEEP	|| id:ebi-a-GCST90016985	MR Egger	9	-0.711321562355718	1.05031284704659	0.519996086113416	-2.76993474256703	1.3472916178556	0.490994888143073	0.0626660940371544	3.84699228325442	Gut microbiota abundance (genus Coprococcus3 id.11303)
ebi-a-GCST90016985	379	finn-b-F5_SLEEP	Sleep disorders || id:finn-b-F5_SLEEP	|| id:ebi-a-GCST90016985	Simple mode	9	0.167187301252585	0.387700040557599	0.677686830184694	-0.592704778240309	0.927079380745479	1.1819756300928	0.552829978210636	2.52711764049992	Gut microbiota abundance (genus Coprococcus3 id.11303)
ebi-a-GCST90016985	380	finn-b-F5_SLEEP	Sleep disorders || id:finn-b-F5_SLEEP	|| id:ebi-a-GCST90016985	Weighted median	9	0.0628543100192866	0.244693017758874	0.797279084323252	-0.416744004788106	0.542452624826679	1.06487168679399	0.659189647739997	1.72022074864674	Gut microbiota abundance (genus Coprococcus3 id.11303)
ebi-a-GCST90016985	381	finn-b-F5_SLEEP	Sleep disorders || id:finn-b-F5_SLEEP	|| id:ebi-a-GCST90016985	Weighted mode	9	0.167187301252585	0.351611562506403	0.647150848655522	-0.521971361259966	0.856345963765135	1.1819756300928	0.593349687667183	2.35454137614195	Gut microbiota abundance (genus Coprococcus3 id.11303)
ebi-a-GCST90016986	382	finn-b-F5_SLEEP	Sleep disorders || id:finn-b-F5_SLEEP	|| id:ebi-a-GCST90016986	Inverse variance weighted	10	-0.112762388687753	0.127103556662658	0.374987693463893	-0.361885359746562	0.136360582371057	0.893362908031655	0.696362194404466	1.14609508077806	Gut microbiota abundance (genus Defluviitaleaceae UCG011 id.11287)
ebi-a-GCST90016986	383	finn-b-F5_SLEEP	Sleep disorders || id:finn-b-F5_SLEEP	|| id:ebi-a-GCST90016986	MR Egger	10	0.0715179131623042	0.483193649424374	0.885996768981986	-0.875541639709468	1.01857746603408	1.07413739172641	0.416636291792393	2.76925260481087	Gut microbiota abundance (genus Defluviitaleaceae UCG011 id.11287)
ebi-a-GCST90016986	384	finn-b-F5_SLEEP	Sleep disorders || id:finn-b-F5_SLEEP	|| id:ebi-a-GCST90016986	Simple mode	10	-0.102200837675586	0.232934917003224	0.67118454954746	-0.558753275001906	0.354351599650733	0.902848207523712	0.57192164857415	1.42525621798192	Gut microbiota abundance (genus Defluviitaleaceae UCG011 id.11287)
ebi-a-GCST90016986	385	finn-b-F5_SLEEP	Sleep disorders || id:finn-b-F5_SLEEP	|| id:ebi-a-GCST90016986	Weighted median	10	-0.114943596669474	0.157801919370741	0.466366131615182	-0.424235358636127	0.194348165297179	0.89141642134396	0.654269875720618	1.21451906274375	Gut microbiota abundance (genus Defluviitaleaceae UCG011 id.11287)
ebi-a-GCST90016986	386	finn-b-F5_SLEEP	Sleep disorders || id:finn-b-F5_SLEEP	|| id:ebi-a-GCST90016986	Weighted mode	10	-0.11079087193163	0.219361121585325	0.625650766343224	-0.540738670238868	0.319156926375607	0.895125925312139	0.58231795252762	1.37596723351563	Gut microbiota abundance (genus Defluviitaleaceae UCG011 id.11287)
ebi-a-GCST90016987	387	finn-b-F5_SLEEP	Sleep disorders || id:finn-b-F5_SLEEP	|| id:ebi-a-GCST90016987	Inverse variance weighted	10	-0.00532849877214401	0.150380445182653	0.97173410803628	-0.300074171330144	0.289417173785856	0.994685672495738	0.740763275246608	1.33564880999118	Gut microbiota abundance (genus Desulfovibrio id.3173)
ebi-a-GCST90016987	388	finn-b-F5_SLEEP	Sleep disorders || id:finn-b-F5_SLEEP	|| id:ebi-a-GCST90016987	MR Egger	10	-0.0148373392007956	0.500152995823238	0.97706046745943	-0.995137211014342	0.965462532612751	0.985272191731481	0.369672717895414	2.62600198717937	Gut microbiota abundance (genus Desulfovibrio id.3173)
ebi-a-GCST90016987	389	finn-b-F5_SLEEP	Sleep disorders || id:finn-b-F5_SLEEP	|| id:ebi-a-GCST90016987	Simple mode	10	-0.116024482446896	0.288719190075701	0.697163399921109	-0.681914094995269	0.449865130101477	0.890453422551975	0.505648206785583	1.56810068164793	Gut microbiota abundance (genus Desulfovibrio id.3173)
ebi-a-GCST90016987	390	finn-b-F5_SLEEP	Sleep disorders || id:finn-b-F5_SLEEP	|| id:ebi-a-GCST90016987	Weighted median	10	-0.044727391769675	0.18177951856694	0.805641222781439	-0.401015248160878	0.311560464621528	0.95625813014064	0.66963985018392	1.36555435165473	Gut microbiota abundance (genus Desulfovibrio id.3173)
ebi-a-GCST90016987	391	finn-b-F5_SLEEP	Sleep disorders || id:finn-b-F5_SLEEP	|| id:ebi-a-GCST90016987	Weighted mode	10	-0.143917299477625	0.252815281865631	0.583106492353601	-0.639435251934261	0.351600652979012	0.865959360389436	0.52759029552286	1.42134080215202	Gut microbiota abundance (genus Desulfovibrio id.3173)
ebi-a-GCST90016988	392	finn-b-F5_SLEEP	Sleep disorders || id:finn-b-F5_SLEEP	|| id:ebi-a-GCST90016988	Inverse variance weighted	12	0.0426768891305721	0.161937543443963	0.792135021045035	-0.274720696019596	0.360074474280741	1.0436006416578	0.759784304372529	1.43343616471257	Gut microbiota abundance (genus Dialister id.2183)
ebi-a-GCST90016988	393	finn-b-F5_SLEEP	Sleep disorders || id:finn-b-F5_SLEEP	|| id:ebi-a-GCST90016988	MR Egger	12	-0.468265919976933	0.705369047307534	0.521791015550413	-1.8507892526997	0.914257412745834	0.626087012475297	0.157113115415814	2.4949218666616	Gut microbiota abundance (genus Dialister id.2183)
ebi-a-GCST90016988	394	finn-b-F5_SLEEP	Sleep disorders || id:finn-b-F5_SLEEP	|| id:ebi-a-GCST90016988	Simple mode	12	0.00362422263433504	0.380473581779188	0.992570383569039	-0.742103997652874	0.749352442921544	1.0036307980704	0.476111124267777	2.11562958203202	Gut microbiota abundance (genus Dialister id.2183)
ebi-a-GCST90016988	395	finn-b-F5_SLEEP	Sleep disorders || id:finn-b-F5_SLEEP	|| id:ebi-a-GCST90016988	Weighted median	12	-0.0124061958869083	0.20143548005564	0.950890191971919	-0.407219736795962	0.382407345022146	0.987670443698655	0.665497939848785	1.46580905356003	Gut microbiota abundance (genus Dialister id.2183)
ebi-a-GCST90016988	396	finn-b-F5_SLEEP	Sleep disorders || id:finn-b-F5_SLEEP	|| id:ebi-a-GCST90016988	Weighted mode	12	-0.0168941115746295	0.363932824273726	0.963806781373036	-0.730202447151132	0.696414224001873	0.983247793683463	0.481811438862871	2.00654477208988	Gut microbiota abundance (genus Dialister id.2183)
ebi-a-GCST90016989	397	finn-b-F5_SLEEP	Sleep disorders || id:finn-b-F5_SLEEP	|| id:ebi-a-GCST90016989	Inverse variance weighted	12	-0.154273525041413	0.164110412944831	0.34718712800927	-0.475929934413283	0.167382884330457	0.857037567712294	0.621307012962836	1.18220682713289	Gut microbiota abundance (genus Dorea id.1997)
ebi-a-GCST90016989	398	finn-b-F5_SLEEP	Sleep disorders || id:finn-b-F5_SLEEP	|| id:ebi-a-GCST90016989	MR Egger	12	0.204353791497656	0.479740588564739	0.679154562531988	-0.735937762089232	1.14464534508454	1.22673208407245	0.479056007706005	3.14132707217038	Gut microbiota abundance (genus Dorea id.1997)
ebi-a-GCST90016989	399	finn-b-F5_SLEEP	Sleep disorders || id:finn-b-F5_SLEEP	|| id:ebi-a-GCST90016989	Simple mode	12	-0.265607493819624	0.342421865904132	0.454295580912154	-0.936754350991724	0.405539363352475	0.766740018642398	0.391897735915914	1.50011138700195	Gut microbiota abundance (genus Dorea id.1997)
ebi-a-GCST90016989	400	finn-b-F5_SLEEP	Sleep disorders || id:finn-b-F5_SLEEP	|| id:ebi-a-GCST90016989	Weighted median	12	-0.223594212983561	0.207458244290797	0.281132234305066	-0.630212371793523	0.1830239458264	0.799639551890693	0.532478705540471	1.20084316291846	Gut microbiota abundance (genus Dorea id.1997)
ebi-a-GCST90016989	401	finn-b-F5_SLEEP	Sleep disorders || id:finn-b-F5_SLEEP	|| id:ebi-a-GCST90016989	Weighted mode	12	-0.261151529005255	0.342574668813151	0.461902702376852	-0.932597879879031	0.410294821868522	0.770164208556342	0.393530037491547	1.50726209344047	Gut microbiota abundance (genus Dorea id.1997)
ebi-a-GCST90016990	402	finn-b-F5_SLEEP	Sleep disorders || id:finn-b-F5_SLEEP	|| id:ebi-a-GCST90016990	Inverse variance weighted	10	-0.0788676009285243	0.142424543823642	0.579749904285946	-0.358019706822862	0.200284504965814	0.924162274572433	0.699059298633013	1.22175030274686	Gut microbiota abundance (genus Eggerthella id.819)
ebi-a-GCST90016990	403	finn-b-F5_SLEEP	Sleep disorders || id:finn-b-F5_SLEEP	|| id:ebi-a-GCST90016990	MR Egger	10	-0.268006626678173	0.691529359090015	0.708451831283768	-1.6234041704946	1.08739091713826	0.764902712321961	0.197226163533578	2.96652405966353	Gut microbiota abundance (genus Eggerthella id.819)
ebi-a-GCST90016990	404	finn-b-F5_SLEEP	Sleep disorders || id:finn-b-F5_SLEEP	|| id:ebi-a-GCST90016990	Simple mode	10	-0.069989724037363	0.30774620718501	0.825174195051806	-0.673172290119982	0.533192842045256	0.932403401199233	0.510087861770785	1.70436540001135	Gut microbiota abundance (genus Eggerthella id.819)
ebi-a-GCST90016990	405	finn-b-F5_SLEEP	Sleep disorders || id:finn-b-F5_SLEEP	|| id:ebi-a-GCST90016990	Weighted median	10	-0.11447195288502	0.153583110898165	0.456064958207969	-0.415494850245424	0.186550944475384	0.891836951520873	0.660013591992674	1.20508601299664	Gut microbiota abundance (genus Eggerthella id.819)
ebi-a-GCST90016990	406	finn-b-F5_SLEEP	Sleep disorders || id:finn-b-F5_SLEEP	|| id:ebi-a-GCST90016990	Weighted mode	10	-0.172253279209575	0.284849634803862	0.560302087906665	-0.730558563425145	0.386052005005995	0.841765944353394	0.481639888516234	1.47116117657119	Gut microbiota abundance (genus Eggerthella id.819)
ebi-a-GCST90016991	407	finn-b-F5_SLEEP	Sleep disorders || id:finn-b-F5_SLEEP	|| id:ebi-a-GCST90016991	Inverse variance weighted	12	-0.105072793045168	0.0903760876690363	0.244984853377542	-0.282209924876479	0.0720643387861434	0.900258987607902	0.754115360341707	1.07472448830848	Gut microbiota abundance (genus Eisenbergiella id.11304)
ebi-a-GCST90016991	408	finn-b-F5_SLEEP	Sleep disorders || id:finn-b-F5_SLEEP	|| id:ebi-a-GCST90016991	MR Egger	12	-0.023283046795754	0.667477737869831	0.972860193779544	-1.33153941302062	1.28497331942912	0.976985911901872	0.264070434777484	3.61457151709934	Gut microbiota abundance (genus Eisenbergiella id.11304)
ebi-a-GCST90016991	409	finn-b-F5_SLEEP	Sleep disorders || id:finn-b-F5_SLEEP	|| id:ebi-a-GCST90016991	Simple mode	12	-0.172054350800334	0.198578976553733	0.404758265140485	-0.561269144845651	0.217160443244983	0.841933412170158	0.570484576646487	1.24254344384798	Gut microbiota abundance (genus Eisenbergiella id.11304)
ebi-a-GCST90016991	410	finn-b-F5_SLEEP	Sleep disorders || id:finn-b-F5_SLEEP	|| id:ebi-a-GCST90016991	Weighted median	12	-0.133163764859355	0.120962252318542	0.270953060011514	-0.370249779403696	0.103922249684987	0.875321733429969	0.690561820973713	1.10951418648442	Gut microbiota abundance (genus Eisenbergiella id.11304)
ebi-a-GCST90016991	411	finn-b-F5_SLEEP	Sleep disorders || id:finn-b-F5_SLEEP	|| id:ebi-a-GCST90016991	Weighted mode	12	-0.154681097893443	0.189890518236381	0.432594336692109	-0.526866513636749	0.217504317849863	0.856688333640522	0.590452248023441	1.24297079645743	Gut microbiota abundance (genus Eisenbergiella id.11304)
ebi-a-GCST90016992	412	finn-b-F5_SLEEP	Sleep disorders || id:finn-b-F5_SLEEP	|| id:ebi-a-GCST90016992	Inverse variance weighted	7	-0.0870519347423067	0.141453859680765	0.538284852714137	-0.364301499716606	0.190197630231993	0.91662948948063	0.694681716824977	1.20948860555259	Gut microbiota abundance (genus Enterorhabdus id.820)
ebi-a-GCST90016992	413	finn-b-F5_SLEEP	Sleep disorders || id:finn-b-F5_SLEEP	|| id:ebi-a-GCST90016992	MR Egger	7	0.225231070787597	0.380333506613644	0.579483814192643	-0.520222602175144	0.970684743750339	1.25261212482387	0.594388221131716	2.63975139390941	Gut microbiota abundance (genus Enterorhabdus id.820)
ebi-a-GCST90016992	414	finn-b-F5_SLEEP	Sleep disorders || id:finn-b-F5_SLEEP	|| id:ebi-a-GCST90016992	Simple mode	7	-0.07064054499592	0.259661505288451	0.794703891235078	-0.579577095361284	0.438296005369444	0.931796770949156	0.560135200257336	1.55006366668688	Gut microbiota abundance (genus Enterorhabdus id.820)
ebi-a-GCST90016992	415	finn-b-F5_SLEEP	Sleep disorders || id:finn-b-F5_SLEEP	|| id:ebi-a-GCST90016992	Weighted median	7	-0.0454178794765669	0.182966281953065	0.803955782310588	-0.404031792104574	0.31319603315144	0.955598073563864	0.66762289579461	1.36778963686095	Gut microbiota abundance (genus Enterorhabdus id.820)
ebi-a-GCST90016992	416	finn-b-F5_SLEEP	Sleep disorders || id:finn-b-F5_SLEEP	|| id:ebi-a-GCST90016992	Weighted mode	7	-0.0514528422455511	0.236378328784683	0.834898778253272	-0.51475436666353	0.411848682172428	0.949848441625628	0.597647378709631	1.50960598874638	Gut microbiota abundance (genus Enterorhabdus id.820)
ebi-a-GCST90016993	417	finn-b-F5_SLEEP	Sleep disorders || id:finn-b-F5_SLEEP	|| id:ebi-a-GCST90016993	Inverse variance weighted	16	0.139766550559954	0.107458265629255	0.19337523319162	-0.0708516500733857	0.350384751193293	1.15000529942472	0.931600084681107	1.41961364157417	Gut microbiota abundance (genus Erysipelatoclostridium id.11381)
ebi-a-GCST90016993	418	finn-b-F5_SLEEP	Sleep disorders || id:finn-b-F5_SLEEP	|| id:ebi-a-GCST90016993	MR Egger	16	0.38551633016415	0.442414325870115	0.398237266906494	-0.481615748541276	1.25264840886958	1.47037332357596	0.617784400719993	3.49959906427569	Gut microbiota abundance (genus Erysipelatoclostridium id.11381)
ebi-a-GCST90016993	419	finn-b-F5_SLEEP	Sleep disorders || id:finn-b-F5_SLEEP	|| id:ebi-a-GCST90016993	Simple mode	16	0.209862965470944	0.269432208961832	0.448148259464207	-0.318224164094246	0.737950095036135	1.23350901504755	0.727439704274047	2.09164344654793	Gut microbiota abundance (genus Erysipelatoclostridium id.11381)
ebi-a-GCST90016993	420	finn-b-F5_SLEEP	Sleep disorders || id:finn-b-F5_SLEEP	|| id:ebi-a-GCST90016993	Weighted median	16	0.180146302202923	0.14259555578112	0.206467942002713	-0.0993409871280722	0.459633591533917	1.19739253147286	0.905433914069141	1.58349367319755	Gut microbiota abundance (genus Erysipelatoclostridium id.11381)
ebi-a-GCST90016993	421	finn-b-F5_SLEEP	Sleep disorders || id:finn-b-F5_SLEEP	|| id:ebi-a-GCST90016993	Weighted mode	16	0.234440787630519	0.268096344149752	0.395650976562802	-0.291028046902995	0.759909622164032	1.26420161384646	0.747494712812388	2.13808297645193	Gut microbiota abundance (genus Erysipelatoclostridium id.11381)
ebi-a-GCST90016994	422	finn-b-F5_SLEEP	Sleep disorders || id:finn-b-F5_SLEEP	|| id:ebi-a-GCST90016994	Wald ratio	1	0.278191987834994	0.424360659409314	0.512110129838953	-0.55355490460726	1.10993888027725	1.32073973883291	0.574902450082785	3.03417294095937	Gut microbiota abundance (genus Erysipelotrichaceae UCG003 id.11384)
ebi-a-GCST90016995	423	finn-b-F5_SLEEP	Sleep disorders || id:finn-b-F5_SLEEP	|| id:ebi-a-GCST90016995	Inverse variance weighted	15	0.051987696766359	0.12439561909504	0.676003965616321	-0.191827716659919	0.295803110192637	1.05336278266522	0.825449067364475	1.34420547041975	Gut microbiota abundance (genus Escherichia Shigella id.3504)
ebi-a-GCST90016995	424	finn-b-F5_SLEEP	Sleep disorders || id:finn-b-F5_SLEEP	|| id:ebi-a-GCST90016995	MR Egger	15	0.240914144878597	0.393665601800066	0.551106976620517	-0.530670434649531	1.01249872440673	1.27241178755006	0.588210480766091	2.75247009367753	Gut microbiota abundance (genus Escherichia Shigella id.3504)
ebi-a-GCST90016995	425	finn-b-F5_SLEEP	Sleep disorders || id:finn-b-F5_SLEEP	|| id:ebi-a-GCST90016995	Simple mode	15	-0.185710982757261	0.306584433946415	0.554380354755506	-0.786616473292234	0.415194507777712	0.830513593047192	0.455382992065852	1.51466532622811	Gut microbiota abundance (genus Escherichia Shigella id.3504)
ebi-a-GCST90016995	426	finn-b-F5_SLEEP	Sleep disorders || id:finn-b-F5_SLEEP	|| id:ebi-a-GCST90016995	Weighted median	15	-0.11102475180118	0.173796792394331	0.522940466840512	-0.45166646489407	0.22961696129171	0.89491659785719	0.636566451580253	1.25811800972568	Gut microbiota abundance (genus Escherichia Shigella id.3504)
ebi-a-GCST90016995	427	finn-b-F5_SLEEP	Sleep disorders || id:finn-b-F5_SLEEP	|| id:ebi-a-GCST90016995	Weighted mode	15	-0.171049288517958	0.281021196316124	0.552491516569792	-0.721850833297562	0.379752256261646	0.842780033069102	0.48585219186821	1.46192236245509	Gut microbiota abundance (genus Escherichia Shigella id.3504)
ebi-a-GCST90016996	428	finn-b-F5_SLEEP	Sleep disorders || id:finn-b-F5_SLEEP	|| id:ebi-a-GCST90016996	Inverse variance weighted	11	-0.0852682659457826	0.0957138363820332	0.373000707117471	-0.272867385254568	0.102330853363002	0.918265911882925	0.761193726448056	1.10774991388966	Gut microbiota abundance (genus Eubacterium brachy group id.11296)
ebi-a-GCST90016996	429	finn-b-F5_SLEEP	Sleep disorders || id:finn-b-F5_SLEEP	|| id:ebi-a-GCST90016996	MR Egger	11	0.466118909766055	0.312026825669612	0.1694229836136	-0.145453668546385	1.0776914880785	1.59379650605084	0.864629948708321	2.93788956361581	Gut microbiota abundance (genus Eubacterium brachy group id.11296)
ebi-a-GCST90016996	430	finn-b-F5_SLEEP	Sleep disorders || id:finn-b-F5_SLEEP	|| id:ebi-a-GCST90016996	Simple mode	11	0.0466610773656542	0.214591207857781	0.832236610331768	-0.373937690035596	0.467259844766905	1.04776683699855	0.68801978098144	1.59561596201195	Gut microbiota abundance (genus Eubacterium brachy group id.11296)
ebi-a-GCST90016996	431	finn-b-F5_SLEEP	Sleep disorders || id:finn-b-F5_SLEEP	|| id:ebi-a-GCST90016996	Weighted median	11	-0.00360003655699345	0.123968766001016	0.976832794207196	-0.246578817918985	0.239378744804998	0.996406435805369	0.781469765288943	1.27045962545623	Gut microbiota abundance (genus Eubacterium brachy group id.11296)
ebi-a-GCST90016996	432	finn-b-F5_SLEEP	Sleep disorders || id:finn-b-F5_SLEEP	|| id:ebi-a-GCST90016996	Weighted mode	11	0.0387653669630887	0.217481461286538	0.862088392689356	-0.387498297158527	0.465029031084704	1.03952654776272	0.678752790058831	1.59206040745675	Gut microbiota abundance (genus Eubacterium brachy group id.11296)
ebi-a-GCST90016997	433	finn-b-F5_SLEEP	Sleep disorders || id:finn-b-F5_SLEEP	|| id:ebi-a-GCST90016997	Inverse variance weighted	13	0.130350509669157	0.160474372757661	0.416629603495137	-0.184179260935859	0.444880280274173	1.1392276236492	0.831786683602018	1.56030338555693	Gut microbiota abundance (genus Eubacterium coprostanoligenes group id.11375)
ebi-a-GCST90016997	434	finn-b-F5_SLEEP	Sleep disorders || id:finn-b-F5_SLEEP	|| id:ebi-a-GCST90016997	MR Egger	13	0.170929285878994	0.628894362017171	0.790814455413331	-1.06170366367466	1.40356223543265	1.18640685033776	0.3458660686545	4.06967130370465	Gut microbiota abundance (genus Eubacterium coprostanoligenes group id.11375)
ebi-a-GCST90016997	435	finn-b-F5_SLEEP	Sleep disorders || id:finn-b-F5_SLEEP	|| id:ebi-a-GCST90016997	Simple mode	13	-0.0129814601409362	0.329923586413303	0.969260878961358	-0.659631689511011	0.633668769229138	0.987102435590679	0.517041731319863	1.88451175084408	Gut microbiota abundance (genus Eubacterium coprostanoligenes group id.11375)
ebi-a-GCST90016997	436	finn-b-F5_SLEEP	Sleep disorders || id:finn-b-F5_SLEEP	|| id:ebi-a-GCST90016997	Weighted median	13	0.067761016665178	0.203745420327143	0.739453696199587	-0.331580007176023	0.467102040506379	1.07010953957135	0.717788725670416	1.59536418688109	Gut microbiota abundance (genus Eubacterium coprostanoligenes group id.11375)
ebi-a-GCST90016997	437	finn-b-F5_SLEEP	Sleep disorders || id:finn-b-F5_SLEEP	|| id:ebi-a-GCST90016997	Weighted mode	13	-0.048797112680939	0.322109154455651	0.882104261857153	-0.680131055414015	0.582536830052137	0.952374334773937	0.506550601816424	1.79057505860946	Gut microbiota abundance (genus Eubacterium coprostanoligenes group id.11375)
ebi-a-GCST90016998	438	finn-b-F5_SLEEP	Sleep disorders || id:finn-b-F5_SLEEP	|| id:ebi-a-GCST90016998	Inverse variance weighted	9	-0.019311743169781	0.147906800427887	0.896117870998064	-0.309209072008439	0.270585585668877	0.980873533950714	0.734027289422925	1.31073177178651	Gut microbiota abundance (genus Eubacterium eligens group id.14372)
ebi-a-GCST90016998	439	finn-b-F5_SLEEP	Sleep disorders || id:finn-b-F5_SLEEP	|| id:ebi-a-GCST90016998	MR Egger	9	0.707539949753062	0.395106820123491	0.116448870087138	-0.0668694176889801	1.4819493171951	2.02899368760696	0.935317329261122	4.40151727713746	Gut microbiota abundance (genus Eubacterium eligens group id.14372)
ebi-a-GCST90016998	440	finn-b-F5_SLEEP	Sleep disorders || id:finn-b-F5_SLEEP	|| id:ebi-a-GCST90016998	Simple mode	9	-0.351030645140823	0.330419783470293	0.319079178758021	-0.998653420742597	0.296592130460952	0.703962180504908	0.368375153679334	1.34526649431033	Gut microbiota abundance (genus Eubacterium eligens group id.14372)
ebi-a-GCST90016998	441	finn-b-F5_SLEEP	Sleep disorders || id:finn-b-F5_SLEEP	|| id:ebi-a-GCST90016998	Weighted median	9	-0.0786328626448551	0.208433867761132	0.705983597607327	-0.487163243456673	0.329897518166963	0.924379236302213	0.614366733409005	1.39082558680437	Gut microbiota abundance (genus Eubacterium eligens group id.14372)
ebi-a-GCST90016998	442	finn-b-F5_SLEEP	Sleep disorders || id:finn-b-F5_SLEEP	|| id:ebi-a-GCST90016998	Weighted mode	9	-0.347156005580216	0.283533683821557	0.255634581734442	-0.902882025870467	0.208570014710035	0.70669507128299	0.405399602340809	1.23191517922561	Gut microbiota abundance (genus Eubacterium eligens group id.14372)
ebi-a-GCST90016999	443	finn-b-F5_SLEEP	Sleep disorders || id:finn-b-F5_SLEEP	|| id:ebi-a-GCST90016999	Inverse variance weighted	9	0.0351314823281991	0.0927678428459544	0.704908249703202	-0.146693489649872	0.21695645430627	1.03575588344215	0.863558626512373	1.24229000457985	Gut microbiota abundance (genus Eubacterium fissicatena group id.14373)
ebi-a-GCST90016999	444	finn-b-F5_SLEEP	Sleep disorders || id:finn-b-F5_SLEEP	|| id:ebi-a-GCST90016999	MR Egger	9	-0.0214204159558935	0.483284821707496	0.965885158670069	-0.968658666502585	0.925817834590798	0.978807371818583	0.3795918560517	2.52393157506497	Gut microbiota abundance (genus Eubacterium fissicatena group id.14373)
ebi-a-GCST90016999	445	finn-b-F5_SLEEP	Sleep disorders || id:finn-b-F5_SLEEP	|| id:ebi-a-GCST90016999	Simple mode	9	-0.156091511927762	0.199236515936581	0.455929649759439	-0.54659508316346	0.234412059307936	0.855480900082495	0.578917624724638	1.26416529597637	Gut microbiota abundance (genus Eubacterium fissicatena group id.14373)
ebi-a-GCST90016999	446	finn-b-F5_SLEEP	Sleep disorders || id:finn-b-F5_SLEEP	|| id:ebi-a-GCST90016999	Weighted median	9	-0.0945554535552519	0.127297797672552	0.457609199729856	-0.344059136993454	0.15494822988295	0.909777282842356	0.708887005363736	1.16759751288052	Gut microbiota abundance (genus Eubacterium fissicatena group id.14373)
ebi-a-GCST90016999	447	finn-b-F5_SLEEP	Sleep disorders || id:finn-b-F5_SLEEP	|| id:ebi-a-GCST90016999	Weighted mode	9	-0.156091511927762	0.19201193670078	0.439780740337135	-0.53243490786129	0.220251884005766	0.855480900082495	0.587173514248762	1.24639063691811	Gut microbiota abundance (genus Eubacterium fissicatena group id.14373)
ebi-a-GCST90017000	448	finn-b-F5_SLEEP	Sleep disorders || id:finn-b-F5_SLEEP	|| id:ebi-a-GCST90017000	Inverse variance weighted	16	-0.0713986480897605	0.117765043417851	0.544328512588295	-0.302218133188748	0.159420837009227	0.931090640627878	0.739176808308221	1.17283141370331	Gut microbiota abundance (genus Eubacterium hallii group id.11338)
ebi-a-GCST90017000	449	finn-b-F5_SLEEP	Sleep disorders || id:finn-b-F5_SLEEP	|| id:ebi-a-GCST90017000	MR Egger	16	-0.117675390519096	0.242516713056097	0.635021140051865	-0.593008148109045	0.357657367070854	0.888984578605541	0.552662291689518	1.42997557981114	Gut microbiota abundance (genus Eubacterium hallii group id.11338)
ebi-a-GCST90017000	450	finn-b-F5_SLEEP	Sleep disorders || id:finn-b-F5_SLEEP	|| id:ebi-a-GCST90017000	Simple mode	16	-0.0540829819230155	0.290687382311622	0.854896653772904	-0.623830251253794	0.515664287407763	0.947353490025592	0.535887916249075	1.67475064813093	Gut microbiota abundance (genus Eubacterium hallii group id.11338)
ebi-a-GCST90017000	451	finn-b-F5_SLEEP	Sleep disorders || id:finn-b-F5_SLEEP	|| id:ebi-a-GCST90017000	Weighted median	16	-0.035897635139725	0.168884255264872	0.8316720313197	-0.366910775458874	0.295115505179424	0.964739043806176	0.692871463424876	1.34328150569729	Gut microbiota abundance (genus Eubacterium hallii group id.11338)
ebi-a-GCST90017000	452	finn-b-F5_SLEEP	Sleep disorders || id:finn-b-F5_SLEEP	|| id:ebi-a-GCST90017000	Weighted mode	16	-0.0104201302937994	0.274800951417919	0.970252458909014	-0.549029995072921	0.528189734485322	0.989633971185986	0.577509726055813	1.69585957212207	Gut microbiota abundance (genus Eubacterium hallii group id.11338)
ebi-a-GCST90017001	453	finn-b-F5_SLEEP	Sleep disorders || id:finn-b-F5_SLEEP	|| id:ebi-a-GCST90017001	Inverse variance weighted	11	-0.099157483303249	0.075806188218739	0.190859935413847	-0.247737612211977	0.0494226456054794	0.905600079901064	0.78056472706262	1.05066431556934	Gut microbiota abundance (genus Eubacterium nodatum group id.11297)
ebi-a-GCST90017001	454	finn-b-F5_SLEEP	Sleep disorders || id:finn-b-F5_SLEEP	|| id:ebi-a-GCST90017001	MR Egger	11	-0.276195408498469	0.337346814871204	0.434083957368082	-0.937395165646028	0.38500434864909	0.758664666752318	0.391646682551679	1.46962071229202	Gut microbiota abundance (genus Eubacterium nodatum group id.11297)
ebi-a-GCST90017001	455	finn-b-F5_SLEEP	Sleep disorders || id:finn-b-F5_SLEEP	|| id:ebi-a-GCST90017001	Simple mode	11	-0.215088298307527	0.175370529057539	0.248113345425398	-0.558814535260303	0.128637938645249	0.806470227077253	0.571886613579312	1.13727828509809	Gut microbiota abundance (genus Eubacterium nodatum group id.11297)
ebi-a-GCST90017001	456	finn-b-F5_SLEEP	Sleep disorders || id:finn-b-F5_SLEEP	|| id:ebi-a-GCST90017001	Weighted median	11	-0.204668245945341	0.102084211810318	0.0449741475570891	-0.404753301093564	-0.004583190797118	0.814917623797058	0.667141373606222	0.995427295994717	Gut microbiota abundance (genus Eubacterium nodatum group id.11297)
ebi-a-GCST90017001	457	finn-b-F5_SLEEP	Sleep disorders || id:finn-b-F5_SLEEP	|| id:ebi-a-GCST90017001	Weighted mode	11	-0.219037380043048	0.162310310751487	0.206934837454849	-0.537165589115963	0.0990908290298664	0.803291690514441	0.584402343442638	1.10416658538414	Gut microbiota abundance (genus Eubacterium nodatum group id.11297)
ebi-a-GCST90017002	458	finn-b-F5_SLEEP	Sleep disorders || id:finn-b-F5_SLEEP	|| id:ebi-a-GCST90017002	Inverse variance weighted	6	-0.0326545527800047	0.155157126978146	0.833307743202746	-0.336762521657172	0.271453416097162	0.967872850831346	0.714078397923333	1.31186975841968	Gut microbiota abundance (genus Eubacterium oxidoreducens group id.11339)
ebi-a-GCST90017002	459	finn-b-F5_SLEEP	Sleep disorders || id:finn-b-F5_SLEEP	|| id:ebi-a-GCST90017002	MR Egger	6	-0.00907301761523328	0.690851119339342	0.990150528071051	-1.36314121152034	1.34499517628988	0.990968018009663	0.255855816102212	3.83816802634533	Gut microbiota abundance (genus Eubacterium oxidoreducens group id.11339)
ebi-a-GCST90017002	460	finn-b-F5_SLEEP	Sleep disorders || id:finn-b-F5_SLEEP	|| id:ebi-a-GCST90017002	Simple mode	6	-0.259662191730705	0.300470751319273	0.426990697890071	-0.84858486431648	0.329260480855071	0.771312097404313	0.428020210245043	1.38993986116134	Gut microbiota abundance (genus Eubacterium oxidoreducens group id.11339)
ebi-a-GCST90017002	461	finn-b-F5_SLEEP	Sleep disorders || id:finn-b-F5_SLEEP	|| id:ebi-a-GCST90017002	Weighted median	6	-0.120281609101054	0.177227353210209	0.497337247517077	-0.467647221393063	0.227084003190956	0.886670707014996	0.626474491477289	1.25493528208079	Gut microbiota abundance (genus Eubacterium oxidoreducens group id.11339)
ebi-a-GCST90017002	462	finn-b-F5_SLEEP	Sleep disorders || id:finn-b-F5_SLEEP	|| id:ebi-a-GCST90017002	Weighted mode	6	-0.241410126748496	0.295738559246676	0.451453807273641	-0.821057702871981	0.338237449374989	0.78551939779908	0.439966054956514	1.40247348032252	Gut microbiota abundance (genus Eubacterium oxidoreducens group id.11339)
ebi-a-GCST90017003	463	finn-b-F5_SLEEP	Sleep disorders || id:finn-b-F5_SLEEP	|| id:ebi-a-GCST90017003	Inverse variance weighted	12	0.169952995997451	0.141255255792066	0.22891352738821	-0.106907305354998	0.446813297349901	1.18524913855748	0.898608965368908	1.56332239560345	Gut microbiota abundance (genus Eubacterium rectale group id.14374)
ebi-a-GCST90017003	464	finn-b-F5_SLEEP	Sleep disorders || id:finn-b-F5_SLEEP	|| id:ebi-a-GCST90017003	MR Egger	12	0.247570337009357	0.383201999619788	0.532787400236209	-0.503505582245427	0.998646256264141	1.28090945455557	0.604408139109565	2.71460446112957	Gut microbiota abundance (genus Eubacterium rectale group id.14374)
ebi-a-GCST90017003	465	finn-b-F5_SLEEP	Sleep disorders || id:finn-b-F5_SLEEP	|| id:ebi-a-GCST90017003	Simple mode	12	0.195172823083386	0.282035116094351	0.50327287414754	-0.357616004461542	0.747961650628314	1.21552103843208	0.699341567495044	2.11268922590029	Gut microbiota abundance (genus Eubacterium rectale group id.14374)
ebi-a-GCST90017003	466	finn-b-F5_SLEEP	Sleep disorders || id:finn-b-F5_SLEEP	|| id:ebi-a-GCST90017003	Weighted median	12	0.236708363408428	0.181109270105339	0.191215435514467	-0.118265805998036	0.591682532814893	1.26707153946158	0.888459863265065	1.80702624000759	Gut microbiota abundance (genus Eubacterium rectale group id.14374)
ebi-a-GCST90017003	467	finn-b-F5_SLEEP	Sleep disorders || id:finn-b-F5_SLEEP	|| id:ebi-a-GCST90017003	Weighted mode	12	0.335297325025644	0.252479279137283	0.211068961755902	-0.15956206208343	0.830156712134719	1.39835608967996	0.852517056769866	2.29367815930149	Gut microbiota abundance (genus Eubacterium rectale group id.14374)
ebi-a-GCST90017004	468	finn-b-F5_SLEEP	Sleep disorders || id:finn-b-F5_SLEEP	|| id:ebi-a-GCST90017004	Inverse variance weighted	19	-0.0369281837481578	0.0898801766730419	0.681175077210336	-0.21309333002732	0.139236962531004	0.963745345442259	0.808080715501733	1.1493964316237	Gut microbiota abundance (genus Eubacterium ruminantium group id.11340)
ebi-a-GCST90017004	469	finn-b-F5_SLEEP	Sleep disorders || id:finn-b-F5_SLEEP	|| id:ebi-a-GCST90017004	MR Egger	19	0.153978081669958	0.30098070485789	0.61552035760573	-0.435944099851507	0.743900263191423	1.16646531952639	0.64665387297264	2.10412617712006	Gut microbiota abundance (genus Eubacterium ruminantium group id.11340)
ebi-a-GCST90017004	470	finn-b-F5_SLEEP	Sleep disorders || id:finn-b-F5_SLEEP	|| id:ebi-a-GCST90017004	Simple mode	19	-0.000644400594480121	0.190441935893765	0.99733741331923	-0.37391059494626	0.3726217937573	0.999355806986992	0.688038423191425	1.45153525631048	Gut microbiota abundance (genus Eubacterium ruminantium group id.11340)
ebi-a-GCST90017004	471	finn-b-F5_SLEEP	Sleep disorders || id:finn-b-F5_SLEEP	|| id:ebi-a-GCST90017004	Weighted median	19	0.0150333625304013	0.117973325104689	0.898599927558625	-0.216194354674789	0.246261079735592	1.01514693192114	0.80557871866775	1.27923351189462	Gut microbiota abundance (genus Eubacterium ruminantium group id.11340)
ebi-a-GCST90017004	472	finn-b-F5_SLEEP	Sleep disorders || id:finn-b-F5_SLEEP	|| id:ebi-a-GCST90017004	Weighted mode	19	0.025296942133255	0.180396309339575	0.890035678279852	-0.328279824172313	0.378873708438823	1.02561962499144	0.720161472919694	1.46063855777089	Gut microbiota abundance (genus Eubacterium ruminantium group id.11340)
ebi-a-GCST90017005	473	finn-b-F5_SLEEP	Sleep disorders || id:finn-b-F5_SLEEP	|| id:ebi-a-GCST90017005	Inverse variance weighted	16	-0.050213436058012	0.130502268986835	0.700407384672667	-0.305997883272209	0.205571011156184	0.951026419507147	0.736388178187772	1.22822619562743	Gut microbiota abundance (genus Eubacterium ventriosum group id.11341)
ebi-a-GCST90017005	474	finn-b-F5_SLEEP	Sleep disorders || id:finn-b-F5_SLEEP	|| id:ebi-a-GCST90017005	MR Egger	16	0.278652894073599	0.5576207830599	0.625035784632328	-0.814283840723806	1.371589628871	1.32134861632505	0.44295644116009	3.94161141734728	Gut microbiota abundance (genus Eubacterium ventriosum group id.11341)
ebi-a-GCST90017005	475	finn-b-F5_SLEEP	Sleep disorders || id:finn-b-F5_SLEEP	|| id:ebi-a-GCST90017005	Simple mode	16	-0.309429707113906	0.327339920999859	0.35949227768571	-0.951015952273629	0.332156538045818	0.733865355099363	0.386348312553961	1.39397104093704	Gut microbiota abundance (genus Eubacterium ventriosum group id.11341)
ebi-a-GCST90017005	476	finn-b-F5_SLEEP	Sleep disorders || id:finn-b-F5_SLEEP	|| id:ebi-a-GCST90017005	Weighted median	16	-0.251619049999527	0.180960915519886	0.164389010599093	-0.606302444418503	0.103064344419449	0.77754088585745	0.545363658019433	1.10856273660693	Gut microbiota abundance (genus Eubacterium ventriosum group id.11341)
ebi-a-GCST90017005	477	finn-b-F5_SLEEP	Sleep disorders || id:finn-b-F5_SLEEP	|| id:ebi-a-GCST90017005	Weighted mode	16	-0.309429707113906	0.359339988351528	0.40273522089756	-1.0137360842829	0.394876670055089	0.733865355099363	0.362860765547312	1.4842011331889	Gut microbiota abundance (genus Eubacterium ventriosum group id.11341)
ebi-a-GCST90017006	478	finn-b-F5_SLEEP	Sleep disorders || id:finn-b-F5_SLEEP	|| id:ebi-a-GCST90017006	Inverse variance weighted	11	-0.0842111778986344	0.135474239625198	0.53420302495157	-0.349740687564023	0.181318331766754	0.919237113034607	0.70487084779856	1.19879673364174	Gut microbiota abundance (genus Eubacterium xylanophilum group id.14375)
ebi-a-GCST90017006	479	finn-b-F5_SLEEP	Sleep disorders || id:finn-b-F5_SLEEP	|| id:ebi-a-GCST90017006	MR Egger	11	0.465337220430728	0.423735800619081	0.300636157528635	-0.36518494878267	1.29585938964413	1.59255113912781	0.694068271924597	3.65413495088105	Gut microbiota abundance (genus Eubacterium xylanophilum group id.14375)
ebi-a-GCST90017006	480	finn-b-F5_SLEEP	Sleep disorders || id:finn-b-F5_SLEEP	|| id:ebi-a-GCST90017006	Simple mode	11	0.00368126836152882	0.291443842461864	0.990170521537398	-0.567548662863726	0.574911199586783	1.00368805255216	0.566913432734546	1.77697272399549	Gut microbiota abundance (genus Eubacterium xylanophilum group id.14375)
ebi-a-GCST90017006	481	finn-b-F5_SLEEP	Sleep disorders || id:finn-b-F5_SLEEP	|| id:ebi-a-GCST90017006	Weighted median	11	0.0373639576092806	0.176898457924497	0.832717963452923	-0.309357019922733	0.384084935141294	1.0380707658466	0.733918699649433	1.46827014411825	Gut microbiota abundance (genus Eubacterium xylanophilum group id.14375)
ebi-a-GCST90017006	482	finn-b-F5_SLEEP	Sleep disorders || id:finn-b-F5_SLEEP	|| id:ebi-a-GCST90017006	Weighted mode	11	0.0188724884434057	0.268658257664428	0.945381866189914	-0.507697696578874	0.545442673465686	1.01905169946413	0.601879694553553	1.7253719897479	Gut microbiota abundance (genus Eubacterium xylanophilum group id.14375)
ebi-a-GCST90017007	483	finn-b-F5_SLEEP	Sleep disorders || id:finn-b-F5_SLEEP	|| id:ebi-a-GCST90017007	Inverse variance weighted	13	-0.221138706196689	0.125017713496535	0.0769174097767545	-0.466173424649897	0.0238960122565196	0.801605484930571	0.62739846825224	1.02418380978966	Gut microbiota abundance (genus Faecalibacterium id.2057)
ebi-a-GCST90017007	484	finn-b-F5_SLEEP	Sleep disorders || id:finn-b-F5_SLEEP	|| id:ebi-a-GCST90017007	MR Egger	13	-0.10902846497048	0.254360212503226	0.676459913491347	-0.607574481476804	0.389517551535844	0.896704892456659	0.544670376269703	1.47626839862786	Gut microbiota abundance (genus Faecalibacterium id.2057)
ebi-a-GCST90017007	485	finn-b-F5_SLEEP	Sleep disorders || id:finn-b-F5_SLEEP	|| id:ebi-a-GCST90017007	Simple mode	13	0.122220059408541	0.310091378965218	0.700390613641055	-0.485559043363286	0.729999162180369	1.13000274215658	0.615353091526477	2.07507886913158	Gut microbiota abundance (genus Faecalibacterium id.2057)
ebi-a-GCST90017007	486	finn-b-F5_SLEEP	Sleep disorders || id:finn-b-F5_SLEEP	|| id:ebi-a-GCST90017007	Weighted median	13	-0.0822317232967432	0.181941216994963	0.651291578853664	-0.438836508606871	0.274373062013384	0.921058503253137	0.644786188005033	1.31570555045495	Gut microbiota abundance (genus Faecalibacterium id.2057)
ebi-a-GCST90017007	487	finn-b-F5_SLEEP	Sleep disorders || id:finn-b-F5_SLEEP	|| id:ebi-a-GCST90017007	Weighted mode	13	0.0290689414725538	0.218214174732924	0.89623287400788	-0.398630841003978	0.456768723949086	1.029495566969	0.671238449333482	1.5789636655368	Gut microbiota abundance (genus Faecalibacterium id.2057)
ebi-a-GCST90017008	488	finn-b-F5_SLEEP	Sleep disorders || id:finn-b-F5_SLEEP	|| id:ebi-a-GCST90017008	Inverse variance weighted	15	0.103365809934995	0.156708079765854	0.509505800627549	-0.20378202640608	0.41051364627607	1.1088969804228	0.815640139824778	1.50759195526468	Gut microbiota abundance (genus Family XIII AD3011 group id.11293)
ebi-a-GCST90017008	489	finn-b-F5_SLEEP	Sleep disorders || id:finn-b-F5_SLEEP	|| id:ebi-a-GCST90017008	MR Egger	15	0.490254808533504	0.783920391239227	0.542539233387942	-1.04622915829538	2.02673877536239	1.63273220105312	0.351259800025339	7.58929555890953	Gut microbiota abundance (genus Family XIII AD3011 group id.11293)
ebi-a-GCST90017008	490	finn-b-F5_SLEEP	Sleep disorders || id:finn-b-F5_SLEEP	|| id:ebi-a-GCST90017008	Simple mode	15	-0.0216069304877686	0.341398680588813	0.950430781877594	-0.690748344441843	0.647534483466306	0.978624827043988	0.501200857813747	1.91082384871491	Gut microbiota abundance (genus Family XIII AD3011 group id.11293)
ebi-a-GCST90017008	491	finn-b-F5_SLEEP	Sleep disorders || id:finn-b-F5_SLEEP	|| id:ebi-a-GCST90017008	Weighted median	15	-0.0373181337372114	0.199503454492716	0.851617450956839	-0.428344904542935	0.353708637068512	0.963369606219867	0.651586640845638	1.42434012610164	Gut microbiota abundance (genus Family XIII AD3011 group id.11293)
ebi-a-GCST90017008	492	finn-b-F5_SLEEP	Sleep disorders || id:finn-b-F5_SLEEP	|| id:ebi-a-GCST90017008	Weighted mode	15	-0.0216069304877686	0.339467522446579	0.950149199738894	-0.686963274483064	0.643749413507527	0.978624827043988	0.503101532948941	1.90360491746717	Gut microbiota abundance (genus Family XIII AD3011 group id.11293)
ebi-a-GCST90017009	493	finn-b-F5_SLEEP	Sleep disorders || id:finn-b-F5_SLEEP	|| id:ebi-a-GCST90017009	Inverse variance weighted	10	0.130011051096351	0.151325997164387	0.390260241315545	-0.166587903345846	0.426610005538549	1.13884096869635	0.846548399227992	1.53205505221439	Gut microbiota abundance (genus Family XIII UCG001 id.11294)
ebi-a-GCST90017009	494	finn-b-F5_SLEEP	Sleep disorders || id:finn-b-F5_SLEEP	|| id:ebi-a-GCST90017009	MR Egger	10	-0.459674986414388	0.481938707079473	0.368109931196705	-1.40427485229015	0.484924879461379	0.631488854614158	0.24554504833939	1.62405300452532	Gut microbiota abundance (genus Family XIII UCG001 id.11294)
ebi-a-GCST90017009	495	finn-b-F5_SLEEP	Sleep disorders || id:finn-b-F5_SLEEP	|| id:ebi-a-GCST90017009	Simple mode	10	0.289768124571196	0.331477404731774	0.404747289239745	-0.35992758870308	0.939463837845473	1.33611763925317	0.697726847547773	2.55860922106946	Gut microbiota abundance (genus Family XIII UCG001 id.11294)
ebi-a-GCST90017009	496	finn-b-F5_SLEEP	Sleep disorders || id:finn-b-F5_SLEEP	|| id:ebi-a-GCST90017009	Weighted median	10	0.262288196854862	0.192635993732618	0.173332305653096	-0.11527835086107	0.639854744570793	1.29990111586457	0.891118065901112	1.89620542516693	Gut microbiota abundance (genus Family XIII UCG001 id.11294)
ebi-a-GCST90017009	497	finn-b-F5_SLEEP	Sleep disorders || id:finn-b-F5_SLEEP	|| id:ebi-a-GCST90017009	Weighted mode	10	0.258871940177357	0.322041516794309	0.44219903298612	-0.372329432739488	0.890073313094203	1.29546789681609	0.689127184069927	2.43530818472374	Gut microbiota abundance (genus Family XIII UCG001 id.11294)
ebi-a-GCST90017010	498	finn-b-F5_SLEEP	Sleep disorders || id:finn-b-F5_SLEEP	|| id:ebi-a-GCST90017010	Inverse variance weighted	8	-0.277765747578766	0.148060549888649	0.0606514256379284	-0.567964425360518	0.0124329302029866	0.757474240908018	0.566677780381387	1.01251054038685	Gut microbiota abundance (genus Flavonifractor id.2059)
ebi-a-GCST90017010	499	finn-b-F5_SLEEP	Sleep disorders || id:finn-b-F5_SLEEP	|| id:ebi-a-GCST90017010	MR Egger	8	0.06345672501225	0.535475402338756	0.909535127074113	-0.986075063571713	1.11298851359621	1.06551337472551	0.373037971753594	3.04344017951304	Gut microbiota abundance (genus Flavonifractor id.2059)
ebi-a-GCST90017010	500	finn-b-F5_SLEEP	Sleep disorders || id:finn-b-F5_SLEEP	|| id:ebi-a-GCST90017010	Simple mode	8	-0.29054266164428	0.273155237069502	0.322795422469915	-0.825926926300504	0.244841603011943	0.74785762379565	0.437828969130557	1.27741895786366	Gut microbiota abundance (genus Flavonifractor id.2059)
ebi-a-GCST90017010	501	finn-b-F5_SLEEP	Sleep disorders || id:finn-b-F5_SLEEP	|| id:ebi-a-GCST90017010	Weighted median	8	-0.252587179270838	0.192196554719523	0.188774590034944	-0.629292426521103	0.124118067979427	0.776788490033187	0.532968782195585	1.13214953371623	Gut microbiota abundance (genus Flavonifractor id.2059)
ebi-a-GCST90017010	502	finn-b-F5_SLEEP	Sleep disorders || id:finn-b-F5_SLEEP	|| id:ebi-a-GCST90017010	Weighted mode	8	-0.269771711830622	0.266042908260506	0.344334913815872	-0.791215812021214	0.25167238835997	0.763553784737617	0.453293340625017	1.28617460248425	Gut microbiota abundance (genus Flavonifractor id.2059)
ebi-a-GCST90017011	503	finn-b-F5_SLEEP	Sleep disorders || id:finn-b-F5_SLEEP	|| id:ebi-a-GCST90017011	Inverse variance weighted	18	-0.0167314204415072	0.133820482684246	0.900500714184418	-0.27901956650263	0.245556725619615	0.983407772394363	0.756525100519861	1.27833279575402	Gut microbiota abundance (genus Fusicatenibacter id.11305)
ebi-a-GCST90017011	504	finn-b-F5_SLEEP	Sleep disorders || id:finn-b-F5_SLEEP	|| id:ebi-a-GCST90017011	MR Egger	18	-0.0788390846403253	0.515674327135752	0.88040009813335	-1.0895607658264	0.931882596545748	0.924188628625955	0.336364203917809	2.53928513002599	Gut microbiota abundance (genus Fusicatenibacter id.11305)
ebi-a-GCST90017011	505	finn-b-F5_SLEEP	Sleep disorders || id:finn-b-F5_SLEEP	|| id:ebi-a-GCST90017011	Simple mode	18	0.186560945517291	0.372030245484092	0.62247408707565	-0.542618335631529	0.915740226666112	1.20509806517263	0.581224417686494	2.49862411573037	Gut microbiota abundance (genus Fusicatenibacter id.11305)
ebi-a-GCST90017011	506	finn-b-F5_SLEEP	Sleep disorders || id:finn-b-F5_SLEEP	|| id:ebi-a-GCST90017011	Weighted median	18	0.0752632511637694	0.191687706700754	0.694589283793241	-0.300444653969709	0.450971156297248	1.07816794249436	0.74048888614444	1.56983600155718	Gut microbiota abundance (genus Fusicatenibacter id.11305)
ebi-a-GCST90017011	507	finn-b-F5_SLEEP	Sleep disorders || id:finn-b-F5_SLEEP	|| id:ebi-a-GCST90017011	Weighted mode	18	0.164794565443747	0.343340846901102	0.637363568109795	-0.508153494482413	0.837742625369908	1.17915085549487	0.601605421561868	2.31114396609755	Gut microbiota abundance (genus Fusicatenibacter id.11305)
ebi-a-GCST90017012	508	finn-b-F5_SLEEP	Sleep disorders || id:finn-b-F5_SLEEP	|| id:ebi-a-GCST90017012	Inverse variance weighted	14	-0.0213443135579565	0.0697948287798794	0.759745419725858	-0.15814217796652	0.115453550850607	0.978881864241187	0.853728391972464	1.12238237963065	Gut microbiota abundance (genus Gordonibacter id.821)
ebi-a-GCST90017012	509	finn-b-F5_SLEEP	Sleep disorders || id:finn-b-F5_SLEEP	|| id:ebi-a-GCST90017012	MR Egger	14	-0.275796412487876	0.2776524686763	0.340164274138276	-0.819995251093424	0.268402426117673	0.758967431324642	0.440433746079746	1.30787335652347	Gut microbiota abundance (genus Gordonibacter id.821)
ebi-a-GCST90017012	510	finn-b-F5_SLEEP	Sleep disorders || id:finn-b-F5_SLEEP	|| id:ebi-a-GCST90017012	Simple mode	14	0.0923136622735159	0.158936842527935	0.571294275625033	-0.219202549081237	0.403829873628269	1.09670876430154	0.803159022555155	1.49754915268131	Gut microbiota abundance (genus Gordonibacter id.821)
ebi-a-GCST90017012	511	finn-b-F5_SLEEP	Sleep disorders || id:finn-b-F5_SLEEP	|| id:ebi-a-GCST90017012	Weighted median	14	0.0285184525388399	0.0904667699730858	0.752581887782473	-0.148796416608408	0.205833321686088	1.02892899701163	0.861744533917054	1.22854841455051	Gut microbiota abundance (genus Gordonibacter id.821)
ebi-a-GCST90017012	512	finn-b-F5_SLEEP	Sleep disorders || id:finn-b-F5_SLEEP	|| id:ebi-a-GCST90017012	Weighted mode	14	0.07796978966309	0.150273642604657	0.61258259665566	-0.216566549842037	0.372506129168217	1.08108999808367	0.805278941953007	1.45136737479068	Gut microbiota abundance (genus Gordonibacter id.821)
ebi-a-GCST90017013	513	finn-b-F5_SLEEP	Sleep disorders || id:finn-b-F5_SLEEP	|| id:ebi-a-GCST90017013	Inverse variance weighted	13	-0.137287189049517	0.102025646295106	0.178426872863772	-0.337257455787924	0.062683077688891	0.871719841787202	0.713725063597989	1.06468936194389	Gut microbiota abundance (genus Haemophilus id.3698)
ebi-a-GCST90017013	514	finn-b-F5_SLEEP	Sleep disorders || id:finn-b-F5_SLEEP	|| id:ebi-a-GCST90017013	MR Egger	13	-0.248802132756738	0.258463343351342	0.356422122586561	-0.755390285725368	0.257786020211893	0.779734241986785	0.469827212088882	1.29406188590815	Gut microbiota abundance (genus Haemophilus id.3698)
ebi-a-GCST90017013	515	finn-b-F5_SLEEP	Sleep disorders || id:finn-b-F5_SLEEP	|| id:ebi-a-GCST90017013	Simple mode	13	-0.0187903407664287	0.196770411117529	0.925498832440063	-0.404460346556786	0.366879665023928	0.981385097122245	0.667336844328912	1.44322423831127	Gut microbiota abundance (genus Haemophilus id.3698)
ebi-a-GCST90017013	516	finn-b-F5_SLEEP	Sleep disorders || id:finn-b-F5_SLEEP	|| id:ebi-a-GCST90017013	Weighted median	13	-0.0840358667704915	0.138161795308818	0.543026694113673	-0.354832985575774	0.186761252034791	0.919398279656662	0.701290559067219	1.20533947834682	Gut microbiota abundance (genus Haemophilus id.3698)
ebi-a-GCST90017013	517	finn-b-F5_SLEEP	Sleep disorders || id:finn-b-F5_SLEEP	|| id:ebi-a-GCST90017013	Weighted mode	13	-0.0482496034118161	0.178881016662642	0.791950223637066	-0.398856396070594	0.302357189246962	0.952895911320868	0.671087065173701	1.35304443332849	Gut microbiota abundance (genus Haemophilus id.3698)
ebi-a-GCST90017014	518	finn-b-F5_SLEEP	Sleep disorders || id:finn-b-F5_SLEEP	|| id:ebi-a-GCST90017014	Inverse variance weighted	14	0.0535665895656603	0.104161962991968	0.607068488997586	-0.150590857898596	0.257724037029917	1.05502724323444	0.860199570531412	1.29398167832057	Gut microbiota abundance (genus Holdemanella id.11393)
ebi-a-GCST90017014	519	finn-b-F5_SLEEP	Sleep disorders || id:finn-b-F5_SLEEP	|| id:ebi-a-GCST90017014	MR Egger	14	0.0799982543762783	0.343009213661295	0.819517720731195	-0.592299804399859	0.752296313152416	1.08328517666501	0.55305390522926	2.12186689739705	Gut microbiota abundance (genus Holdemanella id.11393)
ebi-a-GCST90017014	520	finn-b-F5_SLEEP	Sleep disorders || id:finn-b-F5_SLEEP	|| id:ebi-a-GCST90017014	Simple mode	14	-0.219409872680432	0.255692154981641	0.406379522428385	-0.720566496444448	0.281746751083585	0.802992525995803	0.486476590626731	1.32544301047338	Gut microbiota abundance (genus Holdemanella id.11393)
ebi-a-GCST90017014	521	finn-b-F5_SLEEP	Sleep disorders || id:finn-b-F5_SLEEP	|| id:ebi-a-GCST90017014	Weighted median	14	-0.0390039541599247	0.129957234314385	0.764078645710715	-0.29372013341612	0.215712225096271	0.961746906237774	0.745485098618722	1.24074527226868	Gut microbiota abundance (genus Holdemanella id.11393)
ebi-a-GCST90017014	522	finn-b-F5_SLEEP	Sleep disorders || id:finn-b-F5_SLEEP	|| id:ebi-a-GCST90017014	Weighted mode	14	-0.204025296977683	0.260130972093073	0.446910470366325	-0.713882002280106	0.30583140832474	0.815441742714808	0.489739333301109	1.35775338133384	Gut microbiota abundance (genus Holdemanella id.11393)
ebi-a-GCST90017015	523	finn-b-F5_SLEEP	Sleep disorders || id:finn-b-F5_SLEEP	|| id:ebi-a-GCST90017015	Inverse variance weighted	17	0.0434114355479796	0.0962110656594291	0.651837898828619	-0.145162253144501	0.231985124240461	1.04436749638105	0.864881951909329	1.26110096885403	Gut microbiota abundance (genus Holdemania id.2157)
ebi-a-GCST90017015	524	finn-b-F5_SLEEP	Sleep disorders || id:finn-b-F5_SLEEP	|| id:ebi-a-GCST90017015	MR Egger	17	0.109383250174979	0.286685125237616	0.708149421370502	-0.452519595290748	0.671286095640706	1.11558981841572	0.63602360898159	1.9567522736233	Gut microbiota abundance (genus Holdemania id.2157)
ebi-a-GCST90017015	525	finn-b-F5_SLEEP	Sleep disorders || id:finn-b-F5_SLEEP	|| id:ebi-a-GCST90017015	Simple mode	17	0.200172224829381	0.230340353726307	0.397680855101759	-0.25129486847418	0.651639318132941	1.22161313215709	0.777792991109571	1.91868358511401	Gut microbiota abundance (genus Holdemania id.2157)
ebi-a-GCST90017015	526	finn-b-F5_SLEEP	Sleep disorders || id:finn-b-F5_SLEEP	|| id:ebi-a-GCST90017015	Weighted median	17	0.139870791926571	0.136048309622789	0.303904433500668	-0.126783894934096	0.406525478787239	1.1501251837971	0.880924024172746	1.50159139960624	Gut microbiota abundance (genus Holdemania id.2157)
ebi-a-GCST90017015	527	finn-b-F5_SLEEP	Sleep disorders || id:finn-b-F5_SLEEP	|| id:ebi-a-GCST90017015	Weighted mode	17	0.176411764832993	0.203551982147715	0.398935374931506	-0.222550120176529	0.575373649842515	1.19292916381172	0.800474885802219	1.77779467552733	Gut microbiota abundance (genus Holdemania id.2157)
ebi-a-GCST90017016	528	finn-b-F5_SLEEP	Sleep disorders || id:finn-b-F5_SLEEP	|| id:ebi-a-GCST90017016	Inverse variance weighted	10	-0.101012580323698	0.0789855110379411	0.200941144907071	-0.255824181958063	0.0537990213106665	0.903921661187239	0.774278088883216	1.05527249355849	Gut microbiota abundance (genus Howardella id.2000)
ebi-a-GCST90017016	529	finn-b-F5_SLEEP	Sleep disorders || id:finn-b-F5_SLEEP	|| id:ebi-a-GCST90017016	MR Egger	10	-0.124824336464773	0.321964379662322	0.708352459103564	-0.755874520602924	0.506225847673377	0.88265193872703	0.469599760440818	1.65901797779296	Gut microbiota abundance (genus Howardella id.2000)
ebi-a-GCST90017016	530	finn-b-F5_SLEEP	Sleep disorders || id:finn-b-F5_SLEEP	|| id:ebi-a-GCST90017016	Simple mode	10	-0.0230847030842833	0.147377551087355	0.878988759534151	-0.311944703215498	0.265775297046932	0.977179710132388	0.732022005572261	1.30444191380276	Gut microbiota abundance (genus Howardella id.2000)
ebi-a-GCST90017016	531	finn-b-F5_SLEEP	Sleep disorders || id:finn-b-F5_SLEEP	|| id:ebi-a-GCST90017016	Weighted median	10	-0.0647819177239586	0.107355946204644	0.546221931934228	-0.275199572285061	0.145635736837144	0.937271843467649	0.759420548806197	1.15677474087079	Gut microbiota abundance (genus Howardella id.2000)
ebi-a-GCST90017016	532	finn-b-F5_SLEEP	Sleep disorders || id:finn-b-F5_SLEEP	|| id:ebi-a-GCST90017016	Weighted mode	10	-0.0420297406390654	0.13856782467174	0.768544020798062	-0.313622676995676	0.229563195717546	0.958841263596488	0.730794721803352	1.25805036810693	Gut microbiota abundance (genus Howardella id.2000)
ebi-a-GCST90017017	533	finn-b-F5_SLEEP	Sleep disorders || id:finn-b-F5_SLEEP	|| id:ebi-a-GCST90017017	Inverse variance weighted	5	-0.143480503563111	0.12453537787958	0.249269113118578	-0.387569844207088	0.100608837080865	0.866337690520701	0.67870422903722	1.10584399198665	Gut microbiota abundance (genus Hungatella id.11306)
ebi-a-GCST90017017	534	finn-b-F5_SLEEP	Sleep disorders || id:finn-b-F5_SLEEP	|| id:ebi-a-GCST90017017	MR Egger	5	-0.708741635832533	0.755043671472539	0.417144403747451	-2.18862723191871	0.771143960253644	0.492263254319989	0.112070489858983	2.16223835425916	Gut microbiota abundance (genus Hungatella id.11306)
ebi-a-GCST90017017	535	finn-b-F5_SLEEP	Sleep disorders || id:finn-b-F5_SLEEP	|| id:ebi-a-GCST90017017	Simple mode	5	-0.193898273211199	0.192587226000097	0.37098825340942	-0.57136923617139	0.183572689748991	0.823741696604139	0.564751630696877	1.20150229913806	Gut microbiota abundance (genus Hungatella id.11306)
ebi-a-GCST90017017	536	finn-b-F5_SLEEP	Sleep disorders || id:finn-b-F5_SLEEP	|| id:ebi-a-GCST90017017	Weighted median	5	-0.185942519853028	0.154592883702089	0.229058233323483	-0.488944571909122	0.117059532203066	0.830321320601824	0.613273318621111	1.12418635298872	Gut microbiota abundance (genus Hungatella id.11306)
ebi-a-GCST90017017	537	finn-b-F5_SLEEP	Sleep disorders || id:finn-b-F5_SLEEP	|| id:ebi-a-GCST90017017	Weighted mode	5	-0.201946911184708	0.192011177134839	0.352255890761981	-0.578288818368992	0.174394995999577	0.817138307695422	0.560857274564392	1.19052572585769	Gut microbiota abundance (genus Hungatella id.11306)
ebi-a-GCST90017018	538	finn-b-F5_SLEEP	Sleep disorders || id:finn-b-F5_SLEEP	|| id:ebi-a-GCST90017018	Inverse variance weighted	15	-0.177786439968971	0.118165051547688	0.132437171306285	-0.40938994100244	0.0538170610644985	0.837121180025644	0.664055239463779	1.05529153058622	Gut microbiota abundance (genus Intestinibacter id.11345)
ebi-a-GCST90017018	539	finn-b-F5_SLEEP	Sleep disorders || id:finn-b-F5_SLEEP	|| id:ebi-a-GCST90017018	MR Egger	15	0.0339257608971701	0.385019751961702	0.931128706553588	-0.720712952947765	0.788564474742105	1.03450780294607	0.486405348183409	2.20023566425253	Gut microbiota abundance (genus Intestinibacter id.11345)
ebi-a-GCST90017018	540	finn-b-F5_SLEEP	Sleep disorders || id:finn-b-F5_SLEEP	|| id:ebi-a-GCST90017018	Simple mode	15	-0.212774964107906	0.289426200946146	0.474377359634488	-0.780050317962353	0.354500389746541	0.808338021818292	0.458382945829113	1.42546829776844	Gut microbiota abundance (genus Intestinibacter id.11345)
ebi-a-GCST90017018	541	finn-b-F5_SLEEP	Sleep disorders || id:finn-b-F5_SLEEP	|| id:ebi-a-GCST90017018	Weighted median	15	-0.214565691459243	0.163349451045886	0.189001765712992	-0.534730615509181	0.105599232590694	0.806891804090783	0.585827081620642	1.11137638380891	Gut microbiota abundance (genus Intestinibacter id.11345)
ebi-a-GCST90017018	542	finn-b-F5_SLEEP	Sleep disorders || id:finn-b-F5_SLEEP	|| id:ebi-a-GCST90017018	Weighted mode	15	-0.158429643154304	0.26631653020571	0.561408064718089	-0.680410042357496	0.363550756048887	0.853483010051018	0.506409300523829	1.43842786396746	Gut microbiota abundance (genus Intestinibacter id.11345)
ebi-a-GCST90017019	543	finn-b-F5_SLEEP	Sleep disorders || id:finn-b-F5_SLEEP	|| id:ebi-a-GCST90017019	Inverse variance weighted	18	0.137460954276513	0.108460504283451	0.205018523771621	-0.0751216341190516	0.350043542672078	1.14735690571697	0.927630647929526	1.41912933993145	Gut microbiota abundance (genus Intestinimonas id.2062)
ebi-a-GCST90017019	544	finn-b-F5_SLEEP	Sleep disorders || id:finn-b-F5_SLEEP	|| id:ebi-a-GCST90017019	MR Egger	18	0.0100415928581345	0.298243450092286	0.973557462507863	-0.574515569322746	0.594598755039015	1.01009217883116	0.562977526344151	1.81230362135661	Gut microbiota abundance (genus Intestinimonas id.2062)
ebi-a-GCST90017019	545	finn-b-F5_SLEEP	Sleep disorders || id:finn-b-F5_SLEEP	|| id:ebi-a-GCST90017019	Simple mode	18	0.261133983927546	0.252893984316147	0.316266348896646	-0.234538225332101	0.756806193187193	1.29840161872837	0.79093599952227	2.1314578733737	Gut microbiota abundance (genus Intestinimonas id.2062)
ebi-a-GCST90017019	546	finn-b-F5_SLEEP	Sleep disorders || id:finn-b-F5_SLEEP	|| id:ebi-a-GCST90017019	Weighted median	18	0.147813415599901	0.148674144160313	0.320120330508323	-0.143587906954312	0.439214738154114	1.15929656952703	0.866244647911449	1.55148841537724	Gut microbiota abundance (genus Intestinimonas id.2062)
ebi-a-GCST90017019	547	finn-b-F5_SLEEP	Sleep disorders || id:finn-b-F5_SLEEP	|| id:ebi-a-GCST90017019	Weighted mode	18	0.209916290320313	0.226404617692552	0.366813829885066	-0.233836760357088	0.653669340997715	1.23357479348377	0.791491008060179	1.92258251277925	Gut microbiota abundance (genus Intestinimonas id.2062)
ebi-a-GCST90017020	548	finn-b-F5_SLEEP	Sleep disorders || id:finn-b-F5_SLEEP	|| id:ebi-a-GCST90017020	Inverse variance weighted	13	-0.0844102099101959	0.152607490862695	0.580181446290981	-0.383520892001078	0.214700472180686	0.919054173628901	0.68145784088209	1.23949057944855	Gut microbiota abundance (genus Lachnoclostridium id.11308)
ebi-a-GCST90017020	549	finn-b-F5_SLEEP	Sleep disorders || id:finn-b-F5_SLEEP	|| id:ebi-a-GCST90017020	MR Egger	13	0.279066110538983	0.518643632396405	0.601246560040327	-0.73747540895797	1.29560763003594	1.32189473215409	0.478319954775572	3.65321510309267	Gut microbiota abundance (genus Lachnoclostridium id.11308)
ebi-a-GCST90017020	550	finn-b-F5_SLEEP	Sleep disorders || id:finn-b-F5_SLEEP	|| id:ebi-a-GCST90017020	Simple mode	13	-0.132371854674196	0.326274016348835	0.692098017593599	-0.771868926717914	0.507125217369521	0.876015184165073	0.46214853893978	1.66051071945023	Gut microbiota abundance (genus Lachnoclostridium id.11308)
ebi-a-GCST90017020	551	finn-b-F5_SLEEP	Sleep disorders || id:finn-b-F5_SLEEP	|| id:ebi-a-GCST90017020	Weighted median	13	-0.0742715473894737	0.206594681982218	0.719218329139568	-0.479197124074621	0.330654029295674	0.928419549703237	0.619280397584736	1.39187815993032	Gut microbiota abundance (genus Lachnoclostridium id.11308)
ebi-a-GCST90017020	552	finn-b-F5_SLEEP	Sleep disorders || id:finn-b-F5_SLEEP	|| id:ebi-a-GCST90017020	Weighted mode	13	0.0191652350128693	0.31693675073537	0.952776566242165	-0.602030796428456	0.640361266454194	1.01935006702416	0.547698242304266	1.8971661380007	Gut microbiota abundance (genus Lachnoclostridium id.11308)
ebi-a-GCST90017021	553	finn-b-F5_SLEEP	Sleep disorders || id:finn-b-F5_SLEEP	|| id:ebi-a-GCST90017021	Inverse variance weighted	15	0.073483639218337	0.121556610827196	0.545496681403596	-0.164767318002967	0.311734596439641	1.0762509282214	0.848091016642904	1.36579215882101	Gut microbiota abundance (genus Lachnospiraceae FCS020 group id.11314)
ebi-a-GCST90017021	554	finn-b-F5_SLEEP	Sleep disorders || id:finn-b-F5_SLEEP	|| id:ebi-a-GCST90017021	MR Egger	15	0.34710655399131	0.324032678789367	0.303560688685792	-0.28799749643585	0.98221060441847	1.41496748777151	0.749763469317635	2.67035281576547	Gut microbiota abundance (genus Lachnospiraceae FCS020 group id.11314)
ebi-a-GCST90017021	555	finn-b-F5_SLEEP	Sleep disorders || id:finn-b-F5_SLEEP	|| id:ebi-a-GCST90017021	Simple mode	15	0.127515294538176	0.311324250016779	0.688304805837181	-0.482680235494711	0.737710824571063	1.13600224273796	0.617127127177012	2.09114303791661	Gut microbiota abundance (genus Lachnospiraceae FCS020 group id.11314)
ebi-a-GCST90017021	556	finn-b-F5_SLEEP	Sleep disorders || id:finn-b-F5_SLEEP	|| id:ebi-a-GCST90017021	Weighted median	15	0.11029231245242	0.171557470245509	0.520296498355485	-0.225960329228777	0.446544954133617	1.11660442013494	0.797749748385707	1.56290294492462	Gut microbiota abundance (genus Lachnospiraceae FCS020 group id.11314)
ebi-a-GCST90017021	557	finn-b-F5_SLEEP	Sleep disorders || id:finn-b-F5_SLEEP	|| id:ebi-a-GCST90017021	Weighted mode	15	0.151738423541888	0.288370154753929	0.606989833373239	-0.413467079775812	0.716943926859588	1.16385575934455	0.661353305921171	2.04816429649922	Gut microbiota abundance (genus Lachnospiraceae FCS020 group id.11314)
ebi-a-GCST90017022	558	finn-b-F5_SLEEP	Sleep disorders || id:finn-b-F5_SLEEP	|| id:ebi-a-GCST90017022	Inverse variance weighted	10	-0.0786148206708808	0.106578875790937	0.460744769279934	-0.287509417221118	0.130279775879356	0.924395914078787	0.750129502602327	1.13914704461179	Gut microbiota abundance (genus Lachnospiraceae NC2004 group id.11316)
ebi-a-GCST90017022	559	finn-b-F5_SLEEP	Sleep disorders || id:finn-b-F5_SLEEP	|| id:ebi-a-GCST90017022	MR Egger	10	0.237656326698256	0.444349589756136	0.607300955746735	-0.63326886922377	1.10858152262028	1.26827324626355	0.530853670468199	3.03005727693134	Gut microbiota abundance (genus Lachnospiraceae NC2004 group id.11316)
ebi-a-GCST90017022	560	finn-b-F5_SLEEP	Sleep disorders || id:finn-b-F5_SLEEP	|| id:ebi-a-GCST90017022	Simple mode	10	-0.0749702926558256	0.209650718360347	0.728888048764859	-0.485885700642105	0.335945115330454	0.92777104753299	0.61515211478713	1.39926222465857	Gut microbiota abundance (genus Lachnospiraceae NC2004 group id.11316)
ebi-a-GCST90017022	561	finn-b-F5_SLEEP	Sleep disorders || id:finn-b-F5_SLEEP	|| id:ebi-a-GCST90017022	Weighted median	10	-0.056536521146405	0.139821818174182	0.685957629055011	-0.330587284767801	0.217514242474992	0.945031970213958	0.718501644429423	1.24298313253784	Gut microbiota abundance (genus Lachnospiraceae NC2004 group id.11316)
ebi-a-GCST90017022	562	finn-b-F5_SLEEP	Sleep disorders || id:finn-b-F5_SLEEP	|| id:ebi-a-GCST90017022	Weighted mode	10	-0.0785410958836709	0.217510396926581	0.726362117271285	-0.50486147385977	0.347779282092428	0.924464067483117	0.603589182515762	1.41591969641555	Gut microbiota abundance (genus Lachnospiraceae NC2004 group id.11316)
ebi-a-GCST90017023	563	finn-b-F5_SLEEP	Sleep disorders || id:finn-b-F5_SLEEP	|| id:ebi-a-GCST90017023	Inverse variance weighted	3	-0.280863059281625	0.317928283143628	0.377011333225309	-0.904002494243136	0.342276375679885	0.755131736682618	0.404945619292414	1.40814942199324	Gut microbiota abundance (genus Lachnospiraceae ND3007 group id.11317)
ebi-a-GCST90017023	564	finn-b-F5_SLEEP	Sleep disorders || id:finn-b-F5_SLEEP	|| id:ebi-a-GCST90017023	MR Egger	3	-0.624330987779009	5.81041090549968	0.931856399598781	-12.0127363625584	10.7640743870004	0.535619644768258	6.0664536696861e-06	47290.9576966273	Gut microbiota abundance (genus Lachnospiraceae ND3007 group id.11317)
ebi-a-GCST90017023	565	finn-b-F5_SLEEP	Sleep disorders || id:finn-b-F5_SLEEP	|| id:ebi-a-GCST90017023	Simple mode	3	-0.152670292156658	0.500906732771863	0.789319722940841	-1.13444748838951	0.829106904076194	0.858412700558873	0.321599759857451	2.29127150097188	Gut microbiota abundance (genus Lachnospiraceae ND3007 group id.11317)
ebi-a-GCST90017023	566	finn-b-F5_SLEEP	Sleep disorders || id:finn-b-F5_SLEEP	|| id:ebi-a-GCST90017023	Weighted median	3	-0.221326189347709	0.391581519814346	0.571930243548582	-0.988825968183827	0.546173589488409	0.80145521149569	0.372013190061196	1.72663355277252	Gut microbiota abundance (genus Lachnospiraceae ND3007 group id.11317)
ebi-a-GCST90017023	567	finn-b-F5_SLEEP	Sleep disorders || id:finn-b-F5_SLEEP	|| id:ebi-a-GCST90017023	Weighted mode	3	-0.111654063093005	0.463508880533468	0.832084456923751	-1.0201314689386	0.796823342752593	0.894353593907869	0.360547536255168	2.21848236502672	Gut microbiota abundance (genus Lachnospiraceae ND3007 group id.11317)
ebi-a-GCST90017024	568	finn-b-F5_SLEEP	Sleep disorders || id:finn-b-F5_SLEEP	|| id:ebi-a-GCST90017024	Inverse variance weighted	15	-0.0802815336141349	0.120655123121285	0.505807326445646	-0.316765574931854	0.156202507703584	0.922856494685581	0.728501514126918	1.16906292336818	Gut microbiota abundance (genus Lachnospiraceae NK4A136 group id.11319)
ebi-a-GCST90017024	569	finn-b-F5_SLEEP	Sleep disorders || id:finn-b-F5_SLEEP	|| id:ebi-a-GCST90017024	MR Egger	15	-0.471327672126572	0.241294035244095	0.0726452110998529	-0.944263981204997	0.00160863695185387	0.624173020798254	0.388965751675465	1.00160993150234	Gut microbiota abundance (genus Lachnospiraceae NK4A136 group id.11319)
ebi-a-GCST90017024	570	finn-b-F5_SLEEP	Sleep disorders || id:finn-b-F5_SLEEP	|| id:ebi-a-GCST90017024	Simple mode	15	-0.216767665403739	0.30876056221557	0.494150727991615	-0.821938367346257	0.388403036538778	0.805117004110925	0.439578763044172	1.4746239918861	Gut microbiota abundance (genus Lachnospiraceae NK4A136 group id.11319)
ebi-a-GCST90017024	571	finn-b-F5_SLEEP	Sleep disorders || id:finn-b-F5_SLEEP	|| id:ebi-a-GCST90017024	Weighted median	15	-0.269337852601247	0.171265081883401	0.115802830199836	-0.605017413092713	0.0663417078902186	0.763885131467971	0.546064917877879	1.06859180103626	Gut microbiota abundance (genus Lachnospiraceae NK4A136 group id.11319)
ebi-a-GCST90017024	572	finn-b-F5_SLEEP	Sleep disorders || id:finn-b-F5_SLEEP	|| id:ebi-a-GCST90017024	Weighted mode	15	-0.266210671488858	0.184861382869586	0.171838179291948	-0.628538981913247	0.0961176389355316	0.766277677635948	0.533370495966219	1.1008885637355	Gut microbiota abundance (genus Lachnospiraceae NK4A136 group id.11319)
ebi-a-GCST90017025	573	finn-b-F5_SLEEP	Sleep disorders || id:finn-b-F5_SLEEP	|| id:ebi-a-GCST90017025	Inverse variance weighted	16	0.0552618471600428	0.102707186064381	0.590540878570306	-0.146044237526144	0.256567931846229	1.05681730305837	0.864119475831204	1.29248656381601	Gut microbiota abundance (genus Lachnospiraceae UCG001 id.11321)
ebi-a-GCST90017025	574	finn-b-F5_SLEEP	Sleep disorders || id:finn-b-F5_SLEEP	|| id:ebi-a-GCST90017025	MR Egger	16	0.59423876426267	0.461069006472359	0.218348290897359	-0.309456488423153	1.49793401694849	1.81165132618615	0.733845701487518	4.47243953465857	Gut microbiota abundance (genus Lachnospiraceae UCG001 id.11321)
ebi-a-GCST90017025	575	finn-b-F5_SLEEP	Sleep disorders || id:finn-b-F5_SLEEP	|| id:ebi-a-GCST90017025	Simple mode	16	0.278592967592546	0.277686912801267	0.331644793275267	-0.265673381497937	0.822859316683029	1.32126943492479	0.766689501586945	2.27700120590277	Gut microbiota abundance (genus Lachnospiraceae UCG001 id.11321)
ebi-a-GCST90017025	576	finn-b-F5_SLEEP	Sleep disorders || id:finn-b-F5_SLEEP	|| id:ebi-a-GCST90017025	Weighted median	16	0.133250380218143	0.147037411460052	0.364811727369666	-0.154942946243559	0.421443706679846	1.14253603094161	0.85646404058046	1.52416040855036	Gut microbiota abundance (genus Lachnospiraceae UCG001 id.11321)
ebi-a-GCST90017025	577	finn-b-F5_SLEEP	Sleep disorders || id:finn-b-F5_SLEEP	|| id:ebi-a-GCST90017025	Weighted mode	16	0.300149330155821	0.263054970071479	0.271754225574846	-0.215438411184279	0.81573707149592	1.35006039725341	0.806187920888436	2.26084146016901	Gut microbiota abundance (genus Lachnospiraceae UCG001 id.11321)
ebi-a-GCST90017026	578	finn-b-F5_SLEEP	Sleep disorders || id:finn-b-F5_SLEEP	|| id:ebi-a-GCST90017026	Inverse variance weighted	13	0.357561154295053	0.167026633118558	0.0322947405121045	0.0301889533826796	0.684933355207427	1.42983800450964	1.03064926021992	1.98363963188006	Gut microbiota abundance (genus Lachnospiraceae UCG004 id.11324)
ebi-a-GCST90017026	579	finn-b-F5_SLEEP	Sleep disorders || id:finn-b-F5_SLEEP	|| id:ebi-a-GCST90017026	MR Egger	13	0.362705555127205	0.714520892685726	0.62174264568139	-1.03775539453682	1.76316650479123	1.43721261704732	0.35424893933264	5.83087167597815	Gut microbiota abundance (genus Lachnospiraceae UCG004 id.11324)
ebi-a-GCST90017026	580	finn-b-F5_SLEEP	Sleep disorders || id:finn-b-F5_SLEEP	|| id:ebi-a-GCST90017026	Simple mode	13	0.401380176896288	0.323021312671935	0.237755973729456	-0.231741595940705	1.03450194973328	1.49388510115586	0.793151050279589	2.81370452030389	Gut microbiota abundance (genus Lachnospiraceae UCG004 id.11324)
ebi-a-GCST90017026	581	finn-b-F5_SLEEP	Sleep disorders || id:finn-b-F5_SLEEP	|| id:ebi-a-GCST90017026	Weighted median	13	0.406706416743207	0.209595369187131	0.052326715244689	-0.00410050686357066	0.817513340349985	1.50186311906622	0.995907888735375	2.26486089117692	Gut microbiota abundance (genus Lachnospiraceae UCG004 id.11324)
ebi-a-GCST90017026	582	finn-b-F5_SLEEP	Sleep disorders || id:finn-b-F5_SLEEP	|| id:ebi-a-GCST90017026	Weighted mode	13	0.39364791909343	0.327525997189266	0.252591083340396	-0.248303035397532	1.03559887358439	1.48237853960533	0.78012350241919	2.81679263330494	Gut microbiota abundance (genus Lachnospiraceae UCG004 id.11324)
ebi-a-GCST90017027	583	finn-b-F5_SLEEP	Sleep disorders || id:finn-b-F5_SLEEP	|| id:ebi-a-GCST90017027	Inverse variance weighted	12	-0.0582922619318999	0.121354954356833	0.630981999935019	-0.296147972471293	0.179563448607493	0.943374194778089	0.743677376098867	1.19669483027932	Gut microbiota abundance (genus Lachnospiraceae UCG008 id.11328)
ebi-a-GCST90017027	584	finn-b-F5_SLEEP	Sleep disorders || id:finn-b-F5_SLEEP	|| id:ebi-a-GCST90017027	MR Egger	12	0.0241844945159222	0.661601347203372	0.971559656269501	-1.27255414600269	1.32092313503453	1.02447931127057	0.280115252060059	3.74687865620537	Gut microbiota abundance (genus Lachnospiraceae UCG008 id.11328)
ebi-a-GCST90017027	585	finn-b-F5_SLEEP	Sleep disorders || id:finn-b-F5_SLEEP	|| id:ebi-a-GCST90017027	Simple mode	12	-0.191374318428823	0.251714791270166	0.463070620029968	-0.684735309318349	0.301986672460702	0.825823409368065	0.504223675221436	1.3525432005167	Gut microbiota abundance (genus Lachnospiraceae UCG008 id.11328)
ebi-a-GCST90017027	586	finn-b-F5_SLEEP	Sleep disorders || id:finn-b-F5_SLEEP	|| id:ebi-a-GCST90017027	Weighted median	12	-0.0939334286377914	0.145023927309154	0.517172621354359	-0.378180326163734	0.190313468888151	0.91034336302136	0.685106946818742	1.20962871920243	Gut microbiota abundance (genus Lachnospiraceae UCG008 id.11328)
ebi-a-GCST90017027	587	finn-b-F5_SLEEP	Sleep disorders || id:finn-b-F5_SLEEP	|| id:ebi-a-GCST90017027	Weighted mode	12	-0.17591752152056	0.267895988501891	0.524897026297053	-0.700993658984266	0.349158615943146	0.838687154125682	0.496092112415443	1.41787406993964	Gut microbiota abundance (genus Lachnospiraceae UCG008 id.11328)
ebi-a-GCST90017028	588	finn-b-F5_SLEEP	Sleep disorders || id:finn-b-F5_SLEEP	|| id:ebi-a-GCST90017028	Inverse variance weighted	12	-0.105995410155475	0.147606595278029	0.472699330594204	-0.395304336900413	0.183313516589462	0.899428776304694	0.67347504474913	1.20119094234041	Gut microbiota abundance (genus Lachnospiraceae UCG010 id.11330)
ebi-a-GCST90017028	589	finn-b-F5_SLEEP	Sleep disorders || id:finn-b-F5_SLEEP	|| id:ebi-a-GCST90017028	MR Egger	12	-0.61731769143483	0.453618317372953	0.203432169196042	-1.50640959348582	0.271774210616158	0.539389307494381	0.221704560166276	1.31229066655672	Gut microbiota abundance (genus Lachnospiraceae UCG010 id.11330)
ebi-a-GCST90017028	590	finn-b-F5_SLEEP	Sleep disorders || id:finn-b-F5_SLEEP	|| id:ebi-a-GCST90017028	Simple mode	12	-0.227515881426534	0.317873308700053	0.489064691397112	-0.850547566478639	0.39551580362557	0.796509771685621	0.427180957923534	1.485150039165	Gut microbiota abundance (genus Lachnospiraceae UCG010 id.11330)
ebi-a-GCST90017028	591	finn-b-F5_SLEEP	Sleep disorders || id:finn-b-F5_SLEEP	|| id:ebi-a-GCST90017028	Weighted median	12	-0.1414222675007	0.202834769561228	0.485659542447949	-0.538978415840707	0.256133880839307	0.868122654305831	0.583343882949049	1.29192568045635	Gut microbiota abundance (genus Lachnospiraceae UCG010 id.11330)
ebi-a-GCST90017028	592	finn-b-F5_SLEEP	Sleep disorders || id:finn-b-F5_SLEEP	|| id:ebi-a-GCST90017028	Weighted mode	12	-0.248901650273849	0.286419370315096	0.403403843667197	-0.810283616091438	0.31248031554374	0.779656648632029	0.444731915207029	1.36681103597694	Gut microbiota abundance (genus Lachnospiraceae UCG010 id.11330)
ebi-a-GCST90017029	593	finn-b-F5_SLEEP	Sleep disorders || id:finn-b-F5_SLEEP	|| id:ebi-a-GCST90017029	Wald ratio	1	-0.0656079347008085	0.565386025509909	0.907620083126026	-1.17376454470023	1.04254867529861	0.936497960677184	0.309200747513127	2.8364369666192	Gut microbiota abundance (genus Lachnospira id.2004)
ebi-a-GCST90017030	594	finn-b-F5_SLEEP	Sleep disorders || id:finn-b-F5_SLEEP	|| id:ebi-a-GCST90017030	Inverse variance weighted	9	0.0456933220411679	0.124920066321265	0.714528885390482	-0.199150007948512	0.290536652030848	1.0467533455482	0.819426963555176	1.33714487702792	Gut microbiota abundance (genus Lactobacillus id.1837)
ebi-a-GCST90017030	595	finn-b-F5_SLEEP	Sleep disorders || id:finn-b-F5_SLEEP	|| id:ebi-a-GCST90017030	MR Egger	9	-0.107607701340786	0.346464815981315	0.765157870747122	-0.786678740664164	0.571463337982591	0.897979803613674	0.455354637446507	1.77085651794373	Gut microbiota abundance (genus Lactobacillus id.1837)
ebi-a-GCST90017030	596	finn-b-F5_SLEEP	Sleep disorders || id:finn-b-F5_SLEEP	|| id:ebi-a-GCST90017030	Simple mode	9	0.147804782886679	0.265674316931175	0.593195554756949	-0.372916878298424	0.668526444071781	1.15928656169541	0.688722478249061	1.9513597632885	Gut microbiota abundance (genus Lactobacillus id.1837)
ebi-a-GCST90017030	597	finn-b-F5_SLEEP	Sleep disorders || id:finn-b-F5_SLEEP	|| id:ebi-a-GCST90017030	Weighted median	9	0.125609659374239	0.157435863410765	0.424959548121561	-0.182964632910861	0.434183951659338	1.13383949827333	0.83279760884352	1.5437028086932	Gut microbiota abundance (genus Lactobacillus id.1837)
ebi-a-GCST90017030	598	finn-b-F5_SLEEP	Sleep disorders || id:finn-b-F5_SLEEP	|| id:ebi-a-GCST90017030	Weighted mode	9	-0.231352427877926	0.243387130275081	0.369660731454981	-0.708391203217086	0.245686347461233	0.793459779407179	0.492435789648926	1.27849850634483	Gut microbiota abundance (genus Lactobacillus id.1837)
ebi-a-GCST90017031	599	finn-b-F5_SLEEP	Sleep disorders || id:finn-b-F5_SLEEP	|| id:ebi-a-GCST90017031	Inverse variance weighted	11	0.0819980213776319	0.0821090473280587	0.317965324686874	-0.0789357113853632	0.242931754140627	1.08545366212453	0.92409933160128	1.27498160893369	Gut microbiota abundance (genus Lactococcus id.1851)
ebi-a-GCST90017031	600	finn-b-F5_SLEEP	Sleep disorders || id:finn-b-F5_SLEEP	|| id:ebi-a-GCST90017031	MR Egger	11	-0.0843759169651137	0.409241704998998	0.841241787992719	-0.88648965876315	0.717737824832922	0.919085691243617	0.4120998276904	2.04979097560646	Gut microbiota abundance (genus Lactococcus id.1851)
ebi-a-GCST90017031	601	finn-b-F5_SLEEP	Sleep disorders || id:finn-b-F5_SLEEP	|| id:ebi-a-GCST90017031	Simple mode	11	0.118813340809027	0.154115132958929	0.45857119505324	-0.183252319790475	0.420879001408528	1.12615969061174	0.8325580583575	1.52329995010889	Gut microbiota abundance (genus Lactococcus id.1851)
ebi-a-GCST90017031	602	finn-b-F5_SLEEP	Sleep disorders || id:finn-b-F5_SLEEP	|| id:ebi-a-GCST90017031	Weighted median	11	0.089003540371642	0.106091648799998	0.401508203358646	-0.118936091276355	0.296943172019638	1.09308452624494	0.887864541238426	1.34573882165575	Gut microbiota abundance (genus Lactococcus id.1851)
ebi-a-GCST90017031	603	finn-b-F5_SLEEP	Sleep disorders || id:finn-b-F5_SLEEP	|| id:ebi-a-GCST90017031	Weighted mode	11	0.109631711470011	0.141670830965797	0.456925010599	-0.168043117222952	0.387306540162973	1.11586703374394	0.845317386160681	1.47300795817279	Gut microbiota abundance (genus Lactococcus id.1851)
ebi-a-GCST90017032	604	finn-b-F5_SLEEP	Sleep disorders || id:finn-b-F5_SLEEP	|| id:ebi-a-GCST90017032	Inverse variance weighted	10	0.115756060629588	0.166760483401382	0.487590885995531	-0.211094486837121	0.442606608096297	1.12272196263724	0.809697557505535	1.55675979716588	Gut microbiota abundance (genus Marvinbryantia id.2005)
ebi-a-GCST90017032	605	finn-b-F5_SLEEP	Sleep disorders || id:finn-b-F5_SLEEP	|| id:ebi-a-GCST90017032	MR Egger	10	0.851466034024282	0.638750601053218	0.219237241528316	-0.400485144040025	2.10341721208859	2.34307936929457	0.669994923132492	8.19412318103217	Gut microbiota abundance (genus Marvinbryantia id.2005)
ebi-a-GCST90017032	606	finn-b-F5_SLEEP	Sleep disorders || id:finn-b-F5_SLEEP	|| id:ebi-a-GCST90017032	Simple mode	10	-0.342329893944584	0.44004259722809	0.456563127352637	-1.20481338451164	0.520153596622473	0.71011390378725	0.299747931900856	1.68228602330693	Gut microbiota abundance (genus Marvinbryantia id.2005)
ebi-a-GCST90017032	607	finn-b-F5_SLEEP	Sleep disorders || id:finn-b-F5_SLEEP	|| id:ebi-a-GCST90017032	Weighted median	10	-0.0679107060576782	0.218953120143237	0.756438570420462	-0.497058821538422	0.361237409423066	0.934343901102786	0.608317200605187	1.43510412768119	Gut microbiota abundance (genus Marvinbryantia id.2005)
ebi-a-GCST90017032	608	finn-b-F5_SLEEP	Sleep disorders || id:finn-b-F5_SLEEP	|| id:ebi-a-GCST90017032	Weighted mode	10	-0.332189284148602	0.441380871860594	0.470907987296249	-1.19729579299537	0.532917224698163	0.717351526729837	0.302009805679982	1.70389571207137	Gut microbiota abundance (genus Marvinbryantia id.2005)
ebi-a-GCST90017033	609	finn-b-F5_SLEEP	Sleep disorders || id:finn-b-F5_SLEEP	|| id:ebi-a-GCST90017033	Inverse variance weighted	8	0.168201464135148	0.0983474136212152	0.0872143910448345	-0.0245594665624335	0.36096239483273	1.18317495395702	0.975739663309526	1.43470950737309	Gut microbiota abundance (genus Methanobrevibacter id.123)
ebi-a-GCST90017033	610	finn-b-F5_SLEEP	Sleep disorders || id:finn-b-F5_SLEEP	|| id:ebi-a-GCST90017033	MR Egger	8	0.507636397789543	0.393973374949694	0.24502223553003	-0.264551417111858	1.27982421269094	1.66135975700445	0.767550182639364	3.59600753751722	Gut microbiota abundance (genus Methanobrevibacter id.123)
ebi-a-GCST90017033	611	finn-b-F5_SLEEP	Sleep disorders || id:finn-b-F5_SLEEP	|| id:ebi-a-GCST90017033	Simple mode	8	0.178026876074968	0.199076052012134	0.4008804478186	-0.212162185868814	0.568215938018751	1.19485743388124	0.808833505563217	1.76511516583022	Gut microbiota abundance (genus Methanobrevibacter id.123)
ebi-a-GCST90017033	612	finn-b-F5_SLEEP	Sleep disorders || id:finn-b-F5_SLEEP	|| id:ebi-a-GCST90017033	Weighted median	8	0.165824511197217	0.138841605699447	0.232343791839558	-0.106305035973699	0.437954058368133	1.18036594254065	0.899150333042733	1.54953371767661	Gut microbiota abundance (genus Methanobrevibacter id.123)
ebi-a-GCST90017033	613	finn-b-F5_SLEEP	Sleep disorders || id:finn-b-F5_SLEEP	|| id:ebi-a-GCST90017033	Weighted mode	8	0.175313376794884	0.194182674620369	0.396620573927204	-0.205284665461039	0.555911419050808	1.19161958403293	0.814415447461611	1.74352934669469	Gut microbiota abundance (genus Methanobrevibacter id.123)
ebi-a-GCST90017034	614	finn-b-F5_SLEEP	Sleep disorders || id:finn-b-F5_SLEEP	|| id:ebi-a-GCST90017034	Inverse variance weighted	8	-0.000488335083956456	0.227177894073733	0.998284891558158	-0.445757007468473	0.44478033730056	0.999511784132214	0.640339350838538	1.5601474519892	Gut microbiota abundance (genus Odoribacter id.952)
ebi-a-GCST90017034	615	finn-b-F5_SLEEP	Sleep disorders || id:finn-b-F5_SLEEP	|| id:ebi-a-GCST90017034	MR Egger	8	-0.200679494827898	0.766371471353764	0.802189571605059	-1.70276757868128	1.30140858902548	0.818174618732428	0.182178632012637	3.67446884051428	Gut microbiota abundance (genus Odoribacter id.952)
ebi-a-GCST90017034	616	finn-b-F5_SLEEP	Sleep disorders || id:finn-b-F5_SLEEP	|| id:ebi-a-GCST90017034	Simple mode	8	0.127734843765658	0.422812760425188	0.771348810319147	-0.700978166667712	0.956447854199027	1.13625167853349	0.496099798091023	2.60243580412281	Gut microbiota abundance (genus Odoribacter id.952)
ebi-a-GCST90017034	617	finn-b-F5_SLEEP	Sleep disorders || id:finn-b-F5_SLEEP	|| id:ebi-a-GCST90017034	Weighted median	8	0.059560717257246	0.255451547009238	0.815638276082046	-0.441124314880861	0.560245749395353	1.06137020251078	0.643312728256642	1.75110277987282	Gut microbiota abundance (genus Odoribacter id.952)
ebi-a-GCST90017034	618	finn-b-F5_SLEEP	Sleep disorders || id:finn-b-F5_SLEEP	|| id:ebi-a-GCST90017034	Weighted mode	8	0.112070855413763	0.382793242895747	0.778185208463547	-0.638203900661901	0.862345611489426	1.11859211614439	0.528240344641806	2.36871025659512	Gut microbiota abundance (genus Odoribacter id.952)
ebi-a-GCST90017035	619	finn-b-F5_SLEEP	Sleep disorders || id:finn-b-F5_SLEEP	|| id:ebi-a-GCST90017035	Inverse variance weighted	10	-0.122277484778623	0.079345748456613	0.123299344842707	-0.277795151753585	0.0332401821963382	0.884902787377632	0.757451968330473	1.0337988094937	Gut microbiota abundance (genus Olsenella id.822)
ebi-a-GCST90017035	620	finn-b-F5_SLEEP	Sleep disorders || id:finn-b-F5_SLEEP	|| id:ebi-a-GCST90017035	MR Egger	10	-0.251584121653825	0.254180683721982	0.351267489990609	-0.74977826174891	0.246610018441261	0.77756804454861	0.472471306087776	1.27967996386816	Gut microbiota abundance (genus Olsenella id.822)
ebi-a-GCST90017035	621	finn-b-F5_SLEEP	Sleep disorders || id:finn-b-F5_SLEEP	|| id:ebi-a-GCST90017035	Simple mode	10	-0.044720250885539	0.164321018332163	0.791645863173034	-0.366789446816578	0.2773489450455	0.956264958693533	0.692955533678781	1.31962676792626	Gut microbiota abundance (genus Olsenella id.822)
ebi-a-GCST90017035	622	finn-b-F5_SLEEP	Sleep disorders || id:finn-b-F5_SLEEP	|| id:ebi-a-GCST90017035	Weighted median	10	-0.0913113772745796	0.109188134670038	0.402999853697301	-0.305320121227853	0.122697366678694	0.912733462189394	0.736887443317226	1.13054222942106	Gut microbiota abundance (genus Olsenella id.822)
ebi-a-GCST90017035	623	finn-b-F5_SLEEP	Sleep disorders || id:finn-b-F5_SLEEP	|| id:ebi-a-GCST90017035	Weighted mode	10	-0.134774414920607	0.141934403260947	0.367138547334357	-0.412965845312063	0.143417015470849	0.873913031194113	0.661684882082571	1.15421102517433	Gut microbiota abundance (genus Olsenella id.822)
ebi-a-GCST90017036	624	finn-b-F5_SLEEP	Sleep disorders || id:finn-b-F5_SLEEP	|| id:ebi-a-GCST90017036	Inverse variance weighted	16	0.111679095610602	0.0951570321046586	0.240543478324474	-0.0748286873145286	0.298186878535733	1.11815398254432	0.927902434171127	1.34741356702719	Gut microbiota abundance (genus Oscillibacter id.2063)
ebi-a-GCST90017036	625	finn-b-F5_SLEEP	Sleep disorders || id:finn-b-F5_SLEEP	|| id:ebi-a-GCST90017036	MR Egger	16	0.351163779970231	0.329927610668202	0.305176862574401	-0.295494336939446	0.997821896879908	1.42071999233668	0.744163628954876	2.71236757359384	Gut microbiota abundance (genus Oscillibacter id.2063)
ebi-a-GCST90017036	626	finn-b-F5_SLEEP	Sleep disorders || id:finn-b-F5_SLEEP	|| id:ebi-a-GCST90017036	Simple mode	16	0.156978444438429	0.225283776495113	0.496583585370467	-0.284577757491992	0.598534646368851	1.16997039426023	0.752331853751456	1.81945070731733	Gut microbiota abundance (genus Oscillibacter id.2063)
ebi-a-GCST90017036	627	finn-b-F5_SLEEP	Sleep disorders || id:finn-b-F5_SLEEP	|| id:ebi-a-GCST90017036	Weighted median	16	0.0840917884557856	0.12922042393104	0.515199899144446	-0.169180242449052	0.337363819360623	1.0877287301673	0.844356700750142	1.40124877244443	Gut microbiota abundance (genus Oscillibacter id.2063)
ebi-a-GCST90017036	628	finn-b-F5_SLEEP	Sleep disorders || id:finn-b-F5_SLEEP	|| id:ebi-a-GCST90017036	Weighted mode	16	0.0709183272121391	0.202340645966425	0.730844542185671	-0.325669338882054	0.467505993306332	1.07349354707718	0.722043899806206	1.59600876889292	Gut microbiota abundance (genus Oscillibacter id.2063)
ebi-a-GCST90017037	629	finn-b-F5_SLEEP	Sleep disorders || id:finn-b-F5_SLEEP	|| id:ebi-a-GCST90017037	Inverse variance weighted	9	-0.293556097148734	0.141735175585884	0.038343931384848	-0.571357041297066	-0.0157551530004023	0.745607395241958	0.564758517814031	0.984368310178473	Gut microbiota abundance (genus Oscillospira id.2064)
ebi-a-GCST90017037	630	finn-b-F5_SLEEP	Sleep disorders || id:finn-b-F5_SLEEP	|| id:ebi-a-GCST90017037	MR Egger	9	0.424731637075219	0.61741611582102	0.513646727518398	-0.78540394993398	1.63486722408442	1.52917998937924	0.455935489470997	5.12877697375791	Gut microbiota abundance (genus Oscillospira id.2064)
ebi-a-GCST90017037	631	finn-b-F5_SLEEP	Sleep disorders || id:finn-b-F5_SLEEP	|| id:ebi-a-GCST90017037	Simple mode	9	-0.472161521567805	0.284026676096825	0.135009386064696	-1.02885380671758	0.0845307635819716	0.623652771408604	0.357416394149313	1.08820632084142	Gut microbiota abundance (genus Oscillospira id.2064)
ebi-a-GCST90017037	632	finn-b-F5_SLEEP	Sleep disorders || id:finn-b-F5_SLEEP	|| id:ebi-a-GCST90017037	Weighted median	9	-0.329084258399818	0.178280881528285	0.0649103279170718	-0.678514786195256	0.0203462693956209	0.719582383332517	0.50736998595619	1.02055466569758	Gut microbiota abundance (genus Oscillospira id.2064)
ebi-a-GCST90017037	633	finn-b-F5_SLEEP	Sleep disorders || id:finn-b-F5_SLEEP	|| id:ebi-a-GCST90017037	Weighted mode	9	-0.459210713430585	0.274453229758245	0.132828388196435	-0.997139043756745	0.0787176168955744	0.631782105897984	0.368933435151838	1.08189876899777	Gut microbiota abundance (genus Oscillospira id.2064)
ebi-a-GCST90017038	634	finn-b-F5_SLEEP	Sleep disorders || id:finn-b-F5_SLEEP	|| id:ebi-a-GCST90017038	Inverse variance weighted	12	0.0799985478281248	0.0849430442582864	0.346299935809162	-0.0864898189181166	0.246486914574366	1.08328549455709	0.917144886264359	1.27952244001232	Gut microbiota abundance (genus Oxalobacter id.2978)
ebi-a-GCST90017038	635	finn-b-F5_SLEEP	Sleep disorders || id:finn-b-F5_SLEEP	|| id:ebi-a-GCST90017038	MR Egger	12	0.683151080991946	0.348965526424854	0.078743226067337	-0.000821350800768283	1.36712351278466	1.98010739075751	0.99917898641547	3.92404697480514	Gut microbiota abundance (genus Oxalobacter id.2978)
ebi-a-GCST90017038	636	finn-b-F5_SLEEP	Sleep disorders || id:finn-b-F5_SLEEP	|| id:ebi-a-GCST90017038	Simple mode	12	-0.0599319336890365	0.170788175075318	0.732281392799123	-0.394676756836659	0.274812889458586	0.941828638203504	0.673897836914741	1.31628436114492	Gut microbiota abundance (genus Oxalobacter id.2978)
ebi-a-GCST90017038	637	finn-b-F5_SLEEP	Sleep disorders || id:finn-b-F5_SLEEP	|| id:ebi-a-GCST90017038	Weighted median	12	-0.000189204117088441	0.106177405517016	0.998578200670512	-0.20829691893044	0.207918510696263	0.999810813780882	0.811965912866191	1.23111284293276	Gut microbiota abundance (genus Oxalobacter id.2978)
ebi-a-GCST90017038	638	finn-b-F5_SLEEP	Sleep disorders || id:finn-b-F5_SLEEP	|| id:ebi-a-GCST90017038	Weighted mode	12	-0.0150816449246586	0.164618173876243	0.928650339141316	-0.337733265722094	0.307569975872777	0.98503151349621	0.713385546901576	1.36011598047486	Gut microbiota abundance (genus Oxalobacter id.2978)
ebi-a-GCST90017039	639	finn-b-F5_SLEEP	Sleep disorders || id:finn-b-F5_SLEEP	|| id:ebi-a-GCST90017039	Inverse variance weighted	8	0.161499079150458	0.19009246491801	0.395557690772772	-0.211082152088841	0.534080310389756	1.17527137590977	0.809707544982686	1.70587864172906	Gut microbiota abundance (genus Parabacteroides id.954)
ebi-a-GCST90017039	640	finn-b-F5_SLEEP	Sleep disorders || id:finn-b-F5_SLEEP	|| id:ebi-a-GCST90017039	MR Egger	8	0.918783659081129	0.712633742975555	0.244770189624253	-0.477978477150958	2.31554579531322	2.50624009283435	0.620035541769751	10.1304505625629	Gut microbiota abundance (genus Parabacteroides id.954)
ebi-a-GCST90017039	641	finn-b-F5_SLEEP	Sleep disorders || id:finn-b-F5_SLEEP	|| id:ebi-a-GCST90017039	Simple mode	8	0.207947141061489	0.371805313707625	0.593398203294426	-0.520791273805457	0.936685555928434	1.23114809064766	0.594050305503588	2.55151054896011	Gut microbiota abundance (genus Parabacteroides id.954)
ebi-a-GCST90017039	642	finn-b-F5_SLEEP	Sleep disorders || id:finn-b-F5_SLEEP	|| id:ebi-a-GCST90017039	Weighted median	8	0.204976886821795	0.248775337774256	0.409971515214264	-0.282622775215747	0.692576548859337	1.22749669328548	0.753804087818247	1.99885906215739	Gut microbiota abundance (genus Parabacteroides id.954)
ebi-a-GCST90017039	643	finn-b-F5_SLEEP	Sleep disorders || id:finn-b-F5_SLEEP	|| id:ebi-a-GCST90017039	Weighted mode	8	0.233270346413867	0.372049091943364	0.550560919825394	-0.495945873795126	0.962486566622861	1.26272280576924	0.608994602747479	2.61819871147675	Gut microbiota abundance (genus Parabacteroides id.954)
ebi-a-GCST90017040	644	finn-b-F5_SLEEP	Sleep disorders || id:finn-b-F5_SLEEP	|| id:ebi-a-GCST90017040	Inverse variance weighted	13	0.00366018417856529	0.0924788460154163	0.968429080831657	-0.177598354011651	0.184918722368781	1.00366689083271	0.837278645572247	1.2031206493572	Gut microbiota abundance (genus Paraprevotella id.962)
ebi-a-GCST90017040	645	finn-b-F5_SLEEP	Sleep disorders || id:finn-b-F5_SLEEP	|| id:ebi-a-GCST90017040	MR Egger	13	0.597333296453648	0.350165488205321	0.116073743831821	-0.0889910604287809	1.28365765333608	1.81726622279226	0.914853751938167	3.60981907491248	Gut microbiota abundance (genus Paraprevotella id.962)
ebi-a-GCST90017040	646	finn-b-F5_SLEEP	Sleep disorders || id:finn-b-F5_SLEEP	|| id:ebi-a-GCST90017040	Simple mode	13	0.0740834183663054	0.237212738415119	0.760166789927922	-0.390853548927329	0.53902038565994	1.07689663470741	0.676479219892501	1.71432666036429	Gut microbiota abundance (genus Paraprevotella id.962)
ebi-a-GCST90017040	647	finn-b-F5_SLEEP	Sleep disorders || id:finn-b-F5_SLEEP	|| id:ebi-a-GCST90017040	Weighted median	13	0.0292519918123559	0.126683743381282	0.817388103099672	-0.219048145214957	0.277552128839669	1.02968403373129	0.803283042987846	1.3198949219412	Gut microbiota abundance (genus Paraprevotella id.962)
ebi-a-GCST90017040	648	finn-b-F5_SLEEP	Sleep disorders || id:finn-b-F5_SLEEP	|| id:ebi-a-GCST90017040	Weighted mode	13	0.0853845825274724	0.246099005852523	0.734635781817236	-0.396969468943473	0.567738633998417	1.08913584878259	0.672354553014159	1.76427287029673	Gut microbiota abundance (genus Paraprevotella id.962)
ebi-a-GCST90017041	649	finn-b-F5_SLEEP	Sleep disorders || id:finn-b-F5_SLEEP	|| id:ebi-a-GCST90017041	Inverse variance weighted	16	-0.0188315285891047	0.104091569413069	0.856435785585588	-0.222851004638721	0.185187947460511	0.981344676839305	0.800234071577153	1.20344460323068	Gut microbiota abundance (genus Parasutterella id.2892)
ebi-a-GCST90017041	650	finn-b-F5_SLEEP	Sleep disorders || id:finn-b-F5_SLEEP	|| id:ebi-a-GCST90017041	MR Egger	16	-0.0719740162453405	0.304566159568524	0.816609496544982	-0.668923688999648	0.524975656508967	0.930555074811835	0.512259631857371	1.69041769721016	Gut microbiota abundance (genus Parasutterella id.2892)
ebi-a-GCST90017041	651	finn-b-F5_SLEEP	Sleep disorders || id:finn-b-F5_SLEEP	|| id:ebi-a-GCST90017041	Simple mode	16	-0.0532515988426776	0.232366940540578	0.82183191780716	-0.508690802302211	0.402187604616856	0.948141431183387	0.601282261090529	1.49509179249034	Gut microbiota abundance (genus Parasutterella id.2892)
ebi-a-GCST90017041	652	finn-b-F5_SLEEP	Sleep disorders || id:finn-b-F5_SLEEP	|| id:ebi-a-GCST90017041	Weighted median	16	-0.0368875435937272	0.146494147450305	0.801193983243917	-0.324016072596324	0.25024098540887	0.963784512997812	0.723238617964073	1.284334885365	Gut microbiota abundance (genus Parasutterella id.2892)
ebi-a-GCST90017041	653	finn-b-F5_SLEEP	Sleep disorders || id:finn-b-F5_SLEEP	|| id:ebi-a-GCST90017041	Weighted mode	16	-0.00496011972031196	0.200340505118586	0.980574007182704	-0.39762750975274	0.387707270312116	0.995052161359908	0.671912261818767	1.47359835515859	Gut microbiota abundance (genus Parasutterella id.2892)
ebi-a-GCST90017042	654	finn-b-F5_SLEEP	Sleep disorders || id:finn-b-F5_SLEEP	|| id:ebi-a-GCST90017042	Inverse variance weighted	16	-0.152696151631264	0.0741964914647698	0.0395904281276721	-0.298121274902213	-0.00727102836031479	0.858390502744455	0.7422113226839	0.992755341615406	Gut microbiota abundance (genus Peptococcus id.2037)
ebi-a-GCST90017042	655	finn-b-F5_SLEEP	Sleep disorders || id:finn-b-F5_SLEEP	|| id:ebi-a-GCST90017042	MR Egger	16	-0.276468252925576	0.273140708685713	0.328625380737532	-0.811824041949573	0.258887536098421	0.758457697562431	0.444047366048883	1.2954881009887	Gut microbiota abundance (genus Peptococcus id.2037)
ebi-a-GCST90017042	656	finn-b-F5_SLEEP	Sleep disorders || id:finn-b-F5_SLEEP	|| id:ebi-a-GCST90017042	Simple mode	16	-0.178196050366759	0.165477029119389	0.298556628113039	-0.502531027440762	0.146138926707244	0.836778356702889	0.604997455079225	1.15735696467466	Gut microbiota abundance (genus Peptococcus id.2037)
ebi-a-GCST90017042	657	finn-b-F5_SLEEP	Sleep disorders || id:finn-b-F5_SLEEP	|| id:ebi-a-GCST90017042	Weighted median	16	-0.124133447285953	0.102841123495489	0.227416374381748	-0.325702049337111	0.0774351547652051	0.883261964105862	0.722020281807952	1.0805121641218	Gut microbiota abundance (genus Peptococcus id.2037)
ebi-a-GCST90017042	658	finn-b-F5_SLEEP	Sleep disorders || id:finn-b-F5_SLEEP	|| id:ebi-a-GCST90017042	Weighted mode	16	-0.154763977499132	0.162078361526214	0.354779177401465	-0.472437566090512	0.162909611092247	0.856617334591459	0.623480639236151	1.17693030343584	Gut microbiota abundance (genus Peptococcus id.2037)
ebi-a-GCST90017043	659	finn-b-F5_SLEEP	Sleep disorders || id:finn-b-F5_SLEEP	|| id:ebi-a-GCST90017043	Inverse variance weighted	10	0.243118059552409	0.140255117891121	0.0830248025009955	-0.0317819715141875	0.518018090619006	1.27521916703585	0.968717767124129	1.67869732461224	Gut microbiota abundance (genus Phascolarctobacterium id.2168)
ebi-a-GCST90017043	660	finn-b-F5_SLEEP	Sleep disorders || id:finn-b-F5_SLEEP	|| id:ebi-a-GCST90017043	MR Egger	10	0.116213171307052	0.565260535530881	0.842244635212103	-0.991697478333475	1.22412382094758	1.12323528814854	0.370946482673645	3.40118473006825	Gut microbiota abundance (genus Phascolarctobacterium id.2168)
ebi-a-GCST90017043	661	finn-b-F5_SLEEP	Sleep disorders || id:finn-b-F5_SLEEP	|| id:ebi-a-GCST90017043	Simple mode	10	0.318051233007208	0.318007468877333	0.343373334617954	-0.305243405992365	0.941345872006781	1.37444667646024	0.736943975979399	2.56342914523722	Gut microbiota abundance (genus Phascolarctobacterium id.2168)
ebi-a-GCST90017043	662	finn-b-F5_SLEEP	Sleep disorders || id:finn-b-F5_SLEEP	|| id:ebi-a-GCST90017043	Weighted median	10	0.236207829533835	0.194241015583424	0.223963831258383	-0.144504561009676	0.616920220077347	1.26643748593042	0.865450965063879	1.8532117595494	Gut microbiota abundance (genus Phascolarctobacterium id.2168)
ebi-a-GCST90017043	663	finn-b-F5_SLEEP	Sleep disorders || id:finn-b-F5_SLEEP	|| id:ebi-a-GCST90017043	Weighted mode	10	0.258183687211058	0.295532352886986	0.405030912425113	-0.321059724447435	0.837427098869552	1.29457659394947	0.725379926781089	2.31041485396326	Gut microbiota abundance (genus Phascolarctobacterium id.2168)
ebi-a-GCST90017044	664	finn-b-F5_SLEEP	Sleep disorders || id:finn-b-F5_SLEEP	|| id:ebi-a-GCST90017044	Inverse variance weighted	12	0.0580081778958587	0.0747692979082996	0.437850051253952	-0.0885396460044084	0.204556001796126	1.0597236619846	0.915266823344164	1.22698016701493	Gut microbiota abundance (genus Prevotella7 id.11182)
ebi-a-GCST90017044	665	finn-b-F5_SLEEP	Sleep disorders || id:finn-b-F5_SLEEP	|| id:ebi-a-GCST90017044	MR Egger	12	0.1147429858382	0.452467892746322	0.804947109431561	-0.772094083944591	1.00158005562099	1.12158513726095	0.46204449457005	2.72258025992766	Gut microbiota abundance (genus Prevotella7 id.11182)
ebi-a-GCST90017044	666	finn-b-F5_SLEEP	Sleep disorders || id:finn-b-F5_SLEEP	|| id:ebi-a-GCST90017044	Simple mode	12	0.094676602497657	0.157400922840339	0.559699334570576	-0.213829206269408	0.403182411264722	1.09930328569716	0.807486286841295	1.49657985979158	Gut microbiota abundance (genus Prevotella7 id.11182)
ebi-a-GCST90017044	667	finn-b-F5_SLEEP	Sleep disorders || id:finn-b-F5_SLEEP	|| id:ebi-a-GCST90017044	Weighted median	12	0.0801559777799959	0.102109254751577	0.432452346697919	-0.119978161533095	0.280290117093087	1.08345604956524	0.886939805911258	1.3235137306003	Gut microbiota abundance (genus Prevotella7 id.11182)
ebi-a-GCST90017044	668	finn-b-F5_SLEEP	Sleep disorders || id:finn-b-F5_SLEEP	|| id:ebi-a-GCST90017044	Weighted mode	12	0.091668040886853	0.153202049488359	0.561726174688391	-0.208607976110331	0.391944057884037	1.09600093418809	0.811713384316613	1.47985492287092	Gut microbiota abundance (genus Prevotella7 id.11182)
ebi-a-GCST90017045	669	finn-b-F5_SLEEP	Sleep disorders || id:finn-b-F5_SLEEP	|| id:ebi-a-GCST90017045	Inverse variance weighted	18	0.0246790696653594	0.094190796447073	0.793312594104477	-0.159934891370904	0.209293030701623	1.02498611859586	0.852199272686319	1.23280619567123	Gut microbiota abundance (genus Prevotella9 id.11183)
ebi-a-GCST90017045	670	finn-b-F5_SLEEP	Sleep disorders || id:finn-b-F5_SLEEP	|| id:ebi-a-GCST90017045	MR Egger	18	0.462502206814069	0.265062921024102	0.10017974123781	-0.0570211183931711	0.98202553202131	1.58804262882689	0.944574121268216	2.66985865289795	Gut microbiota abundance (genus Prevotella9 id.11183)
ebi-a-GCST90017045	671	finn-b-F5_SLEEP	Sleep disorders || id:finn-b-F5_SLEEP	|| id:ebi-a-GCST90017045	Simple mode	18	0.0245132343047525	0.24016307251938	0.919896089311628	-0.446206387833232	0.495232856442737	1.02481615374675	0.640051659553737	1.64088028412041	Gut microbiota abundance (genus Prevotella9 id.11183)
ebi-a-GCST90017045	672	finn-b-F5_SLEEP	Sleep disorders || id:finn-b-F5_SLEEP	|| id:ebi-a-GCST90017045	Weighted median	18	0.0235494519860497	0.136106391321106	0.862633834918827	-0.243219075003319	0.290317978975418	1.02382892986872	0.784099718305807	1.33685251143951	Gut microbiota abundance (genus Prevotella9 id.11183)
ebi-a-GCST90017045	673	finn-b-F5_SLEEP	Sleep disorders || id:finn-b-F5_SLEEP	|| id:ebi-a-GCST90017045	Weighted mode	18	0.10237568372765	0.194636283329606	0.605693349734992	-0.279111431598377	0.483862799053677	1.10779957583541	0.7564556054612	1.62232904530186	Gut microbiota abundance (genus Prevotella9 id.11183)
ebi-a-GCST90017046	674	finn-b-F5_SLEEP	Sleep disorders || id:finn-b-F5_SLEEP	|| id:ebi-a-GCST90017046	Inverse variance weighted	12	-0.0461858067533335	0.0721556169669923	0.52211663155031	-0.187610816008638	0.0952392025019715	0.954864525429407	0.828937253572607	1.09992192773812	Gut microbiota abundance (genus Rikenellaceae RC9 gut group id.11191)
ebi-a-GCST90017046	675	finn-b-F5_SLEEP	Sleep disorders || id:finn-b-F5_SLEEP	|| id:ebi-a-GCST90017046	MR Egger	12	0.279198102876317	0.46375595992221	0.560551220581441	-0.629763578571215	1.18815978432385	1.32206922364501	0.532717732007257	3.28103783127967	Gut microbiota abundance (genus Rikenellaceae RC9 gut group id.11191)
ebi-a-GCST90017046	676	finn-b-F5_SLEEP	Sleep disorders || id:finn-b-F5_SLEEP	|| id:ebi-a-GCST90017046	Simple mode	12	0.000127782349409022	0.156123162028041	0.999361609120836	-0.305873615225551	0.306129179924369	1.00012779051392	0.736479693394348	1.35815774193067	Gut microbiota abundance (genus Rikenellaceae RC9 gut group id.11191)
ebi-a-GCST90017046	677	finn-b-F5_SLEEP	Sleep disorders || id:finn-b-F5_SLEEP	|| id:ebi-a-GCST90017046	Weighted median	12	-0.0153950555554076	0.0943284319409037	0.870355495271776	-0.200278782159579	0.169488671048764	0.984722842521166	0.818502537363238	1.18469892556074	Gut microbiota abundance (genus Rikenellaceae RC9 gut group id.11191)
ebi-a-GCST90017046	678	finn-b-F5_SLEEP	Sleep disorders || id:finn-b-F5_SLEEP	|| id:ebi-a-GCST90017046	Weighted mode	12	-0.001843725650015	0.140161714338991	0.989740258229458	-0.276560685754438	0.272873234454408	0.998157972968032	0.758387594411839	1.31373369809977	Gut microbiota abundance (genus Rikenellaceae RC9 gut group id.11191)
ebi-a-GCST90017047	679	finn-b-F5_SLEEP	Sleep disorders || id:finn-b-F5_SLEEP	|| id:ebi-a-GCST90017047	Inverse variance weighted	14	-0.163903087993958	0.131435918934952	0.212390531501988	-0.421517489106464	0.0937113131185489	0.848824279157954	0.656050514555928	1.09824265190268	Gut microbiota abundance (genus Romboutsia id.11347)
ebi-a-GCST90017047	680	finn-b-F5_SLEEP	Sleep disorders || id:finn-b-F5_SLEEP	|| id:ebi-a-GCST90017047	MR Egger	14	-0.0850143654221682	0.375917569829114	0.824889685828234	-0.821812802287232	0.651784071442896	0.918499089679499	0.439633962242972	1.91896134101627	Gut microbiota abundance (genus Romboutsia id.11347)
ebi-a-GCST90017047	681	finn-b-F5_SLEEP	Sleep disorders || id:finn-b-F5_SLEEP	|| id:ebi-a-GCST90017047	Simple mode	14	0.152595783616024	0.329523801230254	0.650963955678084	-0.493270866795274	0.798462434027322	1.16485403068251	0.610625848396746	2.22212164185304	Gut microbiota abundance (genus Romboutsia id.11347)
ebi-a-GCST90017047	682	finn-b-F5_SLEEP	Sleep disorders || id:finn-b-F5_SLEEP	|| id:ebi-a-GCST90017047	Weighted median	14	-0.191096714703611	0.187756876604299	0.308778668473703	-0.559100192848037	0.176906763440816	0.826052692846375	0.571723273159646	1.19351980825907	Gut microbiota abundance (genus Romboutsia id.11347)
ebi-a-GCST90017047	683	finn-b-F5_SLEEP	Sleep disorders || id:finn-b-F5_SLEEP	|| id:ebi-a-GCST90017047	Weighted mode	14	-0.23998501821228	0.294614686507552	0.429987032781201	-0.817429803767083	0.337459767342522	0.786639646246464	0.441565106258023	1.40138322588645	Gut microbiota abundance (genus Romboutsia id.11347)
ebi-a-GCST90017048	684	finn-b-F5_SLEEP	Sleep disorders || id:finn-b-F5_SLEEP	|| id:ebi-a-GCST90017048	Inverse variance weighted	16	0.209989339325771	0.126665148280844	0.0973516940946196	-0.0382743513046825	0.458253029956226	1.23366490818695	0.962448855567564	1.58130907100971	Gut microbiota abundance (genus Roseburia id.2012)
ebi-a-GCST90017048	685	finn-b-F5_SLEEP	Sleep disorders || id:finn-b-F5_SLEEP	|| id:ebi-a-GCST90017048	MR Egger	16	0.534738476384687	0.242228477575591	0.0444638373578297	0.0599706603365281	1.00950629243285	1.70700176260197	1.06180539307544	2.74424582558058	Gut microbiota abundance (genus Roseburia id.2012)
ebi-a-GCST90017048	686	finn-b-F5_SLEEP	Sleep disorders || id:finn-b-F5_SLEEP	|| id:ebi-a-GCST90017048	Simple mode	16	0.105730376998001	0.317371712972857	0.743636776153866	-0.516318180428799	0.727778934424801	1.11152214416368	0.596713499908608	2.07047683210696	Gut microbiota abundance (genus Roseburia id.2012)
ebi-a-GCST90017048	687	finn-b-F5_SLEEP	Sleep disorders || id:finn-b-F5_SLEEP	|| id:ebi-a-GCST90017048	Weighted median	16	0.224892207938696	0.164171614889559	0.17073045683226	-0.0968841572448403	0.546668573122232	1.25218773302006	0.907661146011214	1.72748841967786	Gut microbiota abundance (genus Roseburia id.2012)
ebi-a-GCST90017048	688	finn-b-F5_SLEEP	Sleep disorders || id:finn-b-F5_SLEEP	|| id:ebi-a-GCST90017048	Weighted mode	16	0.310839634481847	0.181381833055356	0.107161755778118	-0.0446687583066512	0.666348027270346	1.36457037360381	0.956314200510139	1.9471135151229	Gut microbiota abundance (genus Roseburia id.2012)
ebi-a-GCST90017049	689	finn-b-F5_SLEEP	Sleep disorders || id:finn-b-F5_SLEEP	|| id:ebi-a-GCST90017049	Inverse variance weighted	14	-0.0721926227336113	0.153440244886386	0.638002547473515	-0.372935502710928	0.228550257243705	0.930351671668221	0.688709651316973	1.25677668567692	Gut microbiota abundance (genus Ruminiclostridium5 id.11355)
ebi-a-GCST90017049	690	finn-b-F5_SLEEP	Sleep disorders || id:finn-b-F5_SLEEP	|| id:ebi-a-GCST90017049	MR Egger	14	-0.0211794765178448	0.397555776859369	0.958390038895147	-0.800388799162208	0.758029846126519	0.97904323352976	0.449154299349375	2.13406763446078	Gut microbiota abundance (genus Ruminiclostridium5 id.11355)
ebi-a-GCST90017049	691	finn-b-F5_SLEEP	Sleep disorders || id:finn-b-F5_SLEEP	|| id:ebi-a-GCST90017049	Simple mode	14	0.101260032694516	0.330006950949184	0.763823189326693	-0.545553591165884	0.748073656554916	1.10656434726426	0.579520876884664	2.11292587286734	Gut microbiota abundance (genus Ruminiclostridium5 id.11355)
ebi-a-GCST90017049	692	finn-b-F5_SLEEP	Sleep disorders || id:finn-b-F5_SLEEP	|| id:ebi-a-GCST90017049	Weighted median	14	0.0150562657923055	0.20427637195366	0.941244824933687	-0.385325423236867	0.415437954821478	1.01517018236345	0.680229237782075	1.51503411191215	Gut microbiota abundance (genus Ruminiclostridium5 id.11355)
ebi-a-GCST90017049	693	finn-b-F5_SLEEP	Sleep disorders || id:finn-b-F5_SLEEP	|| id:ebi-a-GCST90017049	Weighted mode	14	0.0541928160018135	0.221362058337106	0.810421328848826	-0.379676818338915	0.488062450342542	1.05568813609771	0.684082456395811	1.62915658818273	Gut microbiota abundance (genus Ruminiclostridium5 id.11355)
ebi-a-GCST90017050	694	finn-b-F5_SLEEP	Sleep disorders || id:finn-b-F5_SLEEP	|| id:ebi-a-GCST90017050	Inverse variance weighted	16	-0.0199661760327232	0.123570408729683	0.871638715056337	-0.262164177142902	0.222231825077456	0.980231828075316	0.769384697956456	1.24886086157416	Gut microbiota abundance (genus Ruminiclostridium6 id.11356)
ebi-a-GCST90017050	695	finn-b-F5_SLEEP	Sleep disorders || id:finn-b-F5_SLEEP	|| id:ebi-a-GCST90017050	MR Egger	16	-0.318977731014785	0.315167844017192	0.328668802779893	-0.936706705288482	0.298751243258911	0.726891736267432	0.391916408603974	1.34817421433302	Gut microbiota abundance (genus Ruminiclostridium6 id.11356)
ebi-a-GCST90017050	696	finn-b-F5_SLEEP	Sleep disorders || id:finn-b-F5_SLEEP	|| id:ebi-a-GCST90017050	Simple mode	16	0.322045423936074	0.333249326791156	0.349177726872287	-0.331123256574593	0.97521410444674	1.3799474571787	0.718116650986908	2.65173489844157	Gut microbiota abundance (genus Ruminiclostridium6 id.11356)
ebi-a-GCST90017050	697	finn-b-F5_SLEEP	Sleep disorders || id:finn-b-F5_SLEEP	|| id:ebi-a-GCST90017050	Weighted median	16	0.0515789831088374	0.17543318358533	0.768750816053879	-0.292270056718409	0.395428022936083	1.0529323468781	0.746566893341821	1.48501967739228	Gut microbiota abundance (genus Ruminiclostridium6 id.11356)
ebi-a-GCST90017050	698	finn-b-F5_SLEEP	Sleep disorders || id:finn-b-F5_SLEEP	|| id:ebi-a-GCST90017050	Weighted mode	16	0.331652306268926	0.338571005358893	0.342836660710121	-0.331946864234504	0.995251476772356	1.3932683336207	0.717525448105475	2.70540460215823	Gut microbiota abundance (genus Ruminiclostridium6 id.11356)
ebi-a-GCST90017051	699	finn-b-F5_SLEEP	Sleep disorders || id:finn-b-F5_SLEEP	|| id:ebi-a-GCST90017051	Inverse variance weighted	13	0.00482911334318355	0.18267513353476	0.978909957952221	-0.353214148384946	0.362872375071313	1.00484079230313	0.70242675371476	1.43745239277489	Gut microbiota abundance (genus Ruminiclostridium9 id.11357)
ebi-a-GCST90017051	700	finn-b-F5_SLEEP	Sleep disorders || id:finn-b-F5_SLEEP	|| id:ebi-a-GCST90017051	MR Egger	13	0.657340848545968	0.975954761552849	0.514509131689391	-1.25553048409762	2.57021218118955	1.92965426303537	0.284924660125343	13.068597057245	Gut microbiota abundance (genus Ruminiclostridium9 id.11357)
ebi-a-GCST90017051	701	finn-b-F5_SLEEP	Sleep disorders || id:finn-b-F5_SLEEP	|| id:ebi-a-GCST90017051	Simple mode	13	-0.488956934449413	0.465499291988572	0.314231715340095	-1.40133554674701	0.423421677848188	0.613265737051864	0.246267841996383	1.52717813740086	Gut microbiota abundance (genus Ruminiclostridium9 id.11357)
ebi-a-GCST90017051	702	finn-b-F5_SLEEP	Sleep disorders || id:finn-b-F5_SLEEP	|| id:ebi-a-GCST90017051	Weighted median	13	0.0661758545713912	0.237926730326712	0.780908395490942	-0.400160536868964	0.532512246011747	1.06841458623582	0.670212443591555	1.70320581033128	Gut microbiota abundance (genus Ruminiclostridium9 id.11357)
ebi-a-GCST90017051	703	finn-b-F5_SLEEP	Sleep disorders || id:finn-b-F5_SLEEP	|| id:ebi-a-GCST90017051	Weighted mode	13	0.344901695533753	0.390353375242343	0.394289665543567	-0.420190919941238	1.10999431100875	1.41185112157461	0.656921388448882	3.03434113204641	Gut microbiota abundance (genus Ruminiclostridium9 id.11357)
ebi-a-GCST90017052	704	finn-b-F5_SLEEP	Sleep disorders || id:finn-b-F5_SLEEP	|| id:ebi-a-GCST90017052	Inverse variance weighted	16	0.084696617408632	0.128648856233531	0.510310045726075	-0.167455140809089	0.336848375626353	1.08838681899167	0.845814558994598	1.400526693656	Gut microbiota abundance (genus Ruminococcaceae NK4A214 group id.11358)
ebi-a-GCST90017052	705	finn-b-F5_SLEEP	Sleep disorders || id:finn-b-F5_SLEEP	|| id:ebi-a-GCST90017052	MR Egger	16	-0.264656450574191	0.376510506648371	0.493629896547064	-1.002617043605	0.473304142456616	0.767469568419837	0.366917943322181	1.60528954544296	Gut microbiota abundance (genus Ruminococcaceae NK4A214 group id.11358)
ebi-a-GCST90017052	706	finn-b-F5_SLEEP	Sleep disorders || id:finn-b-F5_SLEEP	|| id:ebi-a-GCST90017052	Simple mode	16	0.372934404744926	0.364324799885599	0.322235223108653	-0.341142203030848	1.0870110125207	1.45198909311401	0.710957800663622	2.96539727752359	Gut microbiota abundance (genus Ruminococcaceae NK4A214 group id.11358)
ebi-a-GCST90017052	707	finn-b-F5_SLEEP	Sleep disorders || id:finn-b-F5_SLEEP	|| id:ebi-a-GCST90017052	Weighted median	16	0.262449741850166	0.179620046140257	0.143977471483326	-0.0896055485847374	0.614505032285069	1.30011112534676	0.914291757830214	1.84874130579695	Gut microbiota abundance (genus Ruminococcaceae NK4A214 group id.11358)
ebi-a-GCST90017052	708	finn-b-F5_SLEEP	Sleep disorders || id:finn-b-F5_SLEEP	|| id:ebi-a-GCST90017052	Weighted mode	16	0.348906061194046	0.349155409611819	0.333504654506158	-0.33543854164512	1.03325066403321	1.41751602432461	0.715024449587772	2.81018597388591	Gut microbiota abundance (genus Ruminococcaceae NK4A214 group id.11358)
ebi-a-GCST90017053	709	finn-b-F5_SLEEP	Sleep disorders || id:finn-b-F5_SLEEP	|| id:ebi-a-GCST90017053	Inverse variance weighted	24	0.125577739113237	0.103791552196028	0.226316009689806	-0.0778537031909787	0.329009181417452	1.13380330639824	0.925099755786478	1.38959061394055	Gut microbiota abundance (genus Ruminococcaceae UCG002 id.11360)
ebi-a-GCST90017053	710	finn-b-F5_SLEEP	Sleep disorders || id:finn-b-F5_SLEEP	|| id:ebi-a-GCST90017053	MR Egger	24	0.0338505792247871	0.285850342420826	0.906808987736696	-0.526416091920032	0.594117250369606	1.03443002984294	0.590718260443023	1.81143119875517	Gut microbiota abundance (genus Ruminococcaceae UCG002 id.11360)
ebi-a-GCST90017053	711	finn-b-F5_SLEEP	Sleep disorders || id:finn-b-F5_SLEEP	|| id:ebi-a-GCST90017053	Simple mode	24	0.0120196874412555	0.29855987414972	0.968234164061454	-0.573157665892196	0.597197040774706	1.01209221417595	0.563742514731128	1.81701862681782	Gut microbiota abundance (genus Ruminococcaceae UCG002 id.11360)
ebi-a-GCST90017053	712	finn-b-F5_SLEEP	Sleep disorders || id:finn-b-F5_SLEEP	|| id:ebi-a-GCST90017053	Weighted median	24	0.089022601560563	0.151376413672105	0.556473452543289	-0.207675169236764	0.38572037235789	1.09310536193418	0.812470909398243	1.47067337238478	Gut microbiota abundance (genus Ruminococcaceae UCG002 id.11360)
ebi-a-GCST90017053	713	finn-b-F5_SLEEP	Sleep disorders || id:finn-b-F5_SLEEP	|| id:ebi-a-GCST90017053	Weighted mode	24	0.019209878736083	0.247569627925394	0.938822223226041	-0.46602659199769	0.504446349469856	1.01939557562224	0.627490597596957	1.65606838345913	Gut microbiota abundance (genus Ruminococcaceae UCG002 id.11360)
ebi-a-GCST90017054	714	finn-b-F5_SLEEP	Sleep disorders || id:finn-b-F5_SLEEP	|| id:ebi-a-GCST90017054	Inverse variance weighted	15	-0.070772859993867	0.126788658259902	0.576710885292218	-0.319278630183275	0.17773291019554	0.931673488417564	0.726673048051608	1.1945062381872	Gut microbiota abundance (genus Ruminococcaceae UCG003 id.11361)
ebi-a-GCST90017054	715	finn-b-F5_SLEEP	Sleep disorders || id:finn-b-F5_SLEEP	|| id:ebi-a-GCST90017054	MR Egger	15	-0.197049951267009	0.418300206878133	0.645395558303566	-1.01691835674815	0.622818454214132	0.82114961482454	0.361707879096722	1.86417473572972	Gut microbiota abundance (genus Ruminococcaceae UCG003 id.11361)
ebi-a-GCST90017054	716	finn-b-F5_SLEEP	Sleep disorders || id:finn-b-F5_SLEEP	|| id:ebi-a-GCST90017054	Simple mode	15	0.0532391145118022	0.290488972514665	0.8572106922305	-0.516119271616941	0.622597500640545	1.05468180469548	0.596832203287077	1.86376288516168	Gut microbiota abundance (genus Ruminococcaceae UCG003 id.11361)
ebi-a-GCST90017054	717	finn-b-F5_SLEEP	Sleep disorders || id:finn-b-F5_SLEEP	|| id:ebi-a-GCST90017054	Weighted median	15	-0.0643953152535948	0.160514366348329	0.688286862615185	-0.37900347329632	0.25021284278913	0.937634265129777	0.68454323504065	1.2842987413253	Gut microbiota abundance (genus Ruminococcaceae UCG003 id.11361)
ebi-a-GCST90017054	718	finn-b-F5_SLEEP	Sleep disorders || id:finn-b-F5_SLEEP	|| id:ebi-a-GCST90017054	Weighted mode	15	0.0225441175900781	0.262923097361996	0.932883998244151	-0.492785153239434	0.53787338841959	1.02280015664713	0.610922509689232	1.71236145967113	Gut microbiota abundance (genus Ruminococcaceae UCG003 id.11361)
ebi-a-GCST90017055	719	finn-b-F5_SLEEP	Sleep disorders || id:finn-b-F5_SLEEP	|| id:ebi-a-GCST90017055	Inverse variance weighted	12	-0.0258787328215203	0.119619698186368	0.828721380895233	-0.260333341266801	0.20857587562376	0.974453251640403	0.770794605324664	1.23192239939535	Gut microbiota abundance (genus Ruminococcaceae UCG004 id.11362)
ebi-a-GCST90017055	720	finn-b-F5_SLEEP	Sleep disorders || id:finn-b-F5_SLEEP	|| id:ebi-a-GCST90017055	MR Egger	12	-0.761982622827287	0.685701482443549	0.29246589478525	-2.10595752841664	0.58199228276207	0.466740139419045	0.121729059413452	1.78960027124663	Gut microbiota abundance (genus Ruminococcaceae UCG004 id.11362)
ebi-a-GCST90017055	721	finn-b-F5_SLEEP	Sleep disorders || id:finn-b-F5_SLEEP	|| id:ebi-a-GCST90017055	Simple mode	12	-0.128674015859931	0.257847672385656	0.627586761860362	-0.634055453735817	0.376707422015956	0.879260543825334	0.530436273373412	1.45747782106105	Gut microbiota abundance (genus Ruminococcaceae UCG004 id.11362)
ebi-a-GCST90017055	722	finn-b-F5_SLEEP	Sleep disorders || id:finn-b-F5_SLEEP	|| id:ebi-a-GCST90017055	Weighted median	12	-0.107352891979923	0.162608059518307	0.509129236664893	-0.426064688635803	0.211358904675958	0.898208646427908	0.653074094281975	1.23535565042566	Gut microbiota abundance (genus Ruminococcaceae UCG004 id.11362)
ebi-a-GCST90017055	723	finn-b-F5_SLEEP	Sleep disorders || id:finn-b-F5_SLEEP	|| id:ebi-a-GCST90017055	Weighted mode	12	-0.132855916318261	0.26449392448164	0.625357930484053	-0.651264008302275	0.385552175665754	0.875591241430287	0.521386323430067	1.47042603078994	Gut microbiota abundance (genus Ruminococcaceae UCG004 id.11362)
ebi-a-GCST90017056	724	finn-b-F5_SLEEP	Sleep disorders || id:finn-b-F5_SLEEP	|| id:ebi-a-GCST90017056	Inverse variance weighted	17	0.0437901062400158	0.117792009686967	0.710073136330651	-0.187082232746439	0.27466244522647	1.0447630426298	0.82937553175331	1.31608634865026	Gut microbiota abundance (genus Ruminococcaceae UCG005 id.11363)
ebi-a-GCST90017056	725	finn-b-F5_SLEEP	Sleep disorders || id:finn-b-F5_SLEEP	|| id:ebi-a-GCST90017056	MR Egger	17	0.0428198540369197	0.333162973740597	0.899440722128735	-0.61017957449465	0.695819282568489	1.04374985059136	0.543253305876961	2.0053513505102	Gut microbiota abundance (genus Ruminococcaceae UCG005 id.11363)
ebi-a-GCST90017056	726	finn-b-F5_SLEEP	Sleep disorders || id:finn-b-F5_SLEEP	|| id:ebi-a-GCST90017056	Simple mode	17	0.195367251894921	0.256605337789465	0.457521891512321	-0.307579210172432	0.698313713962273	1.21575739371937	0.73522462797169	2.0103598059017	Gut microbiota abundance (genus Ruminococcaceae UCG005 id.11363)
ebi-a-GCST90017056	727	finn-b-F5_SLEEP	Sleep disorders || id:finn-b-F5_SLEEP	|| id:ebi-a-GCST90017056	Weighted median	17	0.0734203315338502	0.163470241221572	0.653333723104477	-0.246981341260431	0.393822004328132	1.07618279542389	0.781155268768121	1.48263662228485	Gut microbiota abundance (genus Ruminococcaceae UCG005 id.11363)
ebi-a-GCST90017056	728	finn-b-F5_SLEEP	Sleep disorders || id:finn-b-F5_SLEEP	|| id:ebi-a-GCST90017056	Weighted mode	17	0.139484185309862	0.240659021310969	0.570261138065864	-0.332207496459637	0.611175867079361	1.14968062373147	0.717338462219678	1.84259677432269	Gut microbiota abundance (genus Ruminococcaceae UCG005 id.11363)
ebi-a-GCST90017057	729	finn-b-F5_SLEEP	Sleep disorders || id:finn-b-F5_SLEEP	|| id:ebi-a-GCST90017057	Inverse variance weighted	14	-0.00152879073544036	0.0936406117045646	0.986974195102923	-0.185064389676387	0.182006808205506	0.998472377269828	0.831050771039099	1.19962236112763	Gut microbiota abundance (genus Ruminococcaceae UCG009 id.11366)
ebi-a-GCST90017057	730	finn-b-F5_SLEEP	Sleep disorders || id:finn-b-F5_SLEEP	|| id:ebi-a-GCST90017057	MR Egger	14	-0.325317264931953	0.362227902455169	0.386796831494918	-1.03528395374408	0.384649423880177	0.72229815741027	0.355125527383639	1.4690992000546	Gut microbiota abundance (genus Ruminococcaceae UCG009 id.11366)
ebi-a-GCST90017057	731	finn-b-F5_SLEEP	Sleep disorders || id:finn-b-F5_SLEEP	|| id:ebi-a-GCST90017057	Simple mode	14	-0.0538491551984601	0.215462853857897	0.806552682451945	-0.476156348759939	0.368458038363019	0.947575032489426	0.621166356065394	1.44550398364268	Gut microbiota abundance (genus Ruminococcaceae UCG009 id.11366)
ebi-a-GCST90017057	732	finn-b-F5_SLEEP	Sleep disorders || id:finn-b-F5_SLEEP	|| id:ebi-a-GCST90017057	Weighted median	14	-0.0299287097611709	0.124482754406158	0.81000115091366	-0.273914908397241	0.214057488874899	0.970514719308471	0.760396775888496	1.23869386386315	Gut microbiota abundance (genus Ruminococcaceae UCG009 id.11366)
ebi-a-GCST90017057	733	finn-b-F5_SLEEP	Sleep disorders || id:finn-b-F5_SLEEP	|| id:ebi-a-GCST90017057	Weighted mode	14	-0.0861787747134641	0.203141163021703	0.678333476497054	-0.484335454236003	0.311977904809075	0.917430203236853	0.616106491710848	1.36612450791418	Gut microbiota abundance (genus Ruminococcaceae UCG009 id.11366)
ebi-a-GCST90017058	734	finn-b-F5_SLEEP	Sleep disorders || id:finn-b-F5_SLEEP	|| id:ebi-a-GCST90017058	Inverse variance weighted	8	0.152640994944264	0.168737438261322	0.365673854454307	-0.178084384047926	0.483366373936455	1.16490669647098	0.836871801878903	1.62152388028398	Gut microbiota abundance (genus Ruminococcaceae UCG010 id.11367)
ebi-a-GCST90017058	735	finn-b-F5_SLEEP	Sleep disorders || id:finn-b-F5_SLEEP	|| id:ebi-a-GCST90017058	MR Egger	8	-0.28818159792452	0.528839285523725	0.605447155450882	-1.32470659755102	0.748343401701982	0.749625449452004	0.265880957770012	2.11349590124539	Gut microbiota abundance (genus Ruminococcaceae UCG010 id.11367)
ebi-a-GCST90017058	736	finn-b-F5_SLEEP	Sleep disorders || id:finn-b-F5_SLEEP	|| id:ebi-a-GCST90017058	Simple mode	8	-0.0638965730959467	0.339526217194462	0.856064519795664	-0.729367958797093	0.601574812605199	0.938102019500969	0.482213672703831	1.82499055669104	Gut microbiota abundance (genus Ruminococcaceae UCG010 id.11367)
ebi-a-GCST90017058	737	finn-b-F5_SLEEP	Sleep disorders || id:finn-b-F5_SLEEP	|| id:ebi-a-GCST90017058	Weighted median	8	-0.0159772705367534	0.217161558019725	0.941349997376589	-0.441613924255415	0.409659383181908	0.984149688995252	0.642997833408143	1.50630462503388	Gut microbiota abundance (genus Ruminococcaceae UCG010 id.11367)
ebi-a-GCST90017058	738	finn-b-F5_SLEEP	Sleep disorders || id:finn-b-F5_SLEEP	|| id:ebi-a-GCST90017058	Weighted mode	8	-0.108194274686198	0.291305798899638	0.721317870763458	-0.679153640529489	0.462765091157094	0.897453227049143	0.507045953957246	1.58846015524824	Gut microbiota abundance (genus Ruminococcaceae UCG010 id.11367)
ebi-a-GCST90017059	739	finn-b-F5_SLEEP	Sleep disorders || id:finn-b-F5_SLEEP	|| id:ebi-a-GCST90017059	Inverse variance weighted	8	0.0678849940806969	0.0894805151881866	0.448057933788085	-0.107496815688149	0.243266803849543	1.07024221721073	0.89807938221107	1.27540886272227	Gut microbiota abundance (genus Ruminococcaceae UCG011 id.11368)
ebi-a-GCST90017059	740	finn-b-F5_SLEEP	Sleep disorders || id:finn-b-F5_SLEEP	|| id:ebi-a-GCST90017059	MR Egger	8	-0.24832742461483	0.464604620105415	0.612217014964918	-1.15895248002144	0.662297630791784	0.780104476049589	0.313814735974049	1.93924288374696	Gut microbiota abundance (genus Ruminococcaceae UCG011 id.11368)
ebi-a-GCST90017059	741	finn-b-F5_SLEEP	Sleep disorders || id:finn-b-F5_SLEEP	|| id:ebi-a-GCST90017059	Simple mode	8	0.255042276527991	0.211930358166835	0.26792653637051	-0.160341225479006	0.670425778534989	1.29051617826297	0.851853065397605	1.95506957010375	Gut microbiota abundance (genus Ruminococcaceae UCG011 id.11368)
ebi-a-GCST90017059	742	finn-b-F5_SLEEP	Sleep disorders || id:finn-b-F5_SLEEP	|| id:ebi-a-GCST90017059	Weighted median	8	0.119291314214318	0.119597157303296	0.318549662724825	-0.115119114100141	0.353701742528777	1.12669809365488	0.891259975953879	1.4243303059659	Gut microbiota abundance (genus Ruminococcaceae UCG011 id.11368)
ebi-a-GCST90017059	743	finn-b-F5_SLEEP	Sleep disorders || id:finn-b-F5_SLEEP	|| id:ebi-a-GCST90017059	Weighted mode	8	-0.150416369717831	0.192238998018167	0.45959864491091	-0.527204805833437	0.226372066397776	0.860349678285203	0.590252536417761	1.25404216543944	Gut microbiota abundance (genus Ruminococcaceae UCG011 id.11368)
ebi-a-GCST90017060	744	finn-b-F5_SLEEP	Sleep disorders || id:finn-b-F5_SLEEP	|| id:ebi-a-GCST90017060	Inverse variance weighted	14	0.0699879324122429	0.140187205197436	0.617605936408895	-0.204778989774731	0.344754854599217	1.07249523874571	0.814827381695731	1.4116438192571	Gut microbiota abundance (genus Ruminococcaceae UCG013 id.11370)
ebi-a-GCST90017060	745	finn-b-F5_SLEEP	Sleep disorders || id:finn-b-F5_SLEEP	|| id:ebi-a-GCST90017060	MR Egger	14	0.04443015668295	0.412112768437046	0.915927486977387	-0.763310869453661	0.852171182819561	1.04543195772486	0.466120604941842	2.34473217155634	Gut microbiota abundance (genus Ruminococcaceae UCG013 id.11370)
ebi-a-GCST90017060	746	finn-b-F5_SLEEP	Sleep disorders || id:finn-b-F5_SLEEP	|| id:ebi-a-GCST90017060	Simple mode	14	0.105004306941454	0.319379025804558	0.747560790211892	-0.520978583635479	0.730987197518387	1.11071539413158	0.593939044462308	2.07713013357747	Gut microbiota abundance (genus Ruminococcaceae UCG013 id.11370)
ebi-a-GCST90017060	747	finn-b-F5_SLEEP	Sleep disorders || id:finn-b-F5_SLEEP	|| id:ebi-a-GCST90017060	Weighted median	14	0.136253327257315	0.186305528414079	0.464569399228312	-0.22890550843428	0.501412162948911	1.14597216281172	0.795403688894206	1.65105117850924	Gut microbiota abundance (genus Ruminococcaceae UCG013 id.11370)
ebi-a-GCST90017060	748	finn-b-F5_SLEEP	Sleep disorders || id:finn-b-F5_SLEEP	|| id:ebi-a-GCST90017060	Weighted mode	14	0.187953201702618	0.294442544544804	0.534339271552049	-0.389154185605198	0.765060589010433	1.20677703891737	0.677629781200928	2.14912458404239	Gut microbiota abundance (genus Ruminococcaceae UCG013 id.11370)
ebi-a-GCST90017061	749	finn-b-F5_SLEEP	Sleep disorders || id:finn-b-F5_SLEEP	|| id:ebi-a-GCST90017061	Inverse variance weighted	18	0.153748384339397	0.109647632192514	0.160854239819865	-0.0611609747579299	0.368657743436723	1.1661974163258	0.940671803171794	1.44579268694908	Gut microbiota abundance (genus Ruminococcaceae UCG014 id.11371)
ebi-a-GCST90017061	750	finn-b-F5_SLEEP	Sleep disorders || id:finn-b-F5_SLEEP	|| id:ebi-a-GCST90017061	MR Egger	18	0.4136191901259	0.288511101749684	0.17093006994007	-0.15186256930348	0.979100949555281	1.51228112563282	0.85910634021116	2.66206183786648	Gut microbiota abundance (genus Ruminococcaceae UCG014 id.11371)
ebi-a-GCST90017061	751	finn-b-F5_SLEEP	Sleep disorders || id:finn-b-F5_SLEEP	|| id:ebi-a-GCST90017061	Simple mode	18	0.157445135219042	0.281072782102308	0.582678858596704	-0.393457517701482	0.708347788139565	1.17051653608659	0.674719980623665	2.03063344883564	Gut microbiota abundance (genus Ruminococcaceae UCG014 id.11371)
ebi-a-GCST90017061	752	finn-b-F5_SLEEP	Sleep disorders || id:finn-b-F5_SLEEP	|| id:ebi-a-GCST90017061	Weighted median	18	0.242779516037225	0.158380980085555	0.125304678791517	-0.0676472049304623	0.553206237004912	1.27478752292569	0.93459013421386	1.73881915624327	Gut microbiota abundance (genus Ruminococcaceae UCG014 id.11371)
ebi-a-GCST90017061	753	finn-b-F5_SLEEP	Sleep disorders || id:finn-b-F5_SLEEP	|| id:ebi-a-GCST90017061	Weighted mode	18	0.269087076428132	0.225784596459877	0.249717454806242	-0.173450732633227	0.71162488548949	1.30876909902326	0.840758572102462	2.03729894810922	Gut microbiota abundance (genus Ruminococcaceae UCG014 id.11371)
ebi-a-GCST90017062	754	finn-b-F5_SLEEP	Sleep disorders || id:finn-b-F5_SLEEP	|| id:ebi-a-GCST90017062	Inverse variance weighted	13	-0.119007334373913	0.170284059463282	0.484629923635619	-0.452764090921946	0.21474942217412	0.887801289271455	0.635868122996452	1.23955125398927	Gut microbiota abundance (genus Ruminococcus1 id.11373)
ebi-a-GCST90017062	755	finn-b-F5_SLEEP	Sleep disorders || id:finn-b-F5_SLEEP	|| id:ebi-a-GCST90017062	MR Egger	13	0.374121176171744	0.463194055408642	0.436382352093411	-0.533739172429194	1.28198152477268	1.45371329519629	0.586408183844073	3.60377362194587	Gut microbiota abundance (genus Ruminococcus1 id.11373)
ebi-a-GCST90017062	756	finn-b-F5_SLEEP	Sleep disorders || id:finn-b-F5_SLEEP	|| id:ebi-a-GCST90017062	Simple mode	13	0.112152230282695	0.385013212293341	0.775799921977937	-0.642473665812253	0.866778126377643	1.11868314513492	0.525989690728353	2.37923290374006	Gut microbiota abundance (genus Ruminococcus1 id.11373)
ebi-a-GCST90017062	757	finn-b-F5_SLEEP	Sleep disorders || id:finn-b-F5_SLEEP	|| id:ebi-a-GCST90017062	Weighted median	13	0.0099755803268958	0.21435821690796	0.962882274078971	-0.410166524812705	0.430117685466497	1.01002550229042	0.663539745103884	1.53743844706289	Gut microbiota abundance (genus Ruminococcus1 id.11373)
ebi-a-GCST90017062	758	finn-b-F5_SLEEP	Sleep disorders || id:finn-b-F5_SLEEP	|| id:ebi-a-GCST90017062	Weighted mode	13	0.121206386651802	0.304942804369217	0.697998454382226	-0.476481509911863	0.718894283215467	1.12885786952294	0.62096440973185	2.05216284478231	Gut microbiota abundance (genus Ruminococcus1 id.11373)
ebi-a-GCST90017063	759	finn-b-F5_SLEEP	Sleep disorders || id:finn-b-F5_SLEEP	|| id:ebi-a-GCST90017063	Inverse variance weighted	15	0.0337955975956464	0.118679077842536	0.775824511258276	-0.198815394975725	0.266406590167018	1.03437315675817	0.819701200326465	1.30526565899348	Gut microbiota abundance (genus Ruminococcus2 id.11374)
ebi-a-GCST90017063	760	finn-b-F5_SLEEP	Sleep disorders || id:finn-b-F5_SLEEP	|| id:ebi-a-GCST90017063	MR Egger	15	0.0120973597017904	0.286331894173645	0.966941878419781	-0.549113152878555	0.573307872282135	1.01217082871914	0.57746170361101	1.77412593788229	Gut microbiota abundance (genus Ruminococcus2 id.11374)
ebi-a-GCST90017063	761	finn-b-F5_SLEEP	Sleep disorders || id:finn-b-F5_SLEEP	|| id:ebi-a-GCST90017063	Simple mode	15	0.193100469958233	0.259226473487084	0.468647280282407	-0.314983418076453	0.701184357992918	1.21300465792448	0.729800975672707	2.01613912449241	Gut microbiota abundance (genus Ruminococcus2 id.11374)
ebi-a-GCST90017063	762	finn-b-F5_SLEEP	Sleep disorders || id:finn-b-F5_SLEEP	|| id:ebi-a-GCST90017063	Weighted median	15	0.0106416727800187	0.162378299455547	0.947747006042268	-0.307619794152854	0.328903139712891	1.01069849676835	0.735194790235254	1.3894432671958	Gut microbiota abundance (genus Ruminococcus2 id.11374)
ebi-a-GCST90017063	763	finn-b-F5_SLEEP	Sleep disorders || id:finn-b-F5_SLEEP	|| id:ebi-a-GCST90017063	Weighted mode	15	0.024489237855374	0.202253561872023	0.905346863394086	-0.37192774341379	0.420906219124538	1.02479156209285	0.689404054708084	1.52334141141857	Gut microbiota abundance (genus Ruminococcus2 id.11374)
ebi-a-GCST90017064	764	finn-b-F5_SLEEP	Sleep disorders || id:finn-b-F5_SLEEP	|| id:ebi-a-GCST90017064	Inverse variance weighted	13	-0.1205683595018	0.13201544849987	0.361090157637631	-0.379318638561544	0.138181919557945	0.886416490284547	0.684327524784397	1.14818440847594	Gut microbiota abundance (genus Ruminococcus gauvreauii group id.11342)
ebi-a-GCST90017064	765	finn-b-F5_SLEEP	Sleep disorders || id:finn-b-F5_SLEEP	|| id:ebi-a-GCST90017064	MR Egger	13	-0.0574911947123178	0.572518634373176	0.921819316398997	-1.17962771808374	1.06464532865911	0.944130203687875	0.307393154214874	2.89981032203669	Gut microbiota abundance (genus Ruminococcus gauvreauii group id.11342)
ebi-a-GCST90017064	766	finn-b-F5_SLEEP	Sleep disorders || id:finn-b-F5_SLEEP	|| id:ebi-a-GCST90017064	Simple mode	13	0.0419160829338678	0.314367558579244	0.896138650349702	-0.574244331881451	0.658076497749187	1.04280696577779	0.563130247638834	1.93107433392943	Gut microbiota abundance (genus Ruminococcus gauvreauii group id.11342)
ebi-a-GCST90017064	767	finn-b-F5_SLEEP	Sleep disorders || id:finn-b-F5_SLEEP	|| id:ebi-a-GCST90017064	Weighted median	13	-0.0258036998439805	0.178704836448913	0.885190266052019	-0.37606517928385	0.324457779595889	0.974526370512476	0.686557582252372	1.38328039974238	Gut microbiota abundance (genus Ruminococcus gauvreauii group id.11342)
ebi-a-GCST90017064	768	finn-b-F5_SLEEP	Sleep disorders || id:finn-b-F5_SLEEP	|| id:ebi-a-GCST90017064	Weighted mode	13	0.0309695861999391	0.293545065634643	0.91772054533544	-0.544378742443961	0.60631791484384	1.0314541329697	0.580202126350372	1.83366723440411	Gut microbiota abundance (genus Ruminococcus gauvreauii group id.11342)
ebi-a-GCST90017065	769	finn-b-F5_SLEEP	Sleep disorders || id:finn-b-F5_SLEEP	|| id:ebi-a-GCST90017065	Inverse variance weighted	12	-0.111533691993752	0.096921146054747	0.249827953574251	-0.301499138261056	0.078431754273552	0.894461254712583	0.739708463789955	1.08158953877969	Gut microbiota abundance (genus Ruminococcus gnavus group id.14376)
ebi-a-GCST90017065	770	finn-b-F5_SLEEP	Sleep disorders || id:finn-b-F5_SLEEP	|| id:ebi-a-GCST90017065	MR Egger	12	-0.516557350085816	0.457215749271626	0.28493615981886	-1.4127002186582	0.37958551848657	0.596570801210777	0.243484932150835	1.46167862509371	Gut microbiota abundance (genus Ruminococcus gnavus group id.14376)
ebi-a-GCST90017065	771	finn-b-F5_SLEEP	Sleep disorders || id:finn-b-F5_SLEEP	|| id:ebi-a-GCST90017065	Simple mode	12	-0.0230703257341405	0.207115148618988	0.913314482846959	-0.429016017027358	0.382875365559077	0.977193759488229	0.651149499618158	1.46649524286313	Gut microbiota abundance (genus Ruminococcus gnavus group id.14376)
ebi-a-GCST90017065	772	finn-b-F5_SLEEP	Sleep disorders || id:finn-b-F5_SLEEP	|| id:ebi-a-GCST90017065	Weighted median	12	-0.0763378481264249	0.131416331831063	0.561317592161752	-0.333913858515309	0.181238162262459	0.926503136328529	0.716115466819891	1.19870063055418	Gut microbiota abundance (genus Ruminococcus gnavus group id.14376)
ebi-a-GCST90017065	773	finn-b-F5_SLEEP	Sleep disorders || id:finn-b-F5_SLEEP	|| id:ebi-a-GCST90017065	Weighted mode	12	-0.0488614865182775	0.198839374559049	0.810413259260853	-0.438586660654013	0.340863687617458	0.952313028756698	0.64494730664088	1.40616155056639	Gut microbiota abundance (genus Ruminococcus gnavus group id.14376)
ebi-a-GCST90017066	774	finn-b-F5_SLEEP	Sleep disorders || id:finn-b-F5_SLEEP	|| id:ebi-a-GCST90017066	Inverse variance weighted	13	0.127835993146925	0.164165503208922	0.436155322686437	-0.193928393142562	0.449600379436412	1.13636661550054	0.823716885934426	1.5676855809011	Gut microbiota abundance (genus Ruminococcus torques group id.14377)
ebi-a-GCST90017066	775	finn-b-F5_SLEEP	Sleep disorders || id:finn-b-F5_SLEEP	|| id:ebi-a-GCST90017066	MR Egger	13	1.35937450355506	0.592004550781693	0.0423121101095726	0.199045584022943	2.51970342308718	3.8937570087619	1.22023758797033	12.4249111752908	Gut microbiota abundance (genus Ruminococcus torques group id.14377)
ebi-a-GCST90017066	776	finn-b-F5_SLEEP	Sleep disorders || id:finn-b-F5_SLEEP	|| id:ebi-a-GCST90017066	Simple mode	13	-0.0478059903162167	0.401891212264042	0.907281063767187	-0.835512766353739	0.739900785721306	0.953318722201161	0.433652062226582	2.09572757807941	Gut microbiota abundance (genus Ruminococcus torques group id.14377)
ebi-a-GCST90017066	777	finn-b-F5_SLEEP	Sleep disorders || id:finn-b-F5_SLEEP	|| id:ebi-a-GCST90017066	Weighted median	13	0.0283383238804713	0.240262555925781	0.906109401224015	-0.44257628573406	0.499252933495003	1.02874367410333	0.64237933471981	1.64749002623073	Gut microbiota abundance (genus Ruminococcus torques group id.14377)
ebi-a-GCST90017066	778	finn-b-F5_SLEEP	Sleep disorders || id:finn-b-F5_SLEEP	|| id:ebi-a-GCST90017066	Weighted mode	13	-0.102845506395707	0.392701240191232	0.797845651830675	-0.872539937170522	0.666848924379108	0.902266357095841	0.417888788878687	1.9480890629572	Gut microbiota abundance (genus Ruminococcus torques group id.14377)
ebi-a-GCST90017067	779	finn-b-F5_SLEEP	Sleep disorders || id:finn-b-F5_SLEEP	|| id:ebi-a-GCST90017067	Inverse variance weighted	10	-0.0745093996159172	0.0736352413803048	0.311599514139611	-0.218834472721315	0.0698156734894802	0.92819874930624	0.803454700817367	1.07231050778245	Gut microbiota abundance (genus Sellimonas id.14369)
ebi-a-GCST90017067	780	finn-b-F5_SLEEP	Sleep disorders || id:finn-b-F5_SLEEP	|| id:ebi-a-GCST90017067	MR Egger	10	-0.356839476442651	0.45090997120454	0.451547518187885	-1.24062302000355	0.526944067118247	0.699884836721568	0.289203981933712	1.69374841036958	Gut microbiota abundance (genus Sellimonas id.14369)
ebi-a-GCST90017067	781	finn-b-F5_SLEEP	Sleep disorders || id:finn-b-F5_SLEEP	|| id:ebi-a-GCST90017067	Simple mode	10	-0.148118023903524	0.149682114113431	0.348249995233765	-0.441494967565849	0.145258919758801	0.862329333461781	0.643074326851417	1.15633893050819	Gut microbiota abundance (genus Sellimonas id.14369)
ebi-a-GCST90017067	782	finn-b-F5_SLEEP	Sleep disorders || id:finn-b-F5_SLEEP	|| id:ebi-a-GCST90017067	Weighted median	10	-0.083113940946234	0.095124277951415	0.38225955107985	-0.269557525731007	0.103329643838539	0.920246287513563	0.763717344860143	1.10885687667284	Gut microbiota abundance (genus Sellimonas id.14369)
ebi-a-GCST90017067	783	finn-b-F5_SLEEP	Sleep disorders || id:finn-b-F5_SLEEP	|| id:ebi-a-GCST90017067	Weighted mode	10	-0.144359608856349	0.142008342341338	0.335911592400932	-0.422695959845371	0.133976742132673	0.865576423137353	0.655277833601651	1.14336622707539	Gut microbiota abundance (genus Sellimonas id.14369)
ebi-a-GCST90017068	784	finn-b-F5_SLEEP	Sleep disorders || id:finn-b-F5_SLEEP	|| id:ebi-a-GCST90017068	Inverse variance weighted	6	0.104161829831864	0.183869089008047	0.571053966544142	-0.256221584623908	0.464545244287636	1.10978003590103	0.773970449838925	1.59129037593205	Gut microbiota abundance (genus Senegalimassilia id.11160)
ebi-a-GCST90017068	785	finn-b-F5_SLEEP	Sleep disorders || id:finn-b-F5_SLEEP	|| id:ebi-a-GCST90017068	MR Egger	6	-0.205620878666849	0.868471583091958	0.824472343628263	-1.90782518152709	1.49658342419339	0.814141676258484	0.148402785007643	4.46640316747989	Gut microbiota abundance (genus Senegalimassilia id.11160)
ebi-a-GCST90017068	786	finn-b-F5_SLEEP	Sleep disorders || id:finn-b-F5_SLEEP	|| id:ebi-a-GCST90017068	Simple mode	6	0.345136958615957	0.380574498268509	0.406050719270043	-0.400789057990321	1.09106297522224	1.41218331709622	0.669791333267191	2.97743733314229	Gut microbiota abundance (genus Senegalimassilia id.11160)
ebi-a-GCST90017068	787	finn-b-F5_SLEEP	Sleep disorders || id:finn-b-F5_SLEEP	|| id:ebi-a-GCST90017068	Weighted median	6	0.0983593629293979	0.202979556024767	0.62797594754914	-0.299480566879145	0.496199292737941	1.10335922027377	0.741203126159745	1.64246685692035	Gut microbiota abundance (genus Senegalimassilia id.11160)
ebi-a-GCST90017068	788	finn-b-F5_SLEEP	Sleep disorders || id:finn-b-F5_SLEEP	|| id:ebi-a-GCST90017068	Weighted mode	6	-0.151863378549846	0.359785872895795	0.690491188117615	-0.857043689425604	0.553316932325912	0.859105644982758	0.424414931850081	1.73901164604159	Gut microbiota abundance (genus Senegalimassilia id.11160)
ebi-a-GCST90017069	789	finn-b-F5_SLEEP	Sleep disorders || id:finn-b-F5_SLEEP	|| id:ebi-a-GCST90017069	Inverse variance weighted	9	0.0642484290679746	0.118055582440304	0.586288808385164	-0.167140512515021	0.29563737065097	1.06635728000324	0.846080718054782	1.34398270088255	Gut microbiota abundance (genus Slackia id.825)
ebi-a-GCST90017069	790	finn-b-F5_SLEEP	Sleep disorders || id:finn-b-F5_SLEEP	|| id:ebi-a-GCST90017069	MR Egger	9	-0.430788185686961	0.548878174254279	0.458274425686564	-1.50658940722535	0.645013035851427	0.649996574772596	0.221664698224212	1.9060118755976	Gut microbiota abundance (genus Slackia id.825)
ebi-a-GCST90017069	791	finn-b-F5_SLEEP	Sleep disorders || id:finn-b-F5_SLEEP	|| id:ebi-a-GCST90017069	Simple mode	9	-0.108557789968963	0.224857710021995	0.642182873398416	-0.549278901612072	0.332163321674147	0.897127048374602	0.577365997996743	1.39398049715056	Gut microbiota abundance (genus Slackia id.825)
ebi-a-GCST90017069	792	finn-b-F5_SLEEP	Sleep disorders || id:finn-b-F5_SLEEP	|| id:ebi-a-GCST90017069	Weighted median	9	-0.0377647860490433	0.155214558671446	0.807767594954111	-0.341985321045078	0.266455748946991	0.962939411039089	0.710358631954984	1.30532982583798	Gut microbiota abundance (genus Slackia id.825)
ebi-a-GCST90017069	793	finn-b-F5_SLEEP	Sleep disorders || id:finn-b-F5_SLEEP	|| id:ebi-a-GCST90017069	Weighted mode	9	-0.0886654610442625	0.226573163374892	0.705768018995717	-0.53274886125905	0.355417939170525	0.915151676256078	0.586989198063749	1.42677683561624	Gut microbiota abundance (genus Slackia id.825)
ebi-a-GCST90017070	794	finn-b-F5_SLEEP	Sleep disorders || id:finn-b-F5_SLEEP	|| id:ebi-a-GCST90017070	Inverse variance weighted	16	0.0822412460674443	0.135820376453566	0.544837003785174	-0.183966691781546	0.348449183916435	1.08571770336418	0.831963514587661	1.41686854138383	Gut microbiota abundance (genus Streptococcus id.1853)
ebi-a-GCST90017070	795	finn-b-F5_SLEEP	Sleep disorders || id:finn-b-F5_SLEEP	|| id:ebi-a-GCST90017070	MR Egger	16	0.197852837570591	0.524038512549146	0.711424008651907	-0.829262647025735	1.22496832216692	1.21878302155316	0.43637092712656	3.40405824789386	Gut microbiota abundance (genus Streptococcus id.1853)
ebi-a-GCST90017070	796	finn-b-F5_SLEEP	Sleep disorders || id:finn-b-F5_SLEEP	|| id:ebi-a-GCST90017070	Simple mode	16	-0.0955745463046449	0.299380563143463	0.753946438365315	-0.682360450065833	0.491211357456543	0.908850607674022	0.505422558507935	1.6342947364833	Gut microbiota abundance (genus Streptococcus id.1853)
ebi-a-GCST90017070	797	finn-b-F5_SLEEP	Sleep disorders || id:finn-b-F5_SLEEP	|| id:ebi-a-GCST90017070	Weighted median	16	-0.0626873933222154	0.189464415590683	0.740745465729357	-0.434037647879954	0.308662861235523	0.939237039572008	0.647887863421693	1.36160324387773	Gut microbiota abundance (genus Streptococcus id.1853)
ebi-a-GCST90017070	798	finn-b-F5_SLEEP	Sleep disorders || id:finn-b-F5_SLEEP	|| id:ebi-a-GCST90017070	Weighted mode	16	-0.0955745463046449	0.28727192787702	0.74396713636834	-0.658627524943603	0.467478432334314	0.908850607674022	0.517561187072206	1.59596478194606	Gut microbiota abundance (genus Streptococcus id.1853)
ebi-a-GCST90017071	799	finn-b-F5_SLEEP	Sleep disorders || id:finn-b-F5_SLEEP	|| id:ebi-a-GCST90017071	Inverse variance weighted	13	-0.0960512447453557	0.172033947247374	0.576620924253482	-0.433237781350209	0.241135291859497	0.908417463254342	0.648406294548885	1.27269320869191	Gut microbiota abundance (genus Subdoligranulum id.2070)
ebi-a-GCST90017071	800	finn-b-F5_SLEEP	Sleep disorders || id:finn-b-F5_SLEEP	|| id:ebi-a-GCST90017071	MR Egger	13	-0.204519970584236	0.488014689153351	0.683220391569805	-1.16102876132481	0.751988820156333	0.815038464960659	0.313163844256009	2.12121453849052	Gut microbiota abundance (genus Subdoligranulum id.2070)
ebi-a-GCST90017071	801	finn-b-F5_SLEEP	Sleep disorders || id:finn-b-F5_SLEEP	|| id:ebi-a-GCST90017071	Simple mode	13	-0.134298841540365	0.329511755036458	0.690767101414455	-0.780141881411824	0.511544198331093	0.874328739810536	0.458340976626866	1.66786472133609	Gut microbiota abundance (genus Subdoligranulum id.2070)
ebi-a-GCST90017071	802	finn-b-F5_SLEEP	Sleep disorders || id:finn-b-F5_SLEEP	|| id:ebi-a-GCST90017071	Weighted median	13	-0.163868636975634	0.210691853420682	0.436707879477524	-0.57682466968017	0.249087395728903	0.848853522522478	0.561679054464738	1.28285414414373	Gut microbiota abundance (genus Subdoligranulum id.2070)
ebi-a-GCST90017071	803	finn-b-F5_SLEEP	Sleep disorders || id:finn-b-F5_SLEEP	|| id:ebi-a-GCST90017071	Weighted mode	13	-0.227412511697058	0.316966831770349	0.486819619237199	-0.848667501966941	0.393842478572826	0.796592110940865	0.427984841121949	1.48266697846061	Gut microbiota abundance (genus Subdoligranulum id.2070)
ebi-a-GCST90017072	804	finn-b-F5_SLEEP	Sleep disorders || id:finn-b-F5_SLEEP	|| id:ebi-a-GCST90017072	Inverse variance weighted	12	-0.0127212039383351	0.143123473742591	0.929175114989211	-0.293243212473813	0.267800804597143	0.987359368554893	0.74584072086954	1.30708674840997	Gut microbiota abundance (genus Sutterella id.2896)
ebi-a-GCST90017072	805	finn-b-F5_SLEEP	Sleep disorders || id:finn-b-F5_SLEEP	|| id:ebi-a-GCST90017072	MR Egger	12	0.0775932643397083	0.649627897622098	0.907290187885965	-1.1956774149996	1.35086394367902	1.0806830169467	0.302498967421532	3.86075956910484	Gut microbiota abundance (genus Sutterella id.2896)
ebi-a-GCST90017072	806	finn-b-F5_SLEEP	Sleep disorders || id:finn-b-F5_SLEEP	|| id:ebi-a-GCST90017072	Simple mode	12	0.0270978005835856	0.308005728035501	0.931475206736638	-0.576593426365996	0.630789027533168	1.02746828484768	0.561808954009415	1.8790926503285	Gut microbiota abundance (genus Sutterella id.2896)
ebi-a-GCST90017072	807	finn-b-F5_SLEEP	Sleep disorders || id:finn-b-F5_SLEEP	|| id:ebi-a-GCST90017072	Weighted median	12	0.0253675405543668	0.188593501883356	0.893000022639702	-0.344275723137011	0.395010804245744	1.0256920346736	0.708733486886615	1.48440022865913	Gut microbiota abundance (genus Sutterella id.2896)
ebi-a-GCST90017072	808	finn-b-F5_SLEEP	Sleep disorders || id:finn-b-F5_SLEEP	|| id:ebi-a-GCST90017072	Weighted mode	12	0.0214415326591957	0.286735588636069	0.94173387590858	-0.5405602210675	0.583443286385891	1.02167305408445	0.58242187595597	1.79219887255943	Gut microbiota abundance (genus Sutterella id.2896)
ebi-a-GCST90017073	809	finn-b-F5_SLEEP	Sleep disorders || id:finn-b-F5_SLEEP	|| id:ebi-a-GCST90017073	Inverse variance weighted	5	0.0143673804309118	0.161750542108405	0.929221536795989	-0.302663682101563	0.331398442963386	1.01447108731132	0.738847542242416	1.39291467880791	Gut microbiota abundance (genus Terrisporobacter id.11348)
ebi-a-GCST90017073	810	finn-b-F5_SLEEP	Sleep disorders || id:finn-b-F5_SLEEP	|| id:ebi-a-GCST90017073	MR Egger	5	0.500286146746528	0.489099763572477	0.381652713100808	-0.458349389855526	1.45892168334858	1.64919311443273	0.632326509140112	4.30131884299927	Gut microbiota abundance (genus Terrisporobacter id.11348)
ebi-a-GCST90017073	811	finn-b-F5_SLEEP	Sleep disorders || id:finn-b-F5_SLEEP	|| id:ebi-a-GCST90017073	Simple mode	5	0.182297614527176	0.273862282491688	0.542053394999124	-0.354472459156533	0.719067688210885	1.1999712696238	0.701543438423432	2.05251873092633	Gut microbiota abundance (genus Terrisporobacter id.11348)
ebi-a-GCST90017073	812	finn-b-F5_SLEEP	Sleep disorders || id:finn-b-F5_SLEEP	|| id:ebi-a-GCST90017073	Weighted median	5	0.0997129365243954	0.202923238465423	0.623155910305652	-0.298016610867833	0.497442483916624	1.10485370940246	0.742289009580735	1.64451002699051	Gut microbiota abundance (genus Terrisporobacter id.11348)
ebi-a-GCST90017073	813	finn-b-F5_SLEEP	Sleep disorders || id:finn-b-F5_SLEEP	|| id:ebi-a-GCST90017073	Weighted mode	5	0.180280992158208	0.251683158788349	0.51340005726897	-0.313017999066957	0.673579983383373	1.19755381908105	0.731236750871193	1.96124599575579	Gut microbiota abundance (genus Terrisporobacter id.11348)
ebi-a-GCST90017074	814	finn-b-F5_SLEEP	Sleep disorders || id:finn-b-F5_SLEEP	|| id:ebi-a-GCST90017074	Inverse variance weighted	13	-0.0881824386755888	0.120623409623316	0.464745093535712	-0.324604321537288	0.14823944418611	0.915593821760927	0.722813298722053	1.15979056822686	Gut microbiota abundance (genus Turicibacter id.2162)
ebi-a-GCST90017074	815	finn-b-F5_SLEEP	Sleep disorders || id:finn-b-F5_SLEEP	|| id:ebi-a-GCST90017074	MR Egger	13	0.266310745558727	0.522526738210827	0.62035938167952	-0.757841661334493	1.29046315245195	1.30514056231269	0.46867689962067	3.63446947944854	Gut microbiota abundance (genus Turicibacter id.2162)
ebi-a-GCST90017074	816	finn-b-F5_SLEEP	Sleep disorders || id:finn-b-F5_SLEEP	|| id:ebi-a-GCST90017074	Simple mode	13	0.0690298489524699	0.264972092245077	0.798881317636609	-0.45031545184788	0.58837514975282	1.07146819087414	0.637427042364895	1.80105958447539	Gut microbiota abundance (genus Turicibacter id.2162)
ebi-a-GCST90017074	817	finn-b-F5_SLEEP	Sleep disorders || id:finn-b-F5_SLEEP	|| id:ebi-a-GCST90017074	Weighted median	13	-0.0577090504342086	0.14578338886969	0.692212166625044	-0.3434444926188	0.228026391750383	0.943924541923901	0.709322852705685	1.25611847616016	Gut microbiota abundance (genus Turicibacter id.2162)
ebi-a-GCST90017074	818	finn-b-F5_SLEEP	Sleep disorders || id:finn-b-F5_SLEEP	|| id:ebi-a-GCST90017074	Weighted mode	13	-0.0297504918716485	0.241540645981047	0.904011607251152	-0.503170157994501	0.443669174251204	0.97068769780697	0.604610906261489	1.55841483657638	Gut microbiota abundance (genus Turicibacter id.2162)
ebi-a-GCST90017075	819	finn-b-F5_SLEEP	Sleep disorders || id:finn-b-F5_SLEEP	|| id:ebi-a-GCST90017075	Inverse variance weighted	14	0.0747737064658029	0.0854885440559422	0.381757042786685	-0.0927838398838438	0.24233125281545	1.07764026026715	0.911390485278387	1.2742162106223	Gut microbiota abundance (genus Tyzzerella3 id.11335)
ebi-a-GCST90017075	820	finn-b-F5_SLEEP	Sleep disorders || id:finn-b-F5_SLEEP	|| id:ebi-a-GCST90017075	MR Egger	14	-0.00942994288236166	0.518740252494577	0.985795176315206	-1.02616083777173	1.00730095200701	0.990614379600116	0.3583802025701	2.73820049777603	Gut microbiota abundance (genus Tyzzerella3 id.11335)
ebi-a-GCST90017075	821	finn-b-F5_SLEEP	Sleep disorders || id:finn-b-F5_SLEEP	|| id:ebi-a-GCST90017075	Simple mode	14	0.0690844446204282	0.212446390907372	0.750214971160216	-0.347310481558021	0.485479370798877	1.0715266899926	0.706585912302281	1.62495377756031	Gut microbiota abundance (genus Tyzzerella3 id.11335)
ebi-a-GCST90017075	822	finn-b-F5_SLEEP	Sleep disorders || id:finn-b-F5_SLEEP	|| id:ebi-a-GCST90017075	Weighted median	14	0.0756132562911033	0.121809393391499	0.534763718794337	-0.163133154756235	0.314359667338442	1.07854537284978	0.849478068838369	1.36938217002635	Gut microbiota abundance (genus Tyzzerella3 id.11335)
ebi-a-GCST90017075	823	finn-b-F5_SLEEP	Sleep disorders || id:finn-b-F5_SLEEP	|| id:ebi-a-GCST90017075	Weighted mode	14	0.0777505702481531	0.184828461849806	0.680871640770037	-0.284513214977467	0.440014355473773	1.08085302814195	0.752380412708096	1.55272950851908	Gut microbiota abundance (genus Tyzzerella3 id.11335)
ebi-a-GCST90017076	824	finn-b-F5_SLEEP	Sleep disorders || id:finn-b-F5_SLEEP	|| id:ebi-a-GCST90017076	Inverse variance weighted	16	-0.0492212797346938	0.104428314093642	0.637397694414903	-0.253900775358232	0.155458215888844	0.951970454620667	0.775768773606331	1.16819312313615	Gut microbiota abundance (unknown genus id.1000000073)
ebi-a-GCST90017076	825	finn-b-F5_SLEEP	Sleep disorders || id:finn-b-F5_SLEEP	|| id:ebi-a-GCST90017076	MR Egger	16	-0.0499704742871853	0.2926597744526	0.866866631724272	-0.623583632214282	0.523642683639911	0.951257510642152	0.536020092710213	1.68816591739652	Gut microbiota abundance (unknown genus id.1000000073)
ebi-a-GCST90017076	826	finn-b-F5_SLEEP	Sleep disorders || id:finn-b-F5_SLEEP	|| id:ebi-a-GCST90017076	Simple mode	16	-0.0460393634444978	0.271776590551512	0.867744247000751	-0.578721480925462	0.486642754036467	0.955004369189343	0.560614665109962	1.62684532162897	Gut microbiota abundance (unknown genus id.1000000073)
ebi-a-GCST90017076	827	finn-b-F5_SLEEP	Sleep disorders || id:finn-b-F5_SLEEP	|| id:ebi-a-GCST90017076	Weighted median	16	-0.0483343639758469	0.148704593748002	0.745153735834226	-0.33979536772193	0.243126639770237	0.952815146748836	0.711915988848702	1.27523010874103	Gut microbiota abundance (unknown genus id.1000000073)
ebi-a-GCST90017076	828	finn-b-F5_SLEEP	Sleep disorders || id:finn-b-F5_SLEEP	|| id:ebi-a-GCST90017076	Weighted mode	16	-0.125821231505415	0.218459595607857	0.573191270198175	-0.554002038896814	0.302359575885984	0.881772465830619	0.574645448945496	1.35304766256098	Gut microbiota abundance (unknown genus id.1000000073)
ebi-a-GCST90017077	829	finn-b-F5_SLEEP	Sleep disorders || id:finn-b-F5_SLEEP	|| id:ebi-a-GCST90017077	Inverse variance weighted	12	0.150770693743211	0.0947437468210383	0.111530278787803	-0.0349270500260241	0.336468437512446	1.16273000624513	0.965675859716946	1.39999468125783	Gut microbiota abundance (unknown genus id.1000001215)
ebi-a-GCST90017077	830	finn-b-F5_SLEEP	Sleep disorders || id:finn-b-F5_SLEEP	|| id:ebi-a-GCST90017077	MR Egger	12	0.128290131111301	0.302846450387186	0.680814047663731	-0.465288911647584	0.721869173870186	1.13688279992269	0.627953655854171	2.05827689465704	Gut microbiota abundance (unknown genus id.1000001215)
ebi-a-GCST90017077	831	finn-b-F5_SLEEP	Sleep disorders || id:finn-b-F5_SLEEP	|| id:ebi-a-GCST90017077	Simple mode	12	0.0975418403106	0.189704295124557	0.617299154129985	-0.274278578133531	0.469362258754731	1.10245756776541	0.760120292870833	1.59897413622893	Gut microbiota abundance (unknown genus id.1000001215)
ebi-a-GCST90017077	832	finn-b-F5_SLEEP	Sleep disorders || id:finn-b-F5_SLEEP	|| id:ebi-a-GCST90017077	Weighted median	12	0.104905179542962	0.122359271118238	0.391249413273504	-0.134918991848783	0.344729350934708	1.11060529726099	0.873786692665608	1.41160781762581	Gut microbiota abundance (unknown genus id.1000001215)
ebi-a-GCST90017077	833	finn-b-F5_SLEEP	Sleep disorders || id:finn-b-F5_SLEEP	|| id:ebi-a-GCST90017077	Weighted mode	12	0.116189806197002	0.188043370020826	0.549227520843138	-0.252375199043816	0.484754811437821	1.12320904393902	0.776953171287621	1.62377682852571	Gut microbiota abundance (unknown genus id.1000001215)
ebi-a-GCST90017078	834	finn-b-F5_SLEEP	Sleep disorders || id:finn-b-F5_SLEEP	|| id:ebi-a-GCST90017078	Inverse variance weighted	15	-0.150537086857958	0.109733219826454	0.17011136060184	-0.365614197717807	0.0645400240018923	0.860245825601057	0.693770407791465	1.06666826972315	Gut microbiota abundance (unknown genus id.1000005472)
ebi-a-GCST90017078	835	finn-b-F5_SLEEP	Sleep disorders || id:finn-b-F5_SLEEP	|| id:ebi-a-GCST90017078	MR Egger	15	-0.636358703511889	0.341504306155722	0.0851484045554598	-1.3057071435771	0.0329897365533265	0.529215952037446	0.270980844913366	1.0335399315049	Gut microbiota abundance (unknown genus id.1000005472)
ebi-a-GCST90017078	836	finn-b-F5_SLEEP	Sleep disorders || id:finn-b-F5_SLEEP	|| id:ebi-a-GCST90017078	Simple mode	15	-0.150443401061779	0.2877126878445	0.609224102431274	-0.714360269236998	0.413473467113441	0.860326422191457	0.489505163162884	1.51206076752752	Gut microbiota abundance (unknown genus id.1000005472)
ebi-a-GCST90017078	837	finn-b-F5_SLEEP	Sleep disorders || id:finn-b-F5_SLEEP	|| id:ebi-a-GCST90017078	Weighted median	15	-0.168666673116612	0.1504439229247	0.262234007764039	-0.463536762049024	0.126203415815801	0.844790447827352	0.629054889081133	1.13451292268439	Gut microbiota abundance (unknown genus id.1000005472)
ebi-a-GCST90017078	838	finn-b-F5_SLEEP	Sleep disorders || id:finn-b-F5_SLEEP	|| id:ebi-a-GCST90017078	Weighted mode	15	-0.169872814173602	0.271295494537462	0.541288861202845	-0.701611983467027	0.361866355119822	0.843772125627234	0.495785461331339	1.43600701415021	Gut microbiota abundance (unknown genus id.1000005472)
ebi-a-GCST90017079	839	finn-b-F5_SLEEP	Sleep disorders || id:finn-b-F5_SLEEP	|| id:ebi-a-GCST90017079	Inverse variance weighted	10	0.103279179564296	0.156702598506615	0.509845910225486	-0.203857913508669	0.410416272637262	1.10880092042723	0.815578245606327	1.50744516269714	Gut microbiota abundance (unknown genus id.1000005479)
ebi-a-GCST90017079	840	finn-b-F5_SLEEP	Sleep disorders || id:finn-b-F5_SLEEP	|| id:ebi-a-GCST90017079	MR Egger	10	0.387105487769967	0.699982599221445	0.595360026442189	-0.984860406704065	1.759071382244	1.4727118361669	0.373491360187822	5.80704236717923	Gut microbiota abundance (unknown genus id.1000005479)
ebi-a-GCST90017079	841	finn-b-F5_SLEEP	Sleep disorders || id:finn-b-F5_SLEEP	|| id:ebi-a-GCST90017079	Simple mode	10	-0.203126122109466	0.282429460025991	0.490263345275762	-0.756687863760409	0.350435619541477	0.816175297183799	0.469217969973286	1.41968585681189	Gut microbiota abundance (unknown genus id.1000005479)
ebi-a-GCST90017079	842	finn-b-F5_SLEEP	Sleep disorders || id:finn-b-F5_SLEEP	|| id:ebi-a-GCST90017079	Weighted median	10	0.00137914368579641	0.162313133037474	0.993220608875544	-0.316754597067652	0.319512884439245	1.0013800951418	0.728509511561509	1.37645710732979	Gut microbiota abundance (unknown genus id.1000005479)
ebi-a-GCST90017079	843	finn-b-F5_SLEEP	Sleep disorders || id:finn-b-F5_SLEEP	|| id:ebi-a-GCST90017079	Weighted mode	10	-0.129830209224581	0.240929300109375	0.603046756524704	-0.602051637438956	0.342391218989794	0.878244536082652	0.547686827838393	1.40831114782009	Gut microbiota abundance (unknown genus id.1000005479)
ebi-a-GCST90017080	844	finn-b-F5_SLEEP	Sleep disorders || id:finn-b-F5_SLEEP	|| id:ebi-a-GCST90017080	Inverse variance weighted	16	-0.0110729952314652	0.0740791470517021	0.881178678001202	-0.156268123452801	0.134122132989871	0.988988084726329	0.855329825637226	1.14353247415635	Gut microbiota abundance (unknown genus id.1000006162)
ebi-a-GCST90017080	845	finn-b-F5_SLEEP	Sleep disorders || id:finn-b-F5_SLEEP	|| id:ebi-a-GCST90017080	MR Egger	16	0.234355708037082	0.340132319924645	0.50207489794815	-0.432303639015221	0.901015055089386	1.26409406066249	0.649012281313775	2.46210101135148	Gut microbiota abundance (unknown genus id.1000006162)
ebi-a-GCST90017080	846	finn-b-F5_SLEEP	Sleep disorders || id:finn-b-F5_SLEEP	|| id:ebi-a-GCST90017080	Simple mode	16	-0.126603457439132	0.168879393003648	0.465050827100734	-0.457607067726282	0.204400152848017	0.88108299023821	0.632796073363149	1.22678895834677	Gut microbiota abundance (unknown genus id.1000006162)
ebi-a-GCST90017080	847	finn-b-F5_SLEEP	Sleep disorders || id:finn-b-F5_SLEEP	|| id:ebi-a-GCST90017080	Weighted median	16	-0.020666488449776	0.0939856457412884	0.825956950460052	-0.204878354102701	0.163545377203149	0.979545599869637	0.814746420942909	1.17767879374484	Gut microbiota abundance (unknown genus id.1000006162)
ebi-a-GCST90017080	848	finn-b-F5_SLEEP	Sleep disorders || id:finn-b-F5_SLEEP	|| id:ebi-a-GCST90017080	Weighted mode	16	-0.116517119106809	0.178673106764896	0.524188680930376	-0.466716408366005	0.233682170152387	0.890014860586801	0.627057893572089	1.26324293208866	Gut microbiota abundance (unknown genus id.1000006162)
ebi-a-GCST90017081	849	finn-b-F5_SLEEP	Sleep disorders || id:finn-b-F5_SLEEP	|| id:ebi-a-GCST90017081	Inverse variance weighted	13	0.212480054933856	0.123127073955459	0.0844018901111651	-0.0288490100188427	0.453809119886555	1.23674144642934	0.971563149693992	1.57429746671422	Gut microbiota abundance (unknown genus id.1868)
ebi-a-GCST90017081	850	finn-b-F5_SLEEP	Sleep disorders || id:finn-b-F5_SLEEP	|| id:ebi-a-GCST90017081	MR Egger	13	0.152954837502111	0.407402643391185	0.714472940254105	-0.645554343544613	0.951464018548834	1.16527235114425	0.524371779411933	2.58949795861257	Gut microbiota abundance (unknown genus id.1868)
ebi-a-GCST90017081	851	finn-b-F5_SLEEP	Sleep disorders || id:finn-b-F5_SLEEP	|| id:ebi-a-GCST90017081	Simple mode	13	0.0597525434727055	0.316571199406229	0.853443973828377	-0.560727007363504	0.680232094308915	1.06157382066895	0.570793941570057	1.9743359111869	Gut microbiota abundance (unknown genus id.1868)
ebi-a-GCST90017081	852	finn-b-F5_SLEEP	Sleep disorders || id:finn-b-F5_SLEEP	|| id:ebi-a-GCST90017081	Weighted median	13	0.0948245879238461	0.159902774427624	0.553171766017398	-0.218584849954296	0.408234025801988	1.09946597860019	0.803655286437286	1.50415913203057	Gut microbiota abundance (unknown genus id.1868)
ebi-a-GCST90017081	853	finn-b-F5_SLEEP	Sleep disorders || id:finn-b-F5_SLEEP	|| id:ebi-a-GCST90017081	Weighted mode	13	-0.00321436907661932	0.272980896914045	0.990798571429493	-0.538256927028148	0.531828188874909	0.996790791476872	0.583764910899686	1.70204111864447	Gut microbiota abundance (unknown genus id.1868)
ebi-a-GCST90017082	854	finn-b-F5_SLEEP	Sleep disorders || id:finn-b-F5_SLEEP	|| id:ebi-a-GCST90017082	Inverse variance weighted	11	0.0598892188254959	0.151668691191588	0.692939791089033	-0.237381415910017	0.357159853561009	1.06171892156104	0.788690411570674	1.42926432458565	Gut microbiota abundance (unknown genus id.2001)
ebi-a-GCST90017082	855	finn-b-F5_SLEEP	Sleep disorders || id:finn-b-F5_SLEEP	|| id:ebi-a-GCST90017082	MR Egger	11	0.180176655730951	0.447531213917724	0.69663660231209	-0.696984523547788	1.05733783500969	1.19742887711223	0.49808500510209	2.87869721243338	Gut microbiota abundance (unknown genus id.2001)
ebi-a-GCST90017082	856	finn-b-F5_SLEEP	Sleep disorders || id:finn-b-F5_SLEEP	|| id:ebi-a-GCST90017082	Simple mode	11	-0.182413348024776	0.296704622788475	0.552419835049304	-0.763954408690188	0.399127712640635	0.833256844151554	0.465820734543141	1.49052396520384	Gut microbiota abundance (unknown genus id.2001)
ebi-a-GCST90017082	857	finn-b-F5_SLEEP	Sleep disorders || id:finn-b-F5_SLEEP	|| id:ebi-a-GCST90017082	Weighted median	11	-0.0652810927429068	0.176691307448668	0.711781836290124	-0.411596055342295	0.281033869856482	0.936804097530682	0.66259187244853	1.32449846374843	Gut microbiota abundance (unknown genus id.2001)
ebi-a-GCST90017082	858	finn-b-F5_SLEEP	Sleep disorders || id:finn-b-F5_SLEEP	|| id:ebi-a-GCST90017082	Weighted mode	11	-0.131058591402647	0.200578411125632	0.528233306470846	-0.524192277208886	0.262075094403592	0.877166378476909	0.59203337013891	1.29962413326425	Gut microbiota abundance (unknown genus id.2001)
ebi-a-GCST90017083	859	finn-b-F5_SLEEP	Sleep disorders || id:finn-b-F5_SLEEP	|| id:ebi-a-GCST90017083	Inverse variance weighted	12	-0.071549514863187	0.146468242490773	0.625196797082025	-0.358627270145101	0.215528240418727	0.930950180582802	0.698634704839963	1.2405170151484	Gut microbiota abundance (unknown genus id.2041)
ebi-a-GCST90017083	860	finn-b-F5_SLEEP	Sleep disorders || id:finn-b-F5_SLEEP	|| id:ebi-a-GCST90017083	MR Egger	12	0.354959367315514	0.481841612626587	0.478247944324533	-0.589450193432597	1.29936892806362	1.42612270591024	0.55463214131454	3.66698180796438	Gut microbiota abundance (unknown genus id.2041)
ebi-a-GCST90017083	861	finn-b-F5_SLEEP	Sleep disorders || id:finn-b-F5_SLEEP	|| id:ebi-a-GCST90017083	Simple mode	12	-0.179526942421527	0.273489105741417	0.525040542280156	-0.715565589674704	0.35651170483165	0.835665435789426	0.488915508018447	1.42833824887957	Gut microbiota abundance (unknown genus id.2041)
ebi-a-GCST90017083	862	finn-b-F5_SLEEP	Sleep disorders || id:finn-b-F5_SLEEP	|| id:ebi-a-GCST90017083	Weighted median	12	-0.142766652688291	0.160183762447303	0.372785441404686	-0.456726827085005	0.171193521708423	0.866956347227013	0.633353331409172	1.18672038295735	Gut microbiota abundance (unknown genus id.2041)
ebi-a-GCST90017083	863	finn-b-F5_SLEEP	Sleep disorders || id:finn-b-F5_SLEEP	|| id:ebi-a-GCST90017083	Weighted mode	12	-0.179526942421527	0.250701828396302	0.488854857624106	-0.670902526078279	0.311848641235226	0.835665435789426	0.511246955794889	1.36594792919081	Gut microbiota abundance (unknown genus id.2041)
ebi-a-GCST90017084	864	finn-b-F5_SLEEP	Sleep disorders || id:finn-b-F5_SLEEP	|| id:ebi-a-GCST90017084	Inverse variance weighted	17	-0.0862588738295192	0.115653083420709	0.455763143220838	-0.312938917334108	0.14042116967507	0.917356720831509	0.731294580627183	1.15075836133368	Gut microbiota abundance (unknown genus id.2071)
ebi-a-GCST90017084	865	finn-b-F5_SLEEP	Sleep disorders || id:finn-b-F5_SLEEP	|| id:ebi-a-GCST90017084	MR Egger	17	-0.0665001598595988	0.591768231043629	0.912015875110594	-1.22636589270511	1.09336557298591	0.935662766281644	0.293356732725288	2.98430107287035	Gut microbiota abundance (unknown genus id.2071)
ebi-a-GCST90017084	866	finn-b-F5_SLEEP	Sleep disorders || id:finn-b-F5_SLEEP	|| id:ebi-a-GCST90017084	Simple mode	17	-0.093989151114779	0.247181856002928	0.708765554636891	-0.578465588880518	0.39048728665096	0.910292637847543	0.56075814029934	1.47770068228899	Gut microbiota abundance (unknown genus id.2071)
ebi-a-GCST90017084	867	finn-b-F5_SLEEP	Sleep disorders || id:finn-b-F5_SLEEP	|| id:ebi-a-GCST90017084	Weighted median	17	-0.0303740931589153	0.154857404533921	0.844498760007462	-0.333894606045401	0.27314641972757	0.970082564409677	0.716129253944084	1.31409263982551	Gut microbiota abundance (unknown genus id.2071)
ebi-a-GCST90017084	868	finn-b-F5_SLEEP	Sleep disorders || id:finn-b-F5_SLEEP	|| id:ebi-a-GCST90017084	Weighted mode	17	-0.0658200074117157	0.219129863600599	0.767762674107534	-0.495314540068889	0.363674525245458	0.936299376073837	0.609379202972061	1.43860590804647	Gut microbiota abundance (unknown genus id.2071)
ebi-a-GCST90017085	869	finn-b-F5_SLEEP	Sleep disorders || id:finn-b-F5_SLEEP	|| id:ebi-a-GCST90017085	Inverse variance weighted	15	-0.0273080683114742	0.0969577489024527	0.778212542995595	-0.217345256160281	0.162729119537333	0.973061425954415	0.80465211024354	1.17671789662474	Gut microbiota abundance (unknown genus id.2755)
ebi-a-GCST90017085	870	finn-b-F5_SLEEP	Sleep disorders || id:finn-b-F5_SLEEP	|| id:ebi-a-GCST90017085	MR Egger	15	-0.293747819148884	0.37065272516859	0.442283723809728	-1.02022716047932	0.432731522181552	0.745464459603206	0.360513036556613	1.54146231670109	Gut microbiota abundance (unknown genus id.2755)
ebi-a-GCST90017085	871	finn-b-F5_SLEEP	Sleep disorders || id:finn-b-F5_SLEEP	|| id:ebi-a-GCST90017085	Simple mode	15	0.00685625276574942	0.259709747628904	0.979311172364371	-0.502174852586902	0.515887358118401	1.00687981067563	0.605212978339078	1.6751242776195	Gut microbiota abundance (unknown genus id.2755)
ebi-a-GCST90017085	872	finn-b-F5_SLEEP	Sleep disorders || id:finn-b-F5_SLEEP	|| id:ebi-a-GCST90017085	Weighted median	15	-0.0449481943715919	0.138417228816188	0.745385604221119	-0.316245962851321	0.226349574108137	0.956047009166289	0.728880150677889	1.25401395947705	Gut microbiota abundance (unknown genus id.2755)
ebi-a-GCST90017085	873	finn-b-F5_SLEEP	Sleep disorders || id:finn-b-F5_SLEEP	|| id:ebi-a-GCST90017085	Weighted mode	15	-0.0339272558861967	0.223202701623104	0.881354120465103	-0.471404551067481	0.403550039295088	0.966641819582507	0.624125036881971	1.49713014564177	Gut microbiota abundance (unknown genus id.2755)
ebi-a-GCST90017086	874	finn-b-F5_SLEEP	Sleep disorders || id:finn-b-F5_SLEEP	|| id:ebi-a-GCST90017086	Inverse variance weighted	15	-0.00551480805740412	0.117177299120317	0.962462384974503	-0.235182314333225	0.224152698218417	0.994500370581306	0.790426730369321	1.25126207033034	Gut microbiota abundance (unknown genus id.826)
ebi-a-GCST90017086	875	finn-b-F5_SLEEP	Sleep disorders || id:finn-b-F5_SLEEP	|| id:ebi-a-GCST90017086	MR Egger	15	-0.606408907405182	0.343468224289672	0.10093277408474	-1.27960662701294	0.0667888122025759	0.545305600066141	0.278146694331475	1.06906967986153	Gut microbiota abundance (unknown genus id.826)
ebi-a-GCST90017086	876	finn-b-F5_SLEEP	Sleep disorders || id:finn-b-F5_SLEEP	|| id:ebi-a-GCST90017086	Simple mode	15	0.281428018306499	0.280289185761048	0.332387691666715	-0.267938785785155	0.830794822398153	1.32502061566089	0.764954605765266	2.29514224595063	Gut microbiota abundance (unknown genus id.826)
ebi-a-GCST90017086	877	finn-b-F5_SLEEP	Sleep disorders || id:finn-b-F5_SLEEP	|| id:ebi-a-GCST90017086	Weighted median	15	0.0159482617007766	0.170763733279019	0.925590772873808	-0.318748655526101	0.350645178927654	1.01607611399611	0.727058268420627	1.41998339648364	Gut microbiota abundance (unknown genus id.826)
ebi-a-GCST90017086	878	finn-b-F5_SLEEP	Sleep disorders || id:finn-b-F5_SLEEP	|| id:ebi-a-GCST90017086	Weighted mode	15	0.248762960739245	0.287329807440594	0.401207164658973	-0.31440346184432	0.81192938332281	1.28243800888081	0.730224351054495	2.25224924949051	Gut microbiota abundance (unknown genus id.826)
ebi-a-GCST90017087	879	finn-b-F5_SLEEP	Sleep disorders || id:finn-b-F5_SLEEP	|| id:ebi-a-GCST90017087	Inverse variance weighted	14	0.0541702431739545	0.0777742159327702	0.4861117182803	-0.0982672200542752	0.206607706402184	1.0556643065001	0.906406661352107	1.22950015212368	Gut microbiota abundance (unknown genus id.959)
ebi-a-GCST90017087	880	finn-b-F5_SLEEP	Sleep disorders || id:finn-b-F5_SLEEP	|| id:ebi-a-GCST90017087	MR Egger	14	0.77346612502542	0.444700334499125	0.10754374135272	-0.0981465305928648	1.64507878064371	2.16726526238914	0.906516061685485	5.18141808632213	Gut microbiota abundance (unknown genus id.959)
ebi-a-GCST90017087	881	finn-b-F5_SLEEP	Sleep disorders || id:finn-b-F5_SLEEP	|| id:ebi-a-GCST90017087	Simple mode	14	0.121810763106469	0.17428184646077	0.496910689201764	-0.219781655956641	0.463403182169579	1.12954033085096	0.802694042292779	1.58947406084462	Gut microbiota abundance (unknown genus id.959)
ebi-a-GCST90017087	882	finn-b-F5_SLEEP	Sleep disorders || id:finn-b-F5_SLEEP	|| id:ebi-a-GCST90017087	Weighted median	14	0.110578078712297	0.105197446539861	0.293190651240263	-0.0956089165058299	0.316765073930424	1.11692355360046	0.9088193708326	1.37268005571294	Gut microbiota abundance (unknown genus id.959)
ebi-a-GCST90017087	883	finn-b-F5_SLEEP	Sleep disorders || id:finn-b-F5_SLEEP	|| id:ebi-a-GCST90017087	Weighted mode	14	0.124329445346874	0.16546269552988	0.465795198967418	-0.199977437891691	0.448636328585439	1.13238886979845	0.818749225578297	1.56617498054755	Gut microbiota abundance (unknown genus id.959)
ebi-a-GCST90017088	884	finn-b-F5_SLEEP	Sleep disorders || id:finn-b-F5_SLEEP	|| id:ebi-a-GCST90017088	Inverse variance weighted	9	0.0220631353163445	0.137495230364491	0.872515001236636	-0.247427516198059	0.291553786830748	1.02230832619256	0.780806814606338	1.33850562552986	Gut microbiota abundance (genus Veillonella id.2198)
ebi-a-GCST90017088	885	finn-b-F5_SLEEP	Sleep disorders || id:finn-b-F5_SLEEP	|| id:ebi-a-GCST90017088	MR Egger	9	-1.24597957865282	1.32167459719398	0.37720977254963	-3.83646178915301	1.34450263184738	0.287658985469147	0.0215697849358354	3.83627802350797	Gut microbiota abundance (genus Veillonella id.2198)
ebi-a-GCST90017088	886	finn-b-F5_SLEEP	Sleep disorders || id:finn-b-F5_SLEEP	|| id:ebi-a-GCST90017088	Simple mode	9	0.138894343473794	0.27567416516635	0.627956215934395	-0.401427020252251	0.67921570719984	1.1490026939568	0.669364167945365	1.97233024105908	Gut microbiota abundance (genus Veillonella id.2198)
ebi-a-GCST90017088	887	finn-b-F5_SLEEP	Sleep disorders || id:finn-b-F5_SLEEP	|| id:ebi-a-GCST90017088	Weighted median	9	0.0838848667666598	0.172896020188266	0.62755204943681	-0.254991332802341	0.42276106633566	1.08750367878595	0.774923214344644	1.5261695991043	Gut microbiota abundance (genus Veillonella id.2198)
ebi-a-GCST90017088	888	finn-b-F5_SLEEP	Sleep disorders || id:finn-b-F5_SLEEP	|| id:ebi-a-GCST90017088	Weighted mode	9	0.144490948003406	0.266864809338264	0.602952739824266	-0.378564078299591	0.667545974306403	1.15545123577576	0.684844086004535	1.94944745167428	Gut microbiota abundance (genus Veillonella id.2198)
ebi-a-GCST90017089	889	finn-b-F5_SLEEP	Sleep disorders || id:finn-b-F5_SLEEP	|| id:ebi-a-GCST90017089	Inverse variance weighted	12	-0.061260922524961	0.0729727091580382	0.401186228081327	-0.204287432474716	0.0817655874247938	0.940577789823849	0.815228014502379	1.08520139515806	Gut microbiota abundance (genus Victivallis id.2256)
ebi-a-GCST90017089	890	finn-b-F5_SLEEP	Sleep disorders || id:finn-b-F5_SLEEP	|| id:ebi-a-GCST90017089	MR Egger	12	-0.605881089438234	0.48214642754241	0.23744689953305	-1.55088808742136	0.33912590854489	0.545593498131535	0.212059562746118	1.40372007443864	Gut microbiota abundance (genus Victivallis id.2256)
ebi-a-GCST90017089	891	finn-b-F5_SLEEP	Sleep disorders || id:finn-b-F5_SLEEP	|| id:ebi-a-GCST90017089	Simple mode	12	-0.183839150831685	0.160873496580565	0.277402705846587	-0.499151204129594	0.131472902466223	0.832069630771496	0.607045698982553	1.14050700237662	Gut microbiota abundance (genus Victivallis id.2256)
ebi-a-GCST90017089	892	finn-b-F5_SLEEP	Sleep disorders || id:finn-b-F5_SLEEP	|| id:ebi-a-GCST90017089	Weighted median	12	-0.0928260969617533	0.097069833178236	0.338929975196577	-0.283082969991096	0.0974307760675892	0.91135197339335	0.753457270923179	1.1023351309495	Gut microbiota abundance (genus Victivallis id.2256)
ebi-a-GCST90017089	893	finn-b-F5_SLEEP	Sleep disorders || id:finn-b-F5_SLEEP	|| id:ebi-a-GCST90017089	Weighted mode	12	-0.186538484135715	0.174912513818575	0.309060267303037	-0.529367011220123	0.156290042948692	0.829826626176337	0.588977667964414	1.16916526205678	Gut microbiota abundance (genus Victivallis id.2256)
ebi-a-GCST90017090	894	finn-b-F5_SLEEP	Sleep disorders || id:finn-b-F5_SLEEP	|| id:ebi-a-GCST90017090	Inverse variance weighted	5	0.100155928468907	0.155645891909041	0.519908895864559	-0.204910019672814	0.405221876610628	1.10534325912087	0.814720621941465	1.49963519712127	Gut microbiota abundance (order Actinomycetales id.420)
ebi-a-GCST90017090	895	finn-b-F5_SLEEP	Sleep disorders || id:finn-b-F5_SLEEP	|| id:ebi-a-GCST90017090	MR Egger	5	-0.381319560710561	0.353831296520564	0.360109459164209	-1.07482890189087	0.312189780469744	0.682959607687076	0.341356155697534	1.36641398711256	Gut microbiota abundance (order Actinomycetales id.420)
ebi-a-GCST90017090	896	finn-b-F5_SLEEP	Sleep disorders || id:finn-b-F5_SLEEP	|| id:ebi-a-GCST90017090	Simple mode	5	0.112912742616087	0.297672468478784	0.723728539898542	-0.47052529560233	0.696350780834504	1.1195342410574	0.624674043554776	2.0064174745722	Gut microbiota abundance (order Actinomycetales id.420)
ebi-a-GCST90017090	897	finn-b-F5_SLEEP	Sleep disorders || id:finn-b-F5_SLEEP	|| id:ebi-a-GCST90017090	Weighted median	5	0.045291375404008	0.205532975179856	0.825590306361497	-0.357553255948509	0.448136006756525	1.046332691107	0.69938545151532	1.56539158500817	Gut microbiota abundance (order Actinomycetales id.420)
ebi-a-GCST90017090	898	finn-b-F5_SLEEP	Sleep disorders || id:finn-b-F5_SLEEP	|| id:ebi-a-GCST90017090	Weighted mode	5	-0.127511944023302	0.231556982156722	0.611166650008802	-0.581363629050477	0.326339741003874	0.880282901651941	0.559135393211981	1.3858861312451	Gut microbiota abundance (order Actinomycetales id.420)
ebi-a-GCST90017091	899	finn-b-F5_SLEEP	Sleep disorders || id:finn-b-F5_SLEEP	|| id:ebi-a-GCST90017091	Inverse variance weighted	11	0.0677850722989668	0.0772645008839637	0.380317206648747	-0.083653349433602	0.219223494031536	1.07013528204417	0.919750032709669	1.24510952013986	Gut microbiota abundance (order Bacillales id.1674)
ebi-a-GCST90017091	900	finn-b-F5_SLEEP	Sleep disorders || id:finn-b-F5_SLEEP	|| id:ebi-a-GCST90017091	MR Egger	11	0.109888731871185	0.360591230130702	0.76748900304568	-0.596870079184991	0.816647542927361	1.11615387119657	0.550532064054498	2.26290082908553	Gut microbiota abundance (order Bacillales id.1674)
ebi-a-GCST90017091	901	finn-b-F5_SLEEP	Sleep disorders || id:finn-b-F5_SLEEP	|| id:ebi-a-GCST90017091	Simple mode	11	0.0591243583521197	0.171882461715627	0.737983682487222	-0.277765266610509	0.396013983314749	1.06090716520385	0.757474605229171	1.485890095075	Gut microbiota abundance (order Bacillales id.1674)
ebi-a-GCST90017091	902	finn-b-F5_SLEEP	Sleep disorders || id:finn-b-F5_SLEEP	|| id:ebi-a-GCST90017091	Weighted median	11	0.0516674728863827	0.104163326305271	0.619877728017858	-0.152492646671949	0.255827592444714	1.05302552474983	0.858565207244805	1.29153003920701	Gut microbiota abundance (order Bacillales id.1674)
ebi-a-GCST90017091	903	finn-b-F5_SLEEP	Sleep disorders || id:finn-b-F5_SLEEP	|| id:ebi-a-GCST90017091	Weighted mode	11	0.0591243583521197	0.17398981831953	0.741025195515588	-0.281895685554159	0.400144402258398	1.06090716520385	0.754352370278462	1.49204013605127	Gut microbiota abundance (order Bacillales id.1674)
ebi-a-GCST90017092	904	finn-b-F5_SLEEP	Sleep disorders || id:finn-b-F5_SLEEP	|| id:ebi-a-GCST90017092	Inverse variance weighted	16	-0.12541692783883	0.132689053374877	0.344559723895885	-0.385487472453589	0.134653616775928	0.882129041749267	0.680119016097811	1.14414040466348	Gut microbiota abundance (order Bacteroidales id.913)
ebi-a-GCST90017092	905	finn-b-F5_SLEEP	Sleep disorders || id:finn-b-F5_SLEEP	|| id:ebi-a-GCST90017092	MR Egger	16	0.0776414637500992	0.284515433948542	0.788921659656005	-0.480008786789044	0.635291714289242	1.08073510648627	0.618777954710901	1.8875726930795	Gut microbiota abundance (order Bacteroidales id.913)
ebi-a-GCST90017092	906	finn-b-F5_SLEEP	Sleep disorders || id:finn-b-F5_SLEEP	|| id:ebi-a-GCST90017092	Simple mode	16	-0.217708056656689	0.293380317165109	0.469507455902095	-0.792733478300304	0.357317364986925	0.80436023500795	0.452605914381176	1.42948946777827	Gut microbiota abundance (order Bacteroidales id.913)
ebi-a-GCST90017092	907	finn-b-F5_SLEEP	Sleep disorders || id:finn-b-F5_SLEEP	|| id:ebi-a-GCST90017092	Weighted median	16	-0.0274547441781872	0.194009228756685	0.887465032122561	-0.407712832541291	0.352803344184916	0.972918711793016	0.665169866538545	1.42305126460826	Gut microbiota abundance (order Bacteroidales id.913)
ebi-a-GCST90017092	908	finn-b-F5_SLEEP	Sleep disorders || id:finn-b-F5_SLEEP	|| id:ebi-a-GCST90017092	Weighted mode	16	-0.110297196078166	0.249815406203948	0.665138552839314	-0.599935392237905	0.379341000081572	0.895567936463414	0.548847094731086	1.46132126146046	Gut microbiota abundance (order Bacteroidales id.913)
ebi-a-GCST90017093	909	finn-b-F5_SLEEP	Sleep disorders || id:finn-b-F5_SLEEP	|| id:ebi-a-GCST90017093	Inverse variance weighted	17	-0.0399412565382796	0.11804976194564	0.735105068189961	-0.271318789951734	0.191436276875175	0.960845880907739	0.762373420676093	1.21098766276325	Gut microbiota abundance (order Bifidobacteriales id.432)
ebi-a-GCST90017093	910	finn-b-F5_SLEEP	Sleep disorders || id:finn-b-F5_SLEEP	|| id:ebi-a-GCST90017093	MR Egger	17	-0.256227379823106	0.435853551946547	0.56536244241943	-1.11050034163834	0.598045581992127	0.773965964538992	0.329394110248981	1.81856109634743	Gut microbiota abundance (order Bifidobacteriales id.432)
ebi-a-GCST90017093	911	finn-b-F5_SLEEP	Sleep disorders || id:finn-b-F5_SLEEP	|| id:ebi-a-GCST90017093	Simple mode	17	0.261901915564992	0.290925073600068	0.381343691269328	-0.308311228691142	0.832115059821125	1.29939908535357	0.734686626866013	2.29817437976262	Gut microbiota abundance (order Bifidobacteriales id.432)
ebi-a-GCST90017093	912	finn-b-F5_SLEEP	Sleep disorders || id:finn-b-F5_SLEEP	|| id:ebi-a-GCST90017093	Weighted median	17	-0.0219305855174779	0.157643525584896	0.889359242838083	-0.330911895663874	0.287050724628918	0.978308141447725	0.718268448817761	1.33249180191365	Gut microbiota abundance (order Bifidobacteriales id.432)
ebi-a-GCST90017093	913	finn-b-F5_SLEEP	Sleep disorders || id:finn-b-F5_SLEEP	|| id:ebi-a-GCST90017093	Weighted mode	17	-0.0346002402507473	0.233807841098102	0.884202891153614	-0.492863608803028	0.423663128301533	0.965991503602595	0.610874581299571	1.52754691977402	Gut microbiota abundance (order Bifidobacteriales id.432)
ebi-a-GCST90017094	914	finn-b-F5_SLEEP	Sleep disorders || id:finn-b-F5_SLEEP	|| id:ebi-a-GCST90017094	Inverse variance weighted	12	-0.086587307416117	0.206339434606807	0.674751907761886	-0.491012599245458	0.317837984413224	0.917055479545082	0.612006363134383	1.37415360888821	Gut microbiota abundance (order Burkholderiales id.2874)
ebi-a-GCST90017094	915	finn-b-F5_SLEEP	Sleep disorders || id:finn-b-F5_SLEEP	|| id:ebi-a-GCST90017094	MR Egger	12	-0.0749936704670661	0.662792737183651	0.912152489369515	-1.37406743534702	1.22408009441289	0.927749358530088	0.253075495053221	3.40103601129766	Gut microbiota abundance (order Burkholderiales id.2874)
ebi-a-GCST90017094	916	finn-b-F5_SLEEP	Sleep disorders || id:finn-b-F5_SLEEP	|| id:ebi-a-GCST90017094	Simple mode	12	0.0105521688817474	0.433058001179437	0.980996570566968	-0.83824151342995	0.859345851193445	1.01060803936112	0.432470348461938	2.36161534045891	Gut microbiota abundance (order Burkholderiales id.2874)
ebi-a-GCST90017094	917	finn-b-F5_SLEEP	Sleep disorders || id:finn-b-F5_SLEEP	|| id:ebi-a-GCST90017094	Weighted median	12	-0.1417561316935	0.224821668064207	0.528349843920771	-0.582406601099346	0.298894337712346	0.867832867613991	0.558552534630768	1.34836714438864	Gut microbiota abundance (order Burkholderiales id.2874)
ebi-a-GCST90017094	918	finn-b-F5_SLEEP	Sleep disorders || id:finn-b-F5_SLEEP	|| id:ebi-a-GCST90017094	Weighted mode	12	-0.162333739490323	0.363288608370914	0.663656753321247	-0.874379411897314	0.549711932916668	0.850157426082753	0.41712079957794	1.73275379663392	Gut microbiota abundance (order Burkholderiales id.2874)
ebi-a-GCST90017095	919	finn-b-F5_SLEEP	Sleep disorders || id:finn-b-F5_SLEEP	|| id:ebi-a-GCST90017095	Inverse variance weighted	17	0.0407126730906351	0.134651902116451	0.762381470779096	-0.223205055057609	0.304630401238879	1.04155279640182	0.799950798518334	1.35612368873408	Gut microbiota abundance (order Clostridiales id.1863)
ebi-a-GCST90017095	920	finn-b-F5_SLEEP	Sleep disorders || id:finn-b-F5_SLEEP	|| id:ebi-a-GCST90017095	MR Egger	17	-0.264845030093255	0.385990724220287	0.503091316512998	-1.02138684956502	0.491696789378508	0.767324853023337	0.360095195852347	1.63508826790544	Gut microbiota abundance (order Clostridiales id.1863)
ebi-a-GCST90017095	921	finn-b-F5_SLEEP	Sleep disorders || id:finn-b-F5_SLEEP	|| id:ebi-a-GCST90017095	Simple mode	17	-0.142066783944937	0.318397298059642	0.661436886680928	-0.766125488141835	0.481991920251961	0.867563315250488	0.464810497767196	1.61929670173972	Gut microbiota abundance (order Clostridiales id.1863)
ebi-a-GCST90017095	922	finn-b-F5_SLEEP	Sleep disorders || id:finn-b-F5_SLEEP	|| id:ebi-a-GCST90017095	Weighted median	17	-0.026713889568835	0.191946060222528	0.889312700525311	-0.402928167604989	0.349500388467319	0.973639770171904	0.66836010750652	1.41835874315876	Gut microbiota abundance (order Clostridiales id.1863)
ebi-a-GCST90017095	923	finn-b-F5_SLEEP	Sleep disorders || id:finn-b-F5_SLEEP	|| id:ebi-a-GCST90017095	Weighted mode	17	-0.126612615078851	0.28927475598244	0.667462091308279	-0.693591136804433	0.440365906646732	0.881074921634568	0.499778071144752	1.55327546835988	Gut microbiota abundance (order Clostridiales id.1863)
ebi-a-GCST90017096	924	finn-b-F5_SLEEP	Sleep disorders || id:finn-b-F5_SLEEP	|| id:ebi-a-GCST90017096	Inverse variance weighted	15	0.0820041572576067	0.181093890029099	0.65067350154117	-0.272939867199427	0.43694818171464	1.08546032235835	0.761138555645816	1.54797586152312	Gut microbiota abundance (order Coriobacteriales id.810)
ebi-a-GCST90017096	925	finn-b-F5_SLEEP	Sleep disorders || id:finn-b-F5_SLEEP	|| id:ebi-a-GCST90017096	MR Egger	15	-0.442373538256126	0.456123328665772	0.349818101054219	-1.33637526244104	0.451628185928787	0.642509588713689	0.262796512648912	1.57086776924071	Gut microbiota abundance (order Coriobacteriales id.810)
ebi-a-GCST90017096	926	finn-b-F5_SLEEP	Sleep disorders || id:finn-b-F5_SLEEP	|| id:ebi-a-GCST90017096	Simple mode	15	0.062851459372276	0.347842210342785	0.85920082667126	-0.618919272899583	0.744622191644135	1.06486865122503	0.538526122991872	2.10564575412235	Gut microbiota abundance (order Coriobacteriales id.810)
ebi-a-GCST90017096	927	finn-b-F5_SLEEP	Sleep disorders || id:finn-b-F5_SLEEP	|| id:ebi-a-GCST90017096	Weighted median	15	-0.0237138739362453	0.19580088410686	0.903602173793746	-0.407483606785692	0.360055858913201	0.976565090512294	0.665322358080631	1.43340948101989	Gut microbiota abundance (order Coriobacteriales id.810)
ebi-a-GCST90017096	928	finn-b-F5_SLEEP	Sleep disorders || id:finn-b-F5_SLEEP	|| id:ebi-a-GCST90017096	Weighted mode	15	-0.0664382332621671	0.244949363986452	0.790170501726223	-0.546538986675613	0.413662520151279	0.935720710487229	0.578950100881028	1.51234665423204	Gut microbiota abundance (order Coriobacteriales id.810)
ebi-a-GCST90017097	929	finn-b-F5_SLEEP	Sleep disorders || id:finn-b-F5_SLEEP	|| id:ebi-a-GCST90017097	Inverse variance weighted	13	0.123589701573826	0.136039722382156	0.363623376920839	-0.1430481542952	0.390227557442852	1.13155150194036	0.866712331969103	1.47731693009894	Gut microbiota abundance (order Desulfovibrionales id.3156)
ebi-a-GCST90017097	930	finn-b-F5_SLEEP	Sleep disorders || id:finn-b-F5_SLEEP	|| id:ebi-a-GCST90017097	MR Egger	13	0.371003356182021	0.359803857456415	0.324620399498542	-0.334212204432552	1.07621891679659	1.44918793711698	0.715901848561743	2.93356649560914	Gut microbiota abundance (order Desulfovibrionales id.3156)
ebi-a-GCST90017097	931	finn-b-F5_SLEEP	Sleep disorders || id:finn-b-F5_SLEEP	|| id:ebi-a-GCST90017097	Simple mode	13	0.376777645336902	0.350146172712155	0.303059979907939	-0.309508853178922	1.06306414385273	1.45758017358757	0.733807274842697	2.89522880907798	Gut microbiota abundance (order Desulfovibrionales id.3156)
ebi-a-GCST90017097	932	finn-b-F5_SLEEP	Sleep disorders || id:finn-b-F5_SLEEP	|| id:ebi-a-GCST90017097	Weighted median	13	0.299955338697211	0.194101225208077	0.122260369090858	-0.0804830627106201	0.680393740105042	1.34979852246929	0.922670530989199	1.97465508008255	Gut microbiota abundance (order Desulfovibrionales id.3156)
ebi-a-GCST90017097	933	finn-b-F5_SLEEP	Sleep disorders || id:finn-b-F5_SLEEP	|| id:ebi-a-GCST90017097	Weighted mode	13	0.425756517987979	0.273507546477125	0.14552127011919	-0.110318273107187	0.961831309083144	1.53074802014768	0.89554906075095	2.61648367898593	Gut microbiota abundance (order Desulfovibrionales id.3156)
ebi-a-GCST90017098	934	finn-b-F5_SLEEP	Sleep disorders || id:finn-b-F5_SLEEP	|| id:ebi-a-GCST90017098	Inverse variance weighted	11	-0.071815171313747	0.192879085438439	0.709645229550291	-0.449858178773088	0.306227836145594	0.930702900509408	0.637718587241244	1.35829173925104	Gut microbiota abundance (order Enterobacteriales id.3468)
ebi-a-GCST90017098	935	finn-b-F5_SLEEP	Sleep disorders || id:finn-b-F5_SLEEP	|| id:ebi-a-GCST90017098	MR Egger	11	0.654670457112832	0.896708594975655	0.48390927642272	-1.10287838903945	2.41221930326512	1.9245082048753	0.331914328836136	11.1586982207715	Gut microbiota abundance (order Enterobacteriales id.3468)
ebi-a-GCST90017098	936	finn-b-F5_SLEEP	Sleep disorders || id:finn-b-F5_SLEEP	|| id:ebi-a-GCST90017098	Simple mode	11	-0.285205558114278	0.430569223758243	0.522692403782264	-1.12912123668043	0.558710120451878	0.751859687574123	0.323317250962714	1.74841579939157	Gut microbiota abundance (order Enterobacteriales id.3468)
ebi-a-GCST90017098	937	finn-b-F5_SLEEP	Sleep disorders || id:finn-b-F5_SLEEP	|| id:ebi-a-GCST90017098	Weighted median	11	-0.19418590767017	0.226779160987438	0.391844267942213	-0.638673063205549	0.250301247865209	0.823504794179188	0.52799257218538	1.28441228487207	Gut microbiota abundance (order Enterobacteriales id.3468)
ebi-a-GCST90017098	938	finn-b-F5_SLEEP	Sleep disorders || id:finn-b-F5_SLEEP	|| id:ebi-a-GCST90017098	Weighted mode	11	-0.352370415838091	0.382023475041203	0.378048086168242	-1.10113642691885	0.396395595242667	0.703019664122381	0.332493014902525	1.48645723666597	Gut microbiota abundance (order Enterobacteriales id.3468)
ebi-a-GCST90017099	939	finn-b-F5_SLEEP	Sleep disorders || id:finn-b-F5_SLEEP	|| id:ebi-a-GCST90017099	Inverse variance weighted	13	0.0613348279586888	0.180197472881161	0.73357367035096	-0.291852218888387	0.414521874805765	1.06325486204825	0.746878902412557	1.51364685495531	Gut microbiota abundance (order Erysipelotrichales id.2148)
ebi-a-GCST90017099	940	finn-b-F5_SLEEP	Sleep disorders || id:finn-b-F5_SLEEP	|| id:ebi-a-GCST90017099	MR Egger	13	0.811757508175924	0.781825189986029	0.32142235119711	-0.720619864196693	2.34413488054854	2.25186217708495	0.486450629157328	10.4242506035401	Gut microbiota abundance (order Erysipelotrichales id.2148)
ebi-a-GCST90017099	941	finn-b-F5_SLEEP	Sleep disorders || id:finn-b-F5_SLEEP	|| id:ebi-a-GCST90017099	Simple mode	13	0.501718505040092	0.44761552938766	0.284274013905089	-0.375607932559721	1.3790449426399	1.65155704245967	0.686871580239587	3.97110718068535	Gut microbiota abundance (order Erysipelotrichales id.2148)
ebi-a-GCST90017099	942	finn-b-F5_SLEEP	Sleep disorders || id:finn-b-F5_SLEEP	|| id:ebi-a-GCST90017099	Weighted median	13	0.173884305348583	0.231120075719226	0.451837702627658	-0.2791110430611	0.626879653758266	1.1899178907208	0.756455899372459	1.87176091538455	Gut microbiota abundance (order Erysipelotrichales id.2148)
ebi-a-GCST90017099	943	finn-b-F5_SLEEP	Sleep disorders || id:finn-b-F5_SLEEP	|| id:ebi-a-GCST90017099	Weighted mode	13	0.42076053457998	0.405984239805769	0.320451433762874	-0.374968575439327	1.21648964459929	1.52311950028375	0.687310876893967	3.37531834594043	Gut microbiota abundance (order Erysipelotrichales id.2148)
ebi-a-GCST90017100	944	finn-b-F5_SLEEP	Sleep disorders || id:finn-b-F5_SLEEP	|| id:ebi-a-GCST90017100	Inverse variance weighted	12	0.150770693743211	0.0947437468210383	0.111530278787803	-0.0349270500260241	0.336468437512446	1.16273000624513	0.965675859716946	1.39999468125783	Gut microbiota abundance (order Gastranaerophilales id.1591)
ebi-a-GCST90017100	945	finn-b-F5_SLEEP	Sleep disorders || id:finn-b-F5_SLEEP	|| id:ebi-a-GCST90017100	MR Egger	12	0.128290131111301	0.302846450387186	0.680814047663731	-0.465288911647584	0.721869173870186	1.13688279992269	0.627953655854171	2.05827689465704	Gut microbiota abundance (order Gastranaerophilales id.1591)
ebi-a-GCST90017100	946	finn-b-F5_SLEEP	Sleep disorders || id:finn-b-F5_SLEEP	|| id:ebi-a-GCST90017100	Simple mode	12	0.0975418403106	0.178244978364409	0.595145507252491	-0.251818317283641	0.446901997904841	1.10245756776541	0.777385962832895	1.56346106931762	Gut microbiota abundance (order Gastranaerophilales id.1591)
ebi-a-GCST90017100	947	finn-b-F5_SLEEP	Sleep disorders || id:finn-b-F5_SLEEP	|| id:ebi-a-GCST90017100	Weighted median	12	0.104905179542962	0.126150996539429	0.405643665507086	-0.142350773674318	0.352161132760243	1.11060529726099	0.867316971160621	1.42213765822386	Gut microbiota abundance (order Gastranaerophilales id.1591)
ebi-a-GCST90017100	948	finn-b-F5_SLEEP	Sleep disorders || id:finn-b-F5_SLEEP	|| id:ebi-a-GCST90017100	Weighted mode	12	0.116189806197002	0.173980070827612	0.518006078607353	-0.224811132625117	0.457190745019121	1.12320904393902	0.798667046664203	1.57963016210038	Gut microbiota abundance (order Gastranaerophilales id.1591)
ebi-a-GCST90017101	949	finn-b-F5_SLEEP	Sleep disorders || id:finn-b-F5_SLEEP	|| id:ebi-a-GCST90017101	Inverse variance weighted	19	-0.129215220116266	0.120869118666335	0.285046808880873	-0.366118692702281	0.10768825246975	0.878784813021968	0.693420492373066	1.11370049788285	Gut microbiota abundance (order Lactobacillales id.1800)
ebi-a-GCST90017101	950	finn-b-F5_SLEEP	Sleep disorders || id:finn-b-F5_SLEEP	|| id:ebi-a-GCST90017101	MR Egger	19	-0.101273330758793	0.306846163811153	0.745397533113575	-0.702691811828653	0.500145150311066	0.903685993947295	0.495250387075083	1.64896060047441	Gut microbiota abundance (order Lactobacillales id.1800)
ebi-a-GCST90017101	951	finn-b-F5_SLEEP	Sleep disorders || id:finn-b-F5_SLEEP	|| id:ebi-a-GCST90017101	Simple mode	19	-0.0514144414407174	0.312119595462777	0.870994848413776	-0.663168848547759	0.560339965666325	0.949884917270599	0.515216103159565	1.75126777001908	Gut microbiota abundance (order Lactobacillales id.1800)
ebi-a-GCST90017101	952	finn-b-F5_SLEEP	Sleep disorders || id:finn-b-F5_SLEEP	|| id:ebi-a-GCST90017101	Weighted median	19	0.00283798372982222	0.180644418995626	0.987465484564895	-0.351225077501606	0.35690104496125	1.00284201461794	0.703825320781661	1.4288944665504	Gut microbiota abundance (order Lactobacillales id.1800)
ebi-a-GCST90017101	953	finn-b-F5_SLEEP	Sleep disorders || id:finn-b-F5_SLEEP	|| id:ebi-a-GCST90017101	Weighted mode	19	-0.00801181104979642	0.264064505547003	0.976129493864244	-0.525578241921921	0.509554619822329	0.992020197967909	0.591213401134267	1.66454967239959	Gut microbiota abundance (order Lactobacillales id.1800)
ebi-a-GCST90017102	954	finn-b-F5_SLEEP	Sleep disorders || id:finn-b-F5_SLEEP	|| id:ebi-a-GCST90017102	Inverse variance weighted	12	0.102821942114886	0.0783336180795907	0.189312454223578	-0.0507119493211115	0.256355833550884	1.10829405101114	0.950552438376221	1.29221245868871	Gut microbiota abundance (order Methanobacteriales id.120)
ebi-a-GCST90017102	955	finn-b-F5_SLEEP	Sleep disorders || id:finn-b-F5_SLEEP	|| id:ebi-a-GCST90017102	MR Egger	12	0.628570862721587	0.301750161116566	0.0638663990390868	0.0371405469331185	1.22000117851006	1.87492913252531	1.03783887565924	3.38719172545849	Gut microbiota abundance (order Methanobacteriales id.120)
ebi-a-GCST90017102	956	finn-b-F5_SLEEP	Sleep disorders || id:finn-b-F5_SLEEP	|| id:ebi-a-GCST90017102	Simple mode	12	0.0556717176227833	0.199356171099665	0.785227870778954	-0.33506637773256	0.446409812978126	1.05725055003691	0.715290605408231	1.56269174668583	Gut microbiota abundance (order Methanobacteriales id.120)
ebi-a-GCST90017102	957	finn-b-F5_SLEEP	Sleep disorders || id:finn-b-F5_SLEEP	|| id:ebi-a-GCST90017102	Weighted median	12	0.0762343689605489	0.103607192212253	0.461851264321626	-0.126835727775467	0.279304465696565	1.07921547912964	0.880878364560885	1.32220985013478	Gut microbiota abundance (order Methanobacteriales id.120)
ebi-a-GCST90017102	958	finn-b-F5_SLEEP	Sleep disorders || id:finn-b-F5_SLEEP	|| id:ebi-a-GCST90017102	Weighted mode	12	0.0439264178266692	0.182515531316647	0.814235918210863	-0.313804023553959	0.401656859207297	1.04490546564455	0.730662206711683	1.49429848992407	Gut microbiota abundance (order Methanobacteriales id.120)
ebi-a-GCST90017103	959	finn-b-F5_SLEEP	Sleep disorders || id:finn-b-F5_SLEEP	|| id:ebi-a-GCST90017103	Inverse variance weighted	15	-0.150537086857958	0.109733219826454	0.17011136060184	-0.365614197717807	0.0645400240018923	0.860245825601057	0.693770407791465	1.06666826972315	Gut microbiota abundance (order Mollicutes RF9 id.11579)
ebi-a-GCST90017103	960	finn-b-F5_SLEEP	Sleep disorders || id:finn-b-F5_SLEEP	|| id:ebi-a-GCST90017103	MR Egger	15	-0.636358703511889	0.341504306155722	0.0851484045554598	-1.3057071435771	0.0329897365533265	0.529215952037446	0.270980844913366	1.0335399315049	Gut microbiota abundance (order Mollicutes RF9 id.11579)
ebi-a-GCST90017103	961	finn-b-F5_SLEEP	Sleep disorders || id:finn-b-F5_SLEEP	|| id:ebi-a-GCST90017103	Simple mode	15	-0.150443401061779	0.275726404818933	0.593910947427023	-0.690867154506888	0.38998035238333	0.860326422191457	0.501141313644523	1.47695177501525	Gut microbiota abundance (order Mollicutes RF9 id.11579)
ebi-a-GCST90017103	962	finn-b-F5_SLEEP	Sleep disorders || id:finn-b-F5_SLEEP	|| id:ebi-a-GCST90017103	Weighted median	15	-0.168666673116612	0.157517640309271	0.284268549516171	-0.477401248122784	0.140067901889561	0.844790447827352	0.620393547598698	1.15035190727351	Gut microbiota abundance (order Mollicutes RF9 id.11579)
ebi-a-GCST90017103	963	finn-b-F5_SLEEP	Sleep disorders || id:finn-b-F5_SLEEP	|| id:ebi-a-GCST90017103	Weighted mode	15	-0.169872814173602	0.255063892876973	0.516235018270256	-0.669798044212469	0.330052415865264	0.843772125627234	0.511811930731367	1.39104103917261	Gut microbiota abundance (order Mollicutes RF9 id.11579)
ebi-a-GCST90017104	964	finn-b-F5_SLEEP	Sleep disorders || id:finn-b-F5_SLEEP	|| id:ebi-a-GCST90017104	Inverse variance weighted	16	-0.0110729952314652	0.0740791470517021	0.881178678001202	-0.156268123452801	0.134122132989871	0.988988084726329	0.855329825637226	1.14353247415635	Gut microbiota abundance (order NB1n id.3953)
ebi-a-GCST90017104	965	finn-b-F5_SLEEP	Sleep disorders || id:finn-b-F5_SLEEP	|| id:ebi-a-GCST90017104	MR Egger	16	0.234355708037082	0.340132319924645	0.50207489794815	-0.432303639015221	0.901015055089386	1.26409406066249	0.649012281313775	2.46210101135148	Gut microbiota abundance (order NB1n id.3953)
ebi-a-GCST90017104	966	finn-b-F5_SLEEP	Sleep disorders || id:finn-b-F5_SLEEP	|| id:ebi-a-GCST90017104	Simple mode	16	-0.126603457439132	0.167242293152432	0.460772439600007	-0.454398352017899	0.201191437139634	0.88108299023821	0.634829797139756	1.22285885001741	Gut microbiota abundance (order NB1n id.3953)
ebi-a-GCST90017104	967	finn-b-F5_SLEEP	Sleep disorders || id:finn-b-F5_SLEEP	|| id:ebi-a-GCST90017104	Weighted median	16	-0.020666488449776	0.100109711990545	0.836448480382998	-0.216881523951245	0.175548547051693	0.979545599869637	0.805025339876742	1.19189985047039	Gut microbiota abundance (order NB1n id.3953)
ebi-a-GCST90017104	968	finn-b-F5_SLEEP	Sleep disorders || id:finn-b-F5_SLEEP	|| id:ebi-a-GCST90017104	Weighted mode	16	-0.116517119106809	0.166215874735781	0.49403579217298	-0.44230023358894	0.209265995375322	0.890014860586801	0.642556689391582	1.23277286680399	Gut microbiota abundance (order NB1n id.3953)
ebi-a-GCST90017105	969	finn-b-F5_SLEEP	Sleep disorders || id:finn-b-F5_SLEEP	|| id:ebi-a-GCST90017105	Inverse variance weighted	17	-0.0801308975572137	0.0906914802109481	0.376936558867835	-0.257886198770672	0.0976244036562445	0.922995520619941	0.772683159397137	1.1025485941083	Gut microbiota abundance (order Pasteurellales id.3688)
ebi-a-GCST90017105	970	finn-b-F5_SLEEP	Sleep disorders || id:finn-b-F5_SLEEP	|| id:ebi-a-GCST90017105	MR Egger	17	-0.250537411918717	0.211196470507626	0.253963670052377	-0.664482494113664	0.16340767027623	0.778382358691471	0.514539736160687	1.17751663038302	Gut microbiota abundance (order Pasteurellales id.3688)
ebi-a-GCST90017105	971	finn-b-F5_SLEEP	Sleep disorders || id:finn-b-F5_SLEEP	|| id:ebi-a-GCST90017105	Simple mode	17	0.01743335717142	0.189041190898312	0.92766813905617	-0.353087376989272	0.387954091332112	1.017586205068	0.702515806979271	1.47396211509763	Gut microbiota abundance (order Pasteurellales id.3688)
ebi-a-GCST90017105	972	finn-b-F5_SLEEP	Sleep disorders || id:finn-b-F5_SLEEP	|| id:ebi-a-GCST90017105	Weighted median	17	-0.0409302958084406	0.121464268084856	0.736136527727255	-0.279000261254759	0.197139669637878	0.95989603639314	0.756539705565423	1.21791413445329	Gut microbiota abundance (order Pasteurellales id.3688)
ebi-a-GCST90017105	973	finn-b-F5_SLEEP	Sleep disorders || id:finn-b-F5_SLEEP	|| id:ebi-a-GCST90017105	Weighted mode	17	-0.043054636066775	0.156097849170591	0.786218286086125	-0.349006420441134	0.262897148307584	0.957859054986063	0.705388601349424	1.30069293360228	Gut microbiota abundance (order Pasteurellales id.3688)
ebi-a-GCST90017106	974	finn-b-F5_SLEEP	Sleep disorders || id:finn-b-F5_SLEEP	|| id:ebi-a-GCST90017106	Inverse variance weighted	15	0.017465490085505	0.101588499194648	0.863497363756133	-0.181647968336005	0.216578948507015	1.01761890360344	0.833894846141334	1.24182112140739	Gut microbiota abundance (order Rhodospirillales id.2667)
ebi-a-GCST90017106	975	finn-b-F5_SLEEP	Sleep disorders || id:finn-b-F5_SLEEP	|| id:ebi-a-GCST90017106	MR Egger	15	-0.423974564211215	0.401769445340723	0.310520486298551	-1.21144267707903	0.363493548656602	0.654440527908196	0.297767387222203	1.43834557761409	Gut microbiota abundance (order Rhodospirillales id.2667)
ebi-a-GCST90017106	976	finn-b-F5_SLEEP	Sleep disorders || id:finn-b-F5_SLEEP	|| id:ebi-a-GCST90017106	Simple mode	15	0.110442020009431	0.277822549809606	0.696973723113608	-0.434090177617397	0.65497421763626	1.11677159676832	0.647853830936201	1.92509288329157	Gut microbiota abundance (order Rhodospirillales id.2667)
ebi-a-GCST90017106	977	finn-b-F5_SLEEP	Sleep disorders || id:finn-b-F5_SLEEP	|| id:ebi-a-GCST90017106	Weighted median	15	0.0503756938700398	0.142677637633245	0.724033333910365	-0.229272475891121	0.330023863631201	1.05166612668327	0.795111855175344	1.39100132241027	Gut microbiota abundance (order Rhodospirillales id.2667)
ebi-a-GCST90017106	978	finn-b-F5_SLEEP	Sleep disorders || id:finn-b-F5_SLEEP	|| id:ebi-a-GCST90017106	Weighted mode	15	0.110442020009431	0.256779503670919	0.673666482582828	-0.392845807185569	0.613729847204432	1.11677159676832	0.675132840193505	1.84730874444057	Gut microbiota abundance (order Rhodospirillales id.2667)
ebi-a-GCST90017107	979	finn-b-F5_SLEEP	Sleep disorders || id:finn-b-F5_SLEEP	|| id:ebi-a-GCST90017107	Inverse variance weighted	13	-0.00835717661485318	0.156178762638492	0.957325302909465	-0.314467551386297	0.297753198156591	0.991677647507662	0.73017755280995	1.34682934689215	Gut microbiota abundance (order Selenomonadales id.2165)
ebi-a-GCST90017107	980	finn-b-F5_SLEEP	Sleep disorders || id:finn-b-F5_SLEEP	|| id:ebi-a-GCST90017107	MR Egger	13	0.328085458962034	0.554085836190539	0.565741864300179	-0.757922779971423	1.41409369789549	1.38830761054737	0.468638882731372	4.11275737572239	Gut microbiota abundance (order Selenomonadales id.2165)
ebi-a-GCST90017107	981	finn-b-F5_SLEEP	Sleep disorders || id:finn-b-F5_SLEEP	|| id:ebi-a-GCST90017107	Simple mode	13	-0.223207182429912	0.356785191998228	0.543288181613254	-0.922506158746438	0.476091793886614	0.799949096726972	0.39752153957474	1.6097707762927	Gut microbiota abundance (order Selenomonadales id.2165)
ebi-a-GCST90017107	982	finn-b-F5_SLEEP	Sleep disorders || id:finn-b-F5_SLEEP	|| id:ebi-a-GCST90017107	Weighted median	13	-0.0948981943476298	0.20871963631782	0.649347917051656	-0.503988681530557	0.314192292835297	0.909465518485781	0.604116220488151	1.36915298954605	Gut microbiota abundance (order Selenomonadales id.2165)
ebi-a-GCST90017107	983	finn-b-F5_SLEEP	Sleep disorders || id:finn-b-F5_SLEEP	|| id:ebi-a-GCST90017107	Weighted mode	13	-0.235472483125961	0.341990961918559	0.504210556232692	-0.905774768486337	0.434829802234414	0.790197406472151	0.404228580184099	1.54470013206621	Gut microbiota abundance (order Selenomonadales id.2165)
ebi-a-GCST90017108	984	finn-b-F5_SLEEP	Sleep disorders || id:finn-b-F5_SLEEP	|| id:ebi-a-GCST90017108	Inverse variance weighted	12	0.0271371976610796	0.13244465015629	0.837654450431497	-0.23245431664525	0.286728711967409	1.02750876489271	0.792585956505161	1.33206279175913	Gut microbiota abundance (order Verrucomicrobiales id.4030)
ebi-a-GCST90017108	985	finn-b-F5_SLEEP	Sleep disorders || id:finn-b-F5_SLEEP	|| id:ebi-a-GCST90017108	MR Egger	12	0.214101103232373	0.478525407216578	0.664108498145943	-0.723808694912119	1.15201090137687	1.23874788987827	0.484901891093667	3.16455011387336	Gut microbiota abundance (order Verrucomicrobiales id.4030)
ebi-a-GCST90017108	986	finn-b-F5_SLEEP	Sleep disorders || id:finn-b-F5_SLEEP	|| id:ebi-a-GCST90017108	Simple mode	12	-0.328466080093722	0.322429504097344	0.330217923418708	-0.960427908124517	0.303495747937073	0.720027351071874	0.382729078048255	1.35458583114559	Gut microbiota abundance (order Verrucomicrobiales id.4030)
ebi-a-GCST90017108	987	finn-b-F5_SLEEP	Sleep disorders || id:finn-b-F5_SLEEP	|| id:ebi-a-GCST90017108	Weighted median	12	-0.171640681038337	0.184411639826182	0.351984169318555	-0.533087495097653	0.189806133020979	0.84228176661127	0.586790457310461	1.20901518681387	Gut microbiota abundance (order Verrucomicrobiales id.4030)
ebi-a-GCST90017108	988	finn-b-F5_SLEEP	Sleep disorders || id:finn-b-F5_SLEEP	|| id:ebi-a-GCST90017108	Weighted mode	12	-0.338156014473023	0.319995051767097	0.313280046861665	-0.965346315936533	0.289034286990487	0.713084027790597	0.380851282029637	1.33513750559068	Gut microbiota abundance (order Verrucomicrobiales id.4030)
ebi-a-GCST90017109	989	finn-b-F5_SLEEP	Sleep disorders || id:finn-b-F5_SLEEP	|| id:ebi-a-GCST90017109	Inverse variance weighted	10	-0.0994719548691072	0.106799170972473	0.351650530217969	-0.308798329975154	0.10985442023694	0.90531533919967	0.734328847211259	1.11611557479019	Gut microbiota abundance (order Victivallales id.2254)
ebi-a-GCST90017109	990	finn-b-F5_SLEEP	Sleep disorders || id:finn-b-F5_SLEEP	|| id:ebi-a-GCST90017109	MR Egger	10	-0.205715341229583	0.425910928025662	0.642035758671936	-1.04050076015988	0.629070077700715	0.814064773981567	0.353277730244614	1.87586535890274	Gut microbiota abundance (order Victivallales id.2254)
ebi-a-GCST90017109	991	finn-b-F5_SLEEP	Sleep disorders || id:finn-b-F5_SLEEP	|| id:ebi-a-GCST90017109	Simple mode	10	-0.379788938985984	0.253734607970924	0.16866719090263	-0.877108770608995	0.117530892637027	0.684005760927805	0.415983879526893	1.12471637486178	Gut microbiota abundance (order Victivallales id.2254)
ebi-a-GCST90017109	992	finn-b-F5_SLEEP	Sleep disorders || id:finn-b-F5_SLEEP	|| id:ebi-a-GCST90017109	Weighted median	10	-0.0714682702228644	0.136464231583006	0.600477264420245	-0.338938164125556	0.196001623679827	0.931025818367923	0.712526507426636	1.21652888058612	Gut microbiota abundance (order Victivallales id.2254)
ebi-a-GCST90017109	993	finn-b-F5_SLEEP	Sleep disorders || id:finn-b-F5_SLEEP	|| id:ebi-a-GCST90017109	Weighted mode	10	0.0507986666886899	0.241827177290859	0.83829780575246	-0.423182600801394	0.524779934178774	1.05211104695711	0.65495902614892	1.69008687709496	Gut microbiota abundance (order Victivallales id.2254)
ebi-a-GCST90017110	994	finn-b-F5_SLEEP	Sleep disorders || id:finn-b-F5_SLEEP	|| id:ebi-a-GCST90017110	Inverse variance weighted	17	0.260594631675655	0.146257149679291	0.0747889436929259	-0.0260693816957555	0.547258645047066	1.29770151171057	0.974267490933081	1.72850806289662	Gut microbiota abundance (phylum Actinobacteria id.400)
ebi-a-GCST90017110	995	finn-b-F5_SLEEP	Sleep disorders || id:finn-b-F5_SLEEP	|| id:ebi-a-GCST90017110	MR Egger	17	-0.870753509686141	0.611637431761039	0.175017820828397	-2.06956287593778	0.328055856565495	0.418635984102885	0.126240952603918	1.38826651392325	Gut microbiota abundance (phylum Actinobacteria id.400)
ebi-a-GCST90017110	996	finn-b-F5_SLEEP	Sleep disorders || id:finn-b-F5_SLEEP	|| id:ebi-a-GCST90017110	Simple mode	17	0.113527427818171	0.357793280931153	0.755119777593029	-0.587747402806888	0.81480225844323	1.12022261373318	0.555577368258887	2.25872898360115	Gut microbiota abundance (phylum Actinobacteria id.400)
ebi-a-GCST90017110	997	finn-b-F5_SLEEP	Sleep disorders || id:finn-b-F5_SLEEP	|| id:ebi-a-GCST90017110	Weighted median	17	0.222132873842734	0.19782937878876	0.261500871178077	-0.165612708583235	0.609878456268703	1.24873729136373	0.847374351459905	1.84020771947592	Gut microbiota abundance (phylum Actinobacteria id.400)
ebi-a-GCST90017110	998	finn-b-F5_SLEEP	Sleep disorders || id:finn-b-F5_SLEEP	|| id:ebi-a-GCST90017110	Weighted mode	17	-0.0194745603645019	0.300784740793585	0.949178415910239	-0.609012652319928	0.570063531590924	0.980713843874038	0.543887610226007	1.76837939582136	Gut microbiota abundance (phylum Actinobacteria id.400)
ebi-a-GCST90017111	999	finn-b-F5_SLEEP	Sleep disorders || id:finn-b-F5_SLEEP	|| id:ebi-a-GCST90017111	Inverse variance weighted	13	-0.207992023837842	0.166133941984305	0.210586690582379	-0.53361455012708	0.117630502451396	0.812213515032806	0.586481267935781	1.12482841323106	Gut microbiota abundance (phylum Bacteroidetes id.905)
ebi-a-GCST90017111	1000	finn-b-F5_SLEEP	Sleep disorders || id:finn-b-F5_SLEEP	|| id:ebi-a-GCST90017111	MR Egger	13	0.206902923818864	0.404149264433383	0.618809462641224	-0.585229634470567	0.999035482108295	1.22986317556518	0.556977945790073	2.71566126099606	Gut microbiota abundance (phylum Bacteroidetes id.905)
ebi-a-GCST90017111	1001	finn-b-F5_SLEEP	Sleep disorders || id:finn-b-F5_SLEEP	|| id:ebi-a-GCST90017111	Simple mode	13	-0.449801272142634	0.348490289296622	0.221116568481506	-1.13284223916401	0.233239694878746	0.637754878689824	0.322116422197847	1.26268410196998	Gut microbiota abundance (phylum Bacteroidetes id.905)
ebi-a-GCST90017111	1002	finn-b-F5_SLEEP	Sleep disorders || id:finn-b-F5_SLEEP	|| id:ebi-a-GCST90017111	Weighted median	13	-0.3223147756544	0.210387040502226	0.12552028877512	-0.734673375038763	0.0900438237299642	0.724470108881926	0.479662103007377	1.09422223555426	Gut microbiota abundance (phylum Bacteroidetes id.905)
ebi-a-GCST90017111	1003	finn-b-F5_SLEEP	Sleep disorders || id:finn-b-F5_SLEEP	|| id:ebi-a-GCST90017111	Weighted mode	13	-0.356894177968844	0.302119847419433	0.260366519734862	-0.949049078910934	0.235260722973246	0.699846552999938	0.387108958560612	1.26523860250371	Gut microbiota abundance (phylum Bacteroidetes id.905)
ebi-a-GCST90017112	1004	finn-b-F5_SLEEP	Sleep disorders || id:finn-b-F5_SLEEP	|| id:ebi-a-GCST90017112	Inverse variance weighted	10	-0.0636398562318407	0.110653585968509	0.565205461974926	-0.280520884730119	0.153241172266437	0.938342877024398	0.755390167757693	1.16560605690179	Gut microbiota abundance (phylum Cyanobacteria id.1500)
ebi-a-GCST90017112	1005	finn-b-F5_SLEEP	Sleep disorders || id:finn-b-F5_SLEEP	|| id:ebi-a-GCST90017112	MR Egger	10	-0.0272521961464773	0.357894812591078	0.941172914724459	-0.72872602882499	0.674221636532036	0.973115794521789	0.48252331948844	1.96250483925152	Gut microbiota abundance (phylum Cyanobacteria id.1500)
ebi-a-GCST90017112	1006	finn-b-F5_SLEEP	Sleep disorders || id:finn-b-F5_SLEEP	|| id:ebi-a-GCST90017112	Simple mode	10	-0.0384164836190192	0.220167982069857	0.865344646256945	-0.469945728475938	0.3931127612379	0.962312070205332	0.6250361890288	1.48158544531924	Gut microbiota abundance (phylum Cyanobacteria id.1500)
ebi-a-GCST90017112	1007	finn-b-F5_SLEEP	Sleep disorders || id:finn-b-F5_SLEEP	|| id:ebi-a-GCST90017112	Weighted median	10	-0.0248331913194642	0.143221018949402	0.862344342458929	-0.305546388460291	0.255880005821363	0.975472615757692	0.736720728696547	1.29159773443146	Gut microbiota abundance (phylum Cyanobacteria id.1500)
ebi-a-GCST90017112	1008	finn-b-F5_SLEEP	Sleep disorders || id:finn-b-F5_SLEEP	|| id:ebi-a-GCST90017112	Weighted mode	10	-0.0325533814787587	0.201455769168793	0.875197568743152	-0.427406689049594	0.362299926092076	0.967970776740668	0.652198256396062	1.43662976010003	Gut microbiota abundance (phylum Cyanobacteria id.1500)
ebi-a-GCST90017113	1009	finn-b-F5_SLEEP	Sleep disorders || id:finn-b-F5_SLEEP	|| id:ebi-a-GCST90017113	Inverse variance weighted	13	0.00727931664079041	0.0747757260415111	0.922449515334865	-0.139281106400571	0.153839739682152	1.00730587526995	0.869983436169335	1.16630395955707	Gut microbiota abundance (phylum Euryarchaeota id.55)
ebi-a-GCST90017113	1010	finn-b-F5_SLEEP	Sleep disorders || id:finn-b-F5_SLEEP	|| id:ebi-a-GCST90017113	MR Egger	13	0.619196816248804	0.32873011051333	0.0863102600658668	-0.0251142003573223	1.26350783285493	1.85743558048908	0.975198537647497	3.53780979203425	Gut microbiota abundance (phylum Euryarchaeota id.55)
ebi-a-GCST90017113	1011	finn-b-F5_SLEEP	Sleep disorders || id:finn-b-F5_SLEEP	|| id:ebi-a-GCST90017113	Simple mode	13	0.0212207229548846	0.184094558830563	0.910136920868042	-0.339604612353019	0.382046058262789	1.02144748366446	0.712051803599073	1.46527957181037	Gut microbiota abundance (phylum Euryarchaeota id.55)
ebi-a-GCST90017113	1012	finn-b-F5_SLEEP	Sleep disorders || id:finn-b-F5_SLEEP	|| id:ebi-a-GCST90017113	Weighted median	13	-0.0234826473886772	0.102941575660784	0.819555858531826	-0.225248135683815	0.17828284090646	0.976790924395037	0.798318102972213	1.19516331450863	Gut microbiota abundance (phylum Euryarchaeota id.55)
ebi-a-GCST90017113	1013	finn-b-F5_SLEEP	Sleep disorders || id:finn-b-F5_SLEEP	|| id:ebi-a-GCST90017113	Weighted mode	13	-0.0458636876470656	0.181973538750615	0.80527892248398	-0.402531823598271	0.31080444830414	0.95517215508098	0.668625060532264	1.36452236043285	Gut microbiota abundance (phylum Euryarchaeota id.55)
ebi-a-GCST90017114	1014	finn-b-F5_SLEEP	Sleep disorders || id:finn-b-F5_SLEEP	|| id:ebi-a-GCST90017114	Inverse variance weighted	18	-0.0825103456222347	0.123727214051968	0.504853221413838	-0.325015685164092	0.159994993919623	0.920801911538797	0.722516020770848	1.17350499631677	Gut microbiota abundance (phylum Firmicutes id.1672)
ebi-a-GCST90017114	1015	finn-b-F5_SLEEP	Sleep disorders || id:finn-b-F5_SLEEP	|| id:ebi-a-GCST90017114	MR Egger	18	-0.000809413418229367	0.303903450202508	0.997907849940189	-0.596460175815145	0.594841348978686	0.999190914068448	0.550757775259494	1.81274332856499	Gut microbiota abundance (phylum Firmicutes id.1672)
ebi-a-GCST90017114	1016	finn-b-F5_SLEEP	Sleep disorders || id:finn-b-F5_SLEEP	|| id:ebi-a-GCST90017114	Simple mode	18	0.0510269378299721	0.311440983052154	0.871788103639684	-0.559397388952251	0.661451264612195	1.05235124096019	0.571553384476552	1.9376022685347	Gut microbiota abundance (phylum Firmicutes id.1672)
ebi-a-GCST90017114	1017	finn-b-F5_SLEEP	Sleep disorders || id:finn-b-F5_SLEEP	|| id:ebi-a-GCST90017114	Weighted median	18	0.041591546061415	0.169059856468294	0.805669313829729	-0.289765772616442	0.372948864739272	1.042468591377	0.748438851923606	1.45201008901989	Gut microbiota abundance (phylum Firmicutes id.1672)
ebi-a-GCST90017114	1018	finn-b-F5_SLEEP	Sleep disorders || id:finn-b-F5_SLEEP	|| id:ebi-a-GCST90017114	Weighted mode	18	0.0428467342577243	0.282736388904589	0.881331197275806	-0.51131658799527	0.597010056510719	1.0437779071949	0.599705493764361	1.81667890468957	Gut microbiota abundance (phylum Firmicutes id.1672)
ebi-a-GCST90017115	1019	finn-b-F5_SLEEP	Sleep disorders || id:finn-b-F5_SLEEP	|| id:ebi-a-GCST90017115	Inverse variance weighted	11	-0.101533201321239	0.0960654940741427	0.290549718489605	-0.289821569706558	0.086755167064081	0.903451183071313	0.74839709237858	1.09062962497463	Gut microbiota abundance (phylum Lentisphaerae id.2238)
ebi-a-GCST90017115	1020	finn-b-F5_SLEEP	Sleep disorders || id:finn-b-F5_SLEEP	|| id:ebi-a-GCST90017115	MR Egger	11	-0.192250819148231	0.400960939093667	0.643037042717713	-0.978134259771819	0.593632621475356	0.825099891683856	0.376011985499502	1.81055353954299	Gut microbiota abundance (phylum Lentisphaerae id.2238)
ebi-a-GCST90017115	1021	finn-b-F5_SLEEP	Sleep disorders || id:finn-b-F5_SLEEP	|| id:ebi-a-GCST90017115	Simple mode	11	-0.270511382602808	0.22425516696966	0.255477963670283	-0.710051509863343	0.169028744657726	0.762989215143609	0.491618873587761	1.18415417654127	Gut microbiota abundance (phylum Lentisphaerae id.2238)
ebi-a-GCST90017115	1022	finn-b-F5_SLEEP	Sleep disorders || id:finn-b-F5_SLEEP	|| id:ebi-a-GCST90017115	Weighted median	11	-0.0980763960756728	0.1198079897248	0.413007160971547	-0.332900055936282	0.136747263784936	0.906579641981359	0.716841834661617	1.14653834013889	Gut microbiota abundance (phylum Lentisphaerae id.2238)
ebi-a-GCST90017115	1023	finn-b-F5_SLEEP	Sleep disorders || id:finn-b-F5_SLEEP	|| id:ebi-a-GCST90017115	Weighted mode	11	-0.0721519236549033	0.211557581096313	0.740122425349335	-0.486804782603677	0.34250093529387	0.930389536894667	0.614586999308308	1.40846567099092	Gut microbiota abundance (phylum Lentisphaerae id.2238)
ebi-a-GCST90017116	1024	finn-b-F5_SLEEP	Sleep disorders || id:finn-b-F5_SLEEP	|| id:ebi-a-GCST90017116	Inverse variance weighted	14	0.0251889988285005	0.143877690733452	0.861022820255638	-0.256811275009066	0.307189272666067	1.02550892219462	0.773514181448022	1.35959827851125	Gut microbiota abundance (phylum Proteobacteria id.2375)
ebi-a-GCST90017116	1025	finn-b-F5_SLEEP	Sleep disorders || id:finn-b-F5_SLEEP	|| id:ebi-a-GCST90017116	MR Egger	14	0.0291762962646725	0.410827722726782	0.944553036455077	-0.776046040279819	0.834398632809164	1.02960609418429	0.460222118250214	2.30342842541322	Gut microbiota abundance (phylum Proteobacteria id.2375)
ebi-a-GCST90017116	1026	finn-b-F5_SLEEP	Sleep disorders || id:finn-b-F5_SLEEP	|| id:ebi-a-GCST90017116	Simple mode	14	0.0117838950912625	0.323535073972467	0.971498971819081	-0.622344849894772	0.645912640077297	1.01185359870732	0.536684516377142	1.90772730342282	Gut microbiota abundance (phylum Proteobacteria id.2375)
ebi-a-GCST90017116	1027	finn-b-F5_SLEEP	Sleep disorders || id:finn-b-F5_SLEEP	|| id:ebi-a-GCST90017116	Weighted median	14	0.0357500434216155	0.195335892657728	0.854783658128946	-0.347108306187531	0.418608393030762	1.03639675992412	0.706728781012664	1.51984505632007	Gut microbiota abundance (phylum Proteobacteria id.2375)
ebi-a-GCST90017116	1028	finn-b-F5_SLEEP	Sleep disorders || id:finn-b-F5_SLEEP	|| id:ebi-a-GCST90017116	Weighted mode	14	-0.00587989397305977	0.29129802006844	0.984202199437144	-0.576824013307202	0.565064225361083	0.994137358772174	0.561679423135806	1.75956078751981	Gut microbiota abundance (phylum Proteobacteria id.2375)
ebi-a-GCST90017117	1029	finn-b-F5_SLEEP	Sleep disorders || id:finn-b-F5_SLEEP	|| id:ebi-a-GCST90017117	Inverse variance weighted	12	-0.0681485924813361	0.179551025743738	0.704279479463433	-0.420068602939063	0.283771417976391	0.934121659808827	0.65700174601823	1.32812930956775	Gut microbiota abundance (phylum Tenericutes id.3919)
ebi-a-GCST90017117	1030	finn-b-F5_SLEEP	Sleep disorders || id:finn-b-F5_SLEEP	|| id:ebi-a-GCST90017117	MR Egger	12	-0.873893334740409	0.585594351907035	0.166475391752479	-2.0216582644782	0.273871594997381	0.417323601755045	0.132435669524489	1.31504593292066	Gut microbiota abundance (phylum Tenericutes id.3919)
ebi-a-GCST90017117	1031	finn-b-F5_SLEEP	Sleep disorders || id:finn-b-F5_SLEEP	|| id:ebi-a-GCST90017117	Simple mode	12	0.389621940773003	0.444415082806641	0.399387360088113	-0.481431621528014	1.26067550307402	1.47642251320365	0.617898161989478	3.52780372493113	Gut microbiota abundance (phylum Tenericutes id.3919)
ebi-a-GCST90017117	1032	finn-b-F5_SLEEP	Sleep disorders || id:finn-b-F5_SLEEP	|| id:ebi-a-GCST90017117	Weighted median	12	0.0257458078606437	0.206444234076553	0.900752574973108	-0.3788848909294	0.430376506650687	1.02608009382705	0.684624414610858	1.5378364202021	Gut microbiota abundance (phylum Tenericutes id.3919)
ebi-a-GCST90017117	1033	finn-b-F5_SLEEP	Sleep disorders || id:finn-b-F5_SLEEP	|| id:ebi-a-GCST90017117	Weighted mode	12	0.366982486537592	0.446563185833924	0.428647671857984	-0.5082813576969	1.24224633077208	1.44337264044134	0.601528503276429	3.46338464067301	Gut microbiota abundance (phylum Tenericutes id.3919)
ebi-a-GCST90017118	1034	finn-b-F5_SLEEP	Sleep disorders || id:finn-b-F5_SLEEP	|| id:ebi-a-GCST90017118	Inverse variance weighted	12	0.0670028470473108	0.128008861717992	0.600679570823424	-0.183894521919953	0.317900216014574	1.06929852251375	0.832023559446048	1.37423912732874	Gut microbiota abundance (phylum Verrucomicrobia id.3982)
ebi-a-GCST90017118	1035	finn-b-F5_SLEEP	Sleep disorders || id:finn-b-F5_SLEEP	|| id:ebi-a-GCST90017118	MR Egger	12	-0.0907675687051621	0.335596137594178	0.792301378366664	-0.748535998389751	0.567000860979427	0.913229949452505	0.473058604593762	1.76297171741165	Gut microbiota abundance (phylum Verrucomicrobia id.3982)
ebi-a-GCST90017118	1036	finn-b-F5_SLEEP	Sleep disorders || id:finn-b-F5_SLEEP	|| id:ebi-a-GCST90017118	Simple mode	12	-0.250714812902629	0.298321456787236	0.418566963807238	-0.835424868205612	0.333995242400354	0.778244285142733	0.433690181115049	1.39653649939715	Gut microbiota abundance (phylum Verrucomicrobia id.3982)
ebi-a-GCST90017118	1037	finn-b-F5_SLEEP	Sleep disorders || id:finn-b-F5_SLEEP	|| id:ebi-a-GCST90017118	Weighted median	12	-0.00429144940669864	0.179931856454676	0.98097192629922	-0.356957888057864	0.348374989244467	0.995717745704153	0.699801967134047	1.41676342118691	Gut microbiota abundance (phylum Verrucomicrobia id.3982)
ebi-a-GCST90017118	1038	finn-b-F5_SLEEP	Sleep disorders || id:finn-b-F5_SLEEP	|| id:ebi-a-GCST90017118	Weighted mode	12	-0.0995378747996387	0.24938195389627	0.697431056121437	-0.588326504436329	0.389250754837051	0.905255662842353	0.555255725640519	1.47587458762865	Gut microbiota abundance (phylum Verrucomicrobia id.3982)
